# Supplementary material for: Coupled induction of prophage and virulence factors during tick transmission of the Lyme disease spirochete
Source: Nat Commun. 2023 Jan 13;14:198. doi: 10.1038/s41467-023-35897-3 (PMC9839762; doi:10.1038/s41467-023-35897-3)
Supplement: Supplementary file 4 — Supplementary Data 1 [file 41467_2023_35897_MOESM4_ESM.xlsx]

## Sheet: PacBio
Mutations in lacI	Type of mutation	A3-68-LS	flacp::ibbd18	flacp::ibbd18 isolate	flacp::ibbd18(rec) outgrowth	flacp::ibbd18(rec) isolate	flacp::ibbd18(rec) clone		Base pair	Base	Number of A reads	Number of C reads	Number of G reads	Number of T reads	Total reads	Del	Ins	Mutation in flacp::ibbd18(rec) outgrowth
C ® A (3469)	Missense (S → R)	No	No	No	No	No	Yes (91%)		4060	T	19	362	11	125	517	38	20	T -> C (70%)
C ® A (3540)	Nonsense	No	No	No	Yes (44%)	No	No		3583	A	38	6	431	36	511	39	27	A -> G (84%)
G ® A (4224)	Missense (P ® S)	No	No	No	No	Yes (69%)	No		3555	C	222	265	5	3	495	55	19	C -> A (45%)
									3317	A	47	308	14	6	375	161	14	A -> C (82%)
									3295	G	5	3	548	16	572	38	326
										AT insertion								0.57
									3292	T	231	16	2	383	632	28	41	T -> A (37%)
									3290	T	287	62	4	291	644	37	28	T -> A (45%)
									3289	G	135	204	288	4	631	53	95	G -> C (32%)
									3284	C	33	298	48	19	398	333	29	C deletion (84%)
									3281	A	428	6	106	137	677	78	49	A -> G (16%)
										T insertion								T insertion
									3279	T	127	15	108	345	595	173	48	T -> A (21%)
									3278	T	248	17	31	305	601	173	89	T -> A (41%)
									3275	T	120	29	19	360	528	258	40	T deletion
									3274	T	186	18	39	349	592	201	32	T -> A (31%)
									3271	A	660	15	34	4	713	90	187
										G insertion								0.26
									3270	A	551	20	146	15	732	75	171	A -> G (20%)
										G insertion								0.23
									3269	A	481	142	23	39	685	123	69	A -> C (21%)
									3265	T	33	9	34	384	460	358	48	T deletion
									3263	A	687	15	25	6	733	93	135
										G insertion								0.18
									3262	T	7	7	161	498	673	153	86	T -> G (24%)
									3261	T	6	15	92	560	673	156	36
									3260	C	13	606	147	9	775	55	109	C -> G (19%)
										G insertion								0.14
									3258	A	701	26	12	8	747	88	193
										CT insertion								0.26
									3257	T	9	129	23	605	766	77	61	T -> G (17%)
									3252	A	521	32	18	15	586	258	45	A deletion
									3251	A	518	11	53	8	590	256	120	A deletion
										GG insertion								0.2
									3248	C	20	576	21	11	528	219	43	C deletion
									3246	C	183	470	44	2	499	153	91	C -> A (26%)
									3241	T	19	49	56	503	627	252	60	T deletion
									3240	C	30	558	18	4	610	249	83	C deletion
									3238	T	22	39	21	574	656	205	63	T deletion
									3229	A	540	68	136	17	761	105	80	A -> G (18%)
									3222	T	32	59	137	510	738	133	35	T -> G (19%)
									3215	T	28	66	87	415	596	277	33	T deletion
									3214	T	38	106	38	440	622	251	28	T deletion
									3213	T	32	137	73	416	658	215	24	T deletion
									3212	T	72	120	60	369	621	253	70	T deletion
									3210	T	33	64	26	503	626	247	42	T deletion
									3209	T	25	56	31	551	663	210	35	T deletion
									3208	T	34	133	54	409	630	243	61	T deletion
									3204	T	44	119	41	547	751	124	61	T -> C (16%)
									3201	T	22	27	116	505	670	205	48	T deletion
									3196	A	716	64	60	8	848	28	221
										G insertion								0.26
									3193	T	8	109	89	480	686	190	83	T -> C (16%)
									3191	T	20	39	114	468	641	235	86	T -> G (18%)
									3188	T	37	101	64	478	680	195	94	T -> C (15%)
									3186	T	17	118	45	489	669	206	58	T -> C (18%)
									3178	C	26	608	30	9	673	203	115	C deletion
									3170	A	546	25	112	11	694	183	100	A -> G (16%)
									3163	A	506	33	119	35	693	184	59	A -> G (17%)
									3157	A	531	78	202	15	826	51	90	A -> G (24%)
									3153	T	2	20	167	572	761	117	44	T -> G (22%)
									3150	A	594	45	118	15	772	107	43	A -> G (15%)
									3149	T	8	37	127	589	761	118	46	T -> G (17%)
									3148	T	15	33	137	599	784	95	41	T -> G (17%)
									3135	T	16	18	68	510	612	268	92	T deletion
									3134	T	14	18	105	501	638	242	74	T deletion
									3131	A	719	47	30	6	802	79	249
										GG insertion								0.31
									3126	T	7	46	160	547	760	122	74	T -> G (21%)
									3124	T	13	123	111	519	766	116	89	T -> C (16%)
									3122	T	12	123	92	534	761	121	100	T -> C (16%)
									3121	T	73	55	145	482	755	127	52	T -> C (19%)
									3119	A	534	151	60	3	748	134	74	A -> C (20%)
									3116	T	16	49	134	589	788	94	62	T -> G (17%)
									3114	T	5	42	126	475	648	235	66	T -> G (19%)
									3104	A	519	65	101	4	689	194	62	A -> G (15%)
									3103	T	5	57	128	603	793	90	94	T -> G (16%)
									3100	T	25	30	63	557	675	207	62	T deletion
									3097	T	24	32	124	654	744	139	178	T -> G (17%)
										G insertion								0.24
									3090	T	12	14	120	545	691	193	96	T -> G (17%)
									3089	C	11	738	49	29	827	57	152
										G insertion								0.18
									3088	T	34	14	144	609	801	83	116	T -> G (18%)
									3087
									3086
									3084	T	8	12	38	706	764	120	135
										G insertion								0.18
									3083	T	28	16	138	612	794	90	71	T -> G (17%)
									3082
									3081
									3080	A	763	32	13	5	813	72	197
										C insertion								0.24
									3074	A	594	19	46	4	663	221	130	A deletion
										G insertion								0.2
									3073
									3072	G	8	11	766	52	837	47	136
										C insertion								0.16
									3070	T	13	18	17	609	657	227	164
										G insertion								0.25
									3069	C	25	776	16	14	831	53	177
										A insertion								0.21
									3068	T	27	14	119	601	761	123	76	T -> G (16%)
									3066	C	22	787	20	8	837	47	157
										G insertion								0.19
									3064	G	59	13	695	10	777	107	126
										C insertion								0.16
									3061	G	25	17	669	6	717
									3059	G	22	3	782	13	820	65	134
										A insertion								0.16
									3058	C	56	682	16	34	788	97	149
										G insertion								0.19
									3057	C	56	674	39	25	794	90	122
										G insertion								0.15
									3051	A	531	38	78	18	765	121	130
										G insertion								0.17
									3050	C	17	699	95	5	816	70	204
										G insertion								0.25
									3049	C	27	698	85	6	816	70	136
										G insertion								0.17
									3048	T	18	28	121	630	797	89	153	T -> G (15%)
										G insertion								0.19
									3047	T	10	20	123	660	813	73	91	T -> G (15%)
									3045	A	653	39	41	13	746	140	119
										G insertion								0.16
									3042	A	621	85	66	14	786	100	123
										G insertion								0.16
									3038	A	542	99	32	75	748	138	116
										G insertion								0.16
									3035	T	8	16	34	726	784	102	132
										G insertion								0.17
									3034	C	33	726	30	14	803	83	151
										G insertion								0.19
									3032	A	644	51	35	30	760	126	147
										CT insertion								0.19
									3026	A	573	60	137	60	830	56	80	A -> G (17%)
									3023	A	557	29	111	27	724	161	102	A -> G (15%)
									3022	C	8	692	28	13	741	144	142
										G insertion								0.19
									3021	T	15	15	80	614	724	161	156
										C insertion								0.22
									3018	A	661	16	105	7	789	96	161
										G insertion								0.2
									3015	G	10	28	739	20	797	88	134
										T insertion								0.17
									3011	G	4	4	839	10	857	27	169
										C insertion								0.2
									3008	A	700	33	45	5	783	102	134
										G insertion								0.17
									3007	T	11	46	62	689	808	78	159
										C insertion								0.2
									3006	T	4	59	46	710	819	68	147
										C insertion								0.18
									3005	C	14	784	11	3	812	75	135
										CG insertion								0.17
									2997	T	38	99	115	541	793	94	81	T -> G (15%)
									2993	A	690	29	60	13	792	94	173
										T insertion								0.22
									2991	T	13	40	130	578	761	125	55	T -> G (17%)
									2988	A	782	33	12	4	831	55	136
										G insertion								0.16
									2984	G	16	35	629	21	701	186	110
										C insertion								0.16
									2982	A	644	19	52	38	753	133	139
										TT insertion								0.18
									2977	A	615	37	32	23	707	177	107
										G insertion								0.15
									2976	T	19	22	144	587	772	112	61	T -> G (19%)
									2971	T	14	46	160	557	777	106	96	T -> G (21%)
									2970	T	12	75	142	577	806	77	78	T -> G (18%)
									2969
									2968	T	20	82	114	527	743	140	43	T -> G (15%)
									2965	T	41	82	126	549	798	85	39	T -> G (16%)
									2963	T	30	164	91	510	795	87	89	T -> C (21%)
									2962
									2961
									2960
									2959
									2958
									2957
									2956	T	33	77	85	529	724	156	109
										AC insertion								0.15
									2955	A	738	47	31	8	824	55	148
										G insertion								0.18
									2954	A	714	40	44	6	804	75	125
										G insertion								0.16
									2953	T	9	34	170	545	758	120	50	T -> G (22%)
									2951	G	6	51	766	2	825	51	165
										CA insertion								0.2
									2950
									2949
									2948	T	57	41	87	582	767	107	155
										G insertion								0.2
									2946	T	30	35	62	599	726	148	126
										C insertion								0.17
									2945	T	36	41	63	636	776	97	126
										CC insertion								0.16
									2944
									2943
									2942	T	40	25	114	576	755	115	85	T -> G (15%)
									2941
									2940	T	25	16	128	557	726	142	64	T -> G (18%)
									2939	A	717	27	26	7	777	91	126
										G insertion								0.16

## Sheet: up-regulated
Gene	Product	Category	Induced flacp::ibbd18*	De-induced flacp::ibbd18*	De-induced flacp::ibbd18^	flacp::ibbd18(rec)^	Identified in RpoS-regulon by Caimano et al (9)	Identified in RpoS-regulon by Caimano et al (10)		Genes previously identified as being up-regulated by RpoS, but not identified in this data-set	Notes
BB_0040	chemotaxis protein methyltransferase (cheR‐1)	Cellular processes (Chemotaxis)	1.72159	4.31462	2.59302	-0.184517	No	No		BB_0363	Significantly down-regulated
BB_0116	PTS system, mal/glu‐specific IIABC (malX)	Transport and binding proteins (Carbohydrates, organic alcohols, and acids)	-0.55416	0.811283	1.36544	0.588858	No	Yes		BB_0467	Increased but not significantly
BB_0135	histidyl‐tRNAsynthase (hisS)	Translation (Amino acyl tRNA synthetases)	0.081111	1.45435	1.37324	-0.306679	No	No		BB_0548	No change
BB_0143	alpha‐hemolysin (hlyA)	Cellular processes (Cell killing)	1.38734	3.08546	1.69811	-0.300614	No	No		BB_0633	No change
BB_0162	hypothetical protein	Annotated, but unknown function	0.185418	2.145	1.95958	0.763317	No	No		BB_0681	Increased but not significantly
BB_0168	dnaK suppressor, putative	Annotated, but unknown function	0.334949	1.52135	1.1864	-0.419386	No	No		BB_0728	Increased but not significantly
BB_0229	ribosomal protein L31 (rpmE)	Translation (Ribosomal proteins: synthesis and modification)	0.396313	1.54566	1.14935	0.0320625	No	No		BB_0834	No change
BB_0384	basic membrane protein C (bmpC)	Cell envelope (Membrane proteins, lipoproteins, and porins)	-0.664376	0.695538	1.35991	1.21169	No	Yes		BB_0447	No change
BB_0387	ribosomal protein S12 (rpsL)	Translation (Ribosomal proteins: synthesis and modification)	-0.690892	1.3755	2.06639	1.43547	No	No		BB_A26	Transcript not detected
BB_0400	hypothetical protein	Annotated, but unknown function	0.0830414	1.22288	1.13984	0.102628	No	No		BB_B14	No change
BB_0406	hypothetical protein	Annotated, but unknown function	-0.226108	1.14296	1.36906	0.673264	No	No		BB_D001	Increased but not significantly
BB_0431	CobQ%2FCobB%2FMinD%2FParA nucleotide binding domain-containing protein	Nucleic acid binding	-0.0914725	1.36162	1.45309	0.0584254	No	No		BB_D0031	Increased but not significantly
BB_0525	hypothetical protein	Annotated, but unknown function	0.353726	1.87647	1.52274	-0.821934	No	No		BB_D19	Transcript not detected
BB_0563	hypothetical protein	Annotated, but unknown function	-0.000261204	1.78518	1.78544	0.3615	Yes	Yes		BB_F08	Transcript not detected
BB_0565	purine‐B chemotaxis protein (cheW‐2)	Cellular processes (Chemotaxis)	1.19192	2.52013	1.32821	-0.68047	Yes	Yes		BB_G0036	Increased but not significantly
BB_0566			0.356974	3.44738	3.09038	1.20972	Yes	Yes		BB_G11	Transcript not detected
BB_0567	chemotaxis histidine kinase (cheA‐1)	Cellular processes (Chemotaxis)	0.0107926	1.61446	1.60367	0.152436	Yes	No		BB_G14	No change
BB_0578	MC protein (mcp‐1)	Cellular processes (Chemotaxis)	-0.00889296	1.8541	1.863	-0.170088	No	Yes		BB_G17	Increased but not significantly
BB_0591	competence locus E	Cellular processes (Cell killing)	-0.272252	1.988	2.26025	0.496466	No	No		BB_G18	Increased but not significantly
BB_0610	trigger factor (tig)	Cellular processes (Protein and peptide secretion)	0.474678	1.48518	1.0105	0.106212	No	No		BB_G19	Increased but not significantly
BB_0615	ribosomal protein S4 (rpsD)	Translation (Ribosomal proteins: synthesis and modification)	-0.537842	1.29039	1.82823	0.960966	No	No		BB_H40	Increased but not significantly
BB_0621	4‐methyl‐5 (β‐hydroxyethyl)‐thiozole monophosphate biosynthesis protein (thiJ)	Biosynthesis of cofactors, prosthetic groups, and carriers (Thiamine)	-0.320626	0.920542	1.24117	0.349816	No	No		BB_I43	Transcript not detected
BB_0655	heat shock protein (dnaJ‐2)	Cellular processes (Chaperones)	-0.183015	1.53135	1.71437	0.960478	No	No		BB_K52.1	Transcript not detected
BB_0670	purine‐B chemotaxis protein (cheW‐3)	Cellular processes (Chemotaxis)	0.212274	1.29297	1.0807	-0.287495	No	No		BB_O25	Increased but not significantly
BB_0680	MC protein (mcp‐4)	Cellular processes (Chemotaxis)	-0.103974	1.61876	1.72273	0.00255375	Yes	Yes		BB_U09	No change
BB_0689	hypothetical protein	Annotated, but unknown function	-0.138874	1.96067	2.09954	-0.304695	No	Yes
BB_0699	ribosomal protein L19 (rplS)	Translation (Ribosomal proteins: synthesis and modification)	0.0124581	1.65565	1.64319	0.477248	No	No
BB_0724	K+ transport protein (ntpJ)	Transport and binding proteins (Cations)	-0.596652	1.10838	1.70503	0.82669	No	No
BB_0729	glutamate transporter (gltP)	Transport and binding proteins (Amino acids, peptide, and amines)	-0.268083	1.18924	1.45732	0.423833	No	No
BB_0739	hypothetical protein	Annotated, but unknown function	0.604004	1.90113	1.29712	0.467024	No	No
BB_0745	endonuclease III (nth)	DNA metabolism (Degradation of DNA)	0.239884	1.78331	1.54343	0.607503	No	No
BB_0748	hypothetical protein	Annotated, but unknown function	0.750308	1.79161	1.0413	-1.14291	No	No
BB_0771	RNA polymerase sigma factor (rpoS)	Transcription (DNA‐dependent RNA polymerase)	0.716552	5.13385	4.41729	1.11044	RpoS	RpoS
BB_0775	flgr hook‐basal body complex protein (flhO)	Cell envelope (Flagella)	-0.477477	0.988756	1.46623	0.949149	No	No
BB_0798	competence protein F	Cellular processes (Transformation)	1.69665	2.77257	1.07591	-0.403159	No	No
BB_0812	pantothenate metabolism flavoprotein (dfp)	Biosynthesis of cofactors, prosthetic groups, and carriers (Pantothenate)	-0.76681	0.581168	1.34798	0.147903	No	Yes
BB_0844	lipoprotein	Cell envelope (Membrane proteins, lipoproteins, and porins)	2.48728	7.54823	5.06095	1.48561	Yes	Yes
BB_0849b			1.14681	4.3324	3.18555	-1.23669	No	No
BB_A72	lipoprotein	Cell envelope (Membrane proteins, lipoproteins, and porins)	2.40083	6.03191	3.63108	0.116552	Yes	Yes
BB_A01		Pseudogene	-0.134574	3.84031	3.97488	0.911196	No	Yes
BB_A04	S2 protein	Cell envelope (Membrane proteins, lipoproteins, and porins)	2.84313	7.35351	4.51039	0.589322	No	Yes
BB_A05	S1 protein	Cell envelope (Membrane proteins, lipoproteins, and porins)	2.0152	6.18999	4.17479	0.813586	Yes	Yes
BB_A07	chpAI protein	Regulatory functions (General)	1.86544	5.76535	3.89991	0.685236	Yes	Yes
BB_A08	baseplate wedge/sheath polymerization initiation	Phage	1.23511	4.21931	2.9842	0.024968	No	No
BB_A09	baseplate wedge/connector	Phage	-0.308503	3.45376	3.76227	0.526186	No	Yes
BB_A10	Homolog to BBP21	Phage	-0.539032	3.35621	3.89524	1.14398	No	No
BB_A11	hypothetical protein	Annotated, but unknown function	-0.12248	3.70818	3.83066	0.482665	No	No
BB_A12			-1.23411	2.80072	4.03477	-0.273094	No	No
BB_A13	hypothetical protein	Annotated, but unknown function	-0.0527387	3.07615	3.12889	0.41954	No	No
BB_A14	Homolog to BBP26	Phage	-0.344962	2.93683	3.28179	0.253107	No	No
BB_A18	PF-57 protein	DNA metabolism (DNA replication)	0.365918	3.23461	2.86869	-0.129564	No	No
BB_A22		Pseudogene	-0.443819	2.36442	2.80824	1.38909	No	No
BB_A23	bpp	Phage	-0.0679379	3.94574	4.01368	1.3866	No, significantly down-regulated	No
BB_A24	decorin binding protein A (dbpA)	Cell envelope (Membrane proteins, lipoproteins, and porins)	2.07268	6.91323	4.84055	1.22613	Yes	Yes
BB_A25	decorin binding proteinB (dbpB)	Cell envelope (Membrane proteins, lipoproteins, and porins)	2.90009	8.20307	5.30298	1.4702	Yes	Yes
BB_A30	hypothetical protein	Annotated, but unknown function	-0.467163	0.942881	1.41004	0.518362	No	No
BB_A32			1.50417	3.76366	2.25949	0.0668416	Yes	Yes
BB_A33	lipoprotein	Cell envelope (Membrane proteins, lipoproteins, and porins)	2.1428	5.06252	2.91972	-0.359724	Yes	Yes
BB_A34	oligopeptide ABC transporter, periplasmic binding protein (oppA‐5)	Transport and binding proteins (Amino acids, peptide, and amines)	1.83885	7.56353	5.72469	2.26786	Yes	Yes
BB_A36	lipoprotein	Cell envelope (Membrane proteins, lipoproteins, and porins)	2.22096	7.74148	5.52052	1.62042	Yes	Yes
BB_A37	head completion protein	Phage	3.7743	7.01752	3.24323	-1.40265	Yes	Yes
BB_A38	phage portal protein	Phage	-0.793648	1.28912	2.08277	0.511504	No	No
BB_A39	partial BBP02 homolog	Phage	-0.597426	1.36515	1.96257	0.420931	No	No
BB_A48	BBP13 homolog	Phage	-0.680006	0.930343	1.61035	-0.0326902	No	No
BB_A49	partial bbp14 homolog	Phage	-0.393122	1.43383	1.82696	0.201606	No	No
BB_A50		Pseudogene	-0.485204	0.919174	1.40438	-0.277275	No	No
BB_A57	P45-13	Cell envelope (Membrane proteins, lipoproteins, and porins)	-0.0819081	4.23147	4.31338	0.688654	No	Yes
BB_A60	surface lipoprotein P27	Cell envelope (Membrane proteins, lipoproteins, and porins)	-0.443936	1.01074	1.45467	0.748943	No	No
BB_A61	hypothetical protein	Annotated, but unknown function	0.143841	1.9531	1.80926	-0.311546	No, significantly down-regulated	No
BB_A64	antigen P35	Cell envelope (Surface polysaccharides, lipopolysaccharides, and antigens)	3.79664	6.22993	2.43329	-0.664299	No	Yes
BB_A65	lipoprotein	Cell envelope (Membrane proteins, lipoproteins, and porins)	2.96374	7.02071	4.05697	0.455765	No	Yes
BB_A66	antigen P35	Cell envelope (Surface polysaccharides, lipopolysaccharides, and antigens)	2.82514	6.57137	3.74623	0.667128	Yes	Yes
BB_A70		Pseudogene	-0.363667	5.2619	5.62557	2.67498	No	No
BB_A71		Pseudogene	4.0299	7.36437	3.33447	-0.327577	No	Yes
BB_A73	antigen P35, putative	Cell envelope (Surface polysaccharides, lipopolysaccharides, and antigens)	2.35846	5.34976	2.99131	-0.577518	Yes	Yes
BB_A76	thy1 protein (thy1)	Annotated, but unknown function	-0.541793	2.34073	2.88253	1.00898	No	No
BB_B01	acylphosphatase	Energy metabolism (Glycolysis)	1.57155	2.09351	0.52196	0.226533	No	No
BB_B05	PTS system IIA chitibiose transporter protein chbA	Transport and binding proteins (Carbohydrates, organic alcohols, and acids)	-0.548124	1.62013	2.16825	0.177691	No	No
BB_B06	PTS system IIB chitibiose transporter protein chbB	Transport and binding proteins (Carbohydrates, organic alcohols, and acids)	-0.219769	1.96241	2.18218	1.10868	No	No
BB_B09	lipoprotein	Cell envelope (Membrane proteins, lipoproteins, and porins)	0.671172	2.75518	2.084	0.332412	No	Yes
BB_B10	PF-62 protein	DNA metabolism (DNA replication)	0.392712	3.91272	3.52001	0.917297	No	No
BB_B19	outer surface protein C (ospC)	Cell envelope (Membrane proteins, lipoproteins, and porins)	3.15352	6.39049	3.23697	-0.404596	Yes	No
BB_D01			0.346266	5.00534	4.65906	0.846438	Yes	Yes
BB_D11		Pseudogene	0.921603	2.18285	1.26125	0.945272	No	No
BB_D14	PF-62 protein	DNA metabolism (DNA replication)	-0.764399	4.54393	5.30832	2.01221	No	No
BB_D20	transposon‐like protein, authentic frameshift	Transposon-related functions	8.5241	10.3812	1.85715	0.617766	No	No
BB_D21	PF-32 protein	DNA metabolism (DNA replication)	-0.0711692	2.77095	2.84212	1.29517	No	No
BB_D22	hypothetical protein	Annotated, but unknown function	5.55424	8.10002	2.54579	0.937257	No	No
BB_E29	adenine specific DNA methyltransferase	DNA metabolism (DNA restriction and modification)	0.885584	2.33314	1.44756	0.401918	No	No
BB_E31	antigen, P35	Cell envelope (Surface polysaccharides, lipopolysaccharides, and antigens)	2.24408	4.2523	2.00821	-0.818903	No	No
BB_F0041	outer surface protein VlsE1	Membrane protein	-1.0031	2.37094	3.37404	0.512731	Yes	No
BB_F01	arthritis‐related protein (arp)	Cell envelope (Membrane proteins, lipoproteins, and porins)	2.38139	8.49526	6.11387	2.85416	Yes	No
BB_F02			0.250647	5.0994	4.84871	1.51842	No	No
BB_F05			0.186455	4.6955	4.509	0.62077	No	No
BB_F06	hypothetical protein	Annotated, but unknown function	0.234174	5.42674	5.19256	1.72859	No	No
BB_F09		Pseudogene	1.42858	5.85407	4.42549	0.875409	No	No
BB_F10		Pseudogene	-0.221434	5.56497	5.7864	2.93351	No	No
BB_F19	transposon‐like protein, authentic frameshift	Transposon-related functions	0.803392	2.35225	1.54886	0.0426814	No	No
BB_F20	BBF20	Cell envelope (Membrane proteins, lipoproteins, and porins)	0.62932	1.51485	0.885527	1.95151	No, but significantly down-regulated	No
BB_F26			-0.425986	2.66501	3.09099	1.63187	No	No
BB_F26a		Pseudogene	-0.433928	2.18513	2.61906	0.874181	No	No
BB_G03		Pseudogene	0.0455834	2.48997	2.44439	1.24684	No	Yes
BB_G05	transposon‐like protein	Transposon-related functions	-0.263845	2.15502	2.41886	1.30314	No	Yes
BB_G06	PF-57 protein	DNA metabolism (DNA replication)	0.463744	2.55905	2.09531	0.682161	No	No
BB_G10	phage tail tape-measure protein	Phage	-0.24764	1.45333	1.70097	1.05368	No	Yes
BB_G13	hypothetical protein	Phage	-0.254066	1.44494	1.699	0.953599	Yes	Yes
BB_G15	hypothetical protein	Phage	-0.125747	1.46986	1.59561	0.620361	Yes	No
BB_G16	hypothetical protein	Phage	0.365191	1.7164	1.35121	0.700507	Yes	Yes
BB_G20	phage portal protein	Phage	-0.160709	1.79428	1.95499	0.921872	Yes	Yes
BB_G21	phage terminase large subunit	Phage	-0.2985	1.38323	1.68173	1.21089	Yes	Yes
BB_G22	phage tail fiber protein	Phage	1.09874	3.67588	2.57715	-0.0206178	Yes	No
BB_G23	phage tail protein	Phage	0.426816	3.38056	2.95374	-0.102712	Yes	Yes
BB_G24	hypothetical protein	Phage	0.293601	4.34938	4.05578	1.04438	Yes	Yes
BB_G25	hypothetical protein	Phage	0.489292	4.91649	4.4272	1.01017	Yes	No
BB_G26	hypothetical protein	Phage	0.25036	5.15756	4.90719	1.80834	Yes	Yes
BB_G27	hypothetical protein	Phage	0.503644	5.2334	4.72976	1.42399	Yes	No
BB_G28	hypothetical protein	Phage	0.575268	5.71715	5.14189	1.68694	Yes	No
BB_G29	hypothetical protein	Annotated, but unknown function	-0.211168	2.34086	2.55203	1.23598	Yes	No
BB_G30	hypothetical protein	Annotated, but unknown function	0.0397211	2.23948	2.19976	1.00323	Yes	Yes
BB_G31	hypothetical protein	Annotated, but unknown function	-0.190787	1.73304	1.92383	0.503284	No	No
BB_G32	replicative DNA helicase	DNA metabolism (DNA replication)	-0.172625	1.80501	1.97764	0.883317	No	No
BB_G34	hypothetical protein	Annotated, but unknown function	0.154707	1.5096	1.3549	0.152258	No	No
BB_H02			-0.711369	5.69109	6.40237	2.51734	No	No
BB_H06	complement regulator-acquiring surface protein	Cell envelope (Membrane proteins, lipoproteins, and porins)	0.95784	2.27018	1.31234	1.24293	No	No
BB_H09	type II restriction enzyme methylase subunit	DNA metabolism (DNA restriction and modification)	0.505541	2.9413	2.43576	0.659256	Yes	No
BB_H17	hypothetical protein	Annotated, but unknown function	-0.358539	4.38555	4.74409	1.55424	No	No
BB_H18		Pseudogene	-0.544307	2.24488	2.78919	0.694024	No	No
BB_H20	outer membrane porin (oms28)	Cell envelope (Membrane proteins, lipoproteins, and porins)	-0.25878	1.74508	2.00386	1.41613	No	No
BB_H24		Pseudogene	-0.262944	5.6604	5.92334	2.9411	No	No
BB_H25	hypothetical protein	Annotated, but unknown function	0.193295	3.30024	3.10694	2.63347	No	No
BB_H26	PF-62 protein	DNA metabolism (DNA replication)	0.773197	2.67915	1.90595	1.51245	No	No
BB_H32	antigen, P35	Cell envelope (Surface polysaccharides, lipopolysaccharides, and antigens)	-0.151352	2.98908	3.14044	0.945068	No	No
BB_H33	adenine deaminase (adeC), paralog of BBK17	Purines, pyrimadines, nucleosides, nucleotides (Salvage of nucleosides and nucleotides)	0.497936	2.39432	1.89638	-0.0266985	No	No
BB_H41	membrane protein	Cell envelope (Membrane proteins, lipoproteins, and porins)	3.31275	8.26115	4.9484	1.05632	Yes	No
BB_I02			1.14212	5.59559	4.45341	-1.23203	No	No
BB_I02b		Pseudogene	-0.594833	3.74738	4.34221	0.169637	No	No
BB_I06	pfs protein (pfs)	Annotated, but unknown function	-0.278001	2.22464	2.50264	-0.0690676	No	No
BB_I08a			0.337634	4.29477	3.95712	0.948225	No	No
BB_I19	hypothetical protein	Annotated, but unknown function	0.481237	3.8844	3.40316	-0.824292	No	No
BB_I20			-1.49495	2.35803	3.85296	1.55313	No	No
BB_I21	PF-32 protein	DNA metabolism (DNA replication)	0.159939	2.24767	2.08773	-1.04604	No	No
BB_I31		Pseudogene	0.298196	4.90033	4.60213	0.386479	No	Yes
BB_I34	virulence associated lipoprotein	Cell envelope (Surface polysaccharides, lipopolysaccharides, and antigens)	-0.240144	3.51142	3.75157	1.85137	No	No
BB_I41			1.28746	3.72139	2.43393	-0.300748	No	No
BB_I42	outer membrane protein	Cell envelope (Membrane proteins, lipoproteins, and porins)	0.474943	3.81177	3.33683	0.186832	No	Yes
BB_J02a		Pseudogene	2.2718	6.70573	4.43393	1.18121	No	No
BB_J11	hypothetical protein	Annotated, but unknown function	1.08532	5.54168	4.45636	1.32766	No, significantly down-regulated	No
BB_J13	hypothetical protein	Annotated, but unknown function	0.119694	4.14192	4.02223	1.57966	No	No
BB_J19	PF-62 protein	DNA metabolism (DNA replication)	0.798089	3.21263	2.41454	1.39898	No	No
BB_J20			0	3.81561	4.52669	1.58305	No	No
BB_J23	hypothetical protein	Annotated, but unknown function	2.60969	6.12952	3.51983	0.320497	Yes	Yes
BB_J24	hypothetical protein	Annotated, but unknown function	2.17789	4.66728	2.4894	-0.2884	No	Yes
BB_J25	hypothetical protein	Annotated, but no known function	2.00661	3.84135	1.83474	-0.873111	No	No
BB_J26	ABC transporter, ATP‐binding protein	Transport and binding proteins (General)	1.1263	3.55848	2.43218	-0.0672838	No	No
BB_J27	efflux ABC transporter permease	Transport and binding proteins (General)	1.0671	2.96518	1.89807	-0.354622	No	Yes
BB_J28	hypothetical protein	Annotated, but no known function	1.03852	2.57593	1.53741	-0.465253	No	Yes
BB_J29			0.77596	2.2902	1.51424	0.159149	No	No
BB_J31	hypothetical protein	Annotated, but no known function	-0.301325	2.84886	3.15019	1.15513	No	No
BB_J36	lipoprotein	Cell envelope (Membrane proteins, lipoproteins, and porins)	-0.702694	1.63836	2.34105	2.14592	No	No
BB_J37	hypothetical protein	Ann	-0.899557	2.39121	3.29077	1.70381	No	No
BB_J45	lipoprotein	Cell envelope (Membrane proteins, lipoproteins, and porins)	-0.389887	2.41602	2.80591	1.13056	No	No
BB_J46			2.17109	4.99697	2.82587	0.525193	No	No
BB_J47	hypothetical protein	Annotated, but no known function	2.69746	5.63664	2.93918	0.2676	No	No
BB_J48	hypothetical protein	Annotated, but no known function	1.18418	4.89952	3.71534	0.61538	No	No
BB_J51	vlsE paralog, authentic frameshift	Cell envelope (Membrane proteins, lipoproteins, and porins)	-0.288368	3.10985	3.39821	1.46684	No	No
BB_K0058	hypothetical protein	Annotated, but no known function	-0.574764	3.0359	3.61066	1.44657	No	No
BB_K02a		Pseudogene	-0.196466	2.64411	2.84057	1.91859	No	No
BB_K07	lipoprotein	Cell envelope (Membrane proteins, lipoproteins, and porins)	1.174	6.13822	4.96422	1.44008	Yes	No
BB_K12		Pseudogene	0.438766	3.97796	3.53919	1.02531	No	No
BB_K13	hypothetical protein	Annotated, but no known function	-0.492434	0.885961	1.37839	1.59987	No, significantly down-regulated	No, significantly down-regulated
BB_K17	adenine deaminase (adeC), paralog of BBH33	Purines, pyrimadines, nucleosides, nucleotides (Salvage of nucleosides and nucleotides)	0.0595541	2.48596	2.4264	1.01719	No	No, significantly down-regulated
BB_K23	PF-62 protein	DNA metabolism (DNA replication)	-0.072574	4.50872	4.58129	1.60105	No	No, significantly down-regulated
BB_K24			0.824674	2.59642	1.77174	0.406066	No	No, significantly down-regulated
BB_K32	immunogenic protein P35	Cell envelope (Surface polysaccharides, lipopolysaccharides, and antigens)	1.43839	5.76597	4.32758	0.653293	Yes	No
BB_K33			1.18203	4.13618	2.95412	0.209383	No	No, significantly down-regulated
BB_K37	immunogenic protein P37	Cell envelope (Surface polysaccharides, lipopolysaccharides, and antigens)	-0.249329	3.21814	3.46747	1.20986	No	No
BB_K39		Pseudogene	-0.561298	2.80729	3.36859	1.5181	No	No
BB_K41	hypothetical protein	Annotated, but no known function	0.23222	5.2304	4.99818	2.26557	No	No
BB_K42	hypothetical protein	Annotated, but unknown function	0.689589	4.64642	3.95683	1.63949	No	No
BB_K46	immunogenic protein P37	Cell envelope (Surface polysaccharides, lipopolysaccharides, and antigens)	-0.505149	1.76302	2.26817	1.70444	No	No
BB_K48	immunogenic protein P37	Cell envelope (Surface polysaccharides, lipopolysaccharides, and antigens)	-0.0221639	3.51961	3.54178	1.41209	No	No
BB_K50	immunogenic protein P37	Cell envelope (Surface polysaccharides, lipopolysaccharides, and antigens)	-0.258384	2.08698	2.34536	0.367427	No	No
BB_K53	outer membrane protein	Cell envelope (Membrane proteins, lipoproteins, and porins)	1.48998	4.71228	3.22229	0.219712	No	No
BB_K54			0.67672	4.37181	3.69508	0.621877	No	Yes
BB_K55			0.250596	5.65374	5.40304	-0.340549	No	No
BB_K56		Pseudogene	-0.171267	3.11847	3.28974	1.09209	No	No
BB_L01	phage portal protein	Phage	-0.531801	3.79475	4.32655	2.16311	No	Yes
BB_L02	hypothetical protein	Annotated, but unknown function	-0.589114	2.67776	3.26687	0.649702	No	Yes
BB_L03	capsid fiber	Phage	-0.462777	2.69159	3.15437	0.987848	No	Yes
BB_L04	capsid fiber*	Phage	-0.35659	2.04125	2.39785	0.472828	No	Yes
BB_L05	capsid fiber	Phage	-0.267936	1.99793	2.26586	-0.153478	No	No
BB_L06	major capsid protein*	Phage	-0.304181	2.26576	2.56994	0.456027	No	No
BB_L07	hypothetical protein	Annotated, but no known function	-0.359179	1.63014	1.98932	0.0532582	No	No
BB_L08	head completion protein	Phage	0.42825	2.08585	1.6576	-0.658656	No	No
BB_L22	hypothetical protein	Annotated, but no known function	-0.41195	2.46014	2.87209	1.16308	No	No
BB_L24	blyB/holin	Phage	0.865717	2.10971	1.244	-0.532631	No	No
BB_L27	bdrP	Cell envelope (Surface polysaccharides, lipopolysaccharides, and antigens)	0.618572	2.12275	1.50418	0.615857	No	No
BB_L28	mlpH	Cell envelope (Surface polysaccharides, lipopolysaccharides, and antigens)	0.719813	3.7176	2.99779	1.46663	No	No
BB_L29	ERF ssb	Phage	0.129945	4.65493	4.52498	1.80595	No	Yes
BB_L30	PF-57 protein	DNA metabolism (DNA replication)	0.123789	3.25709	3.13331	0.0520793	No	No
BB_L31	PF-50 protein	DNA metabolism (DNA replication)	0.635829	2.36109	1.72526	0.343523	No	No
BB_L36	bppA/integrase	Phage	0.499307	2.96805	2.46875	0.849703	No	Yes
BB_L38	bppC/integrase	Phage	0.416405	3.9319	3.5155	0.745302	No	No
BB_L39	erpN	Cell envelope (Surface polysaccharides, lipopolysaccharides, and antigens)	0.245601	1.71921	1.47361	-0.179201	No	No
BB_L40	erpO	Cell envelope (Surface polysaccharides, lipopolysaccharides, and antigens)	-0.294049	1.35011	1.64416	0.788143	No	No
BB_L42	resolvase/transposase	Phage	0.282742	2.25097	1.96823	-0.00438211	No	No
BB_M01	phage portal protein	Phage	-0.453742	4.30961	4.76335	2.86782	No	Yes
BB_M02	hypothetical protein	Annotated, but unknown function	-0.530078	3.06659	3.59667	0.951583	No	Yes
BB_M03	capsid fiber	Phage	-0.110055	3.82632	3.93638	1.43208	No	No
BB_M04	capsid fiber*	Phage	-0.156244	3.6335	3.78974	1.45392	No	No
BB_M05	capsid fiber	Phage	-0.749312	2.81131	3.56063	1.00654	No	No
BB_M06	major capsid protein*	Phage	-0.140611	2.84837	2.98898	1.03168	No	No
BB_M07	hypothetical protein	Annotated, but no known function	0.341042	2.55307	2.21203	0.188965	No	No
BB_M08	head completion protein	Phage	-0.137647	1.56394	1.70159	-0.0663109	No	No
BB_M09	hypothetical protein	Annotated, but no known function	0.0372296	1.78412	1.7469	0.060037	No	No
BB_M10	hypothetical protein	Annotated, but no known function	0.868456	2.32725	1.4588	-0.620148	No	No
BB_M11	sheath	Phage	0.420055	1.75241	1.33235	-0.108044	No	No
BB_M15	hypothetical protein	Annotated, but no known function	-0.393951	1.31307	1.70702	0.254658	No	No
BB_M19			0.00202375	3.25463	3.25261	0.171994	No	No
BB_M20	baseplate wedge/connector	Phage	-0.262936	1.7485	2.01144	0.521552	No	No
BB_M22		Annotated, but no known function	-0.383936	2.49448	2.87842	1.06431	No	No
BB_M24	blyB/holin	Phage	0.668769	2.39559	1.72682	-0.261657	No	No
BB_M27	bdrP	Cell envelope (Surface polysaccharides, lipopolysaccharides, and antigens)	0.994252	4.69275	3.6985	0.397451	No	No
BB_M28	mlpF	Cell envelope (Surface polysaccharides, lipopolysaccharides, and antigens)	1.05352	4.94057	3.88705	0.915324	Yes	No
BB_M29	ERF ssb	Phage	0.672361	5.55932	4.88697	2.26712	No	No
BB_M30	PF-57 protein	DNA metabolism (DNA replication)	-0.171252	3.15989	3.33115	1.43617	No	No
BB_M31	PF-50 protein	DNA metabolism (DNA replication)	0.521832	2.74807	2.22624	0.391009	No	No
BB_M32	PF-32 protein	DNA metabolism (DNA replication)	1.44633	2.86743	1.4211	0.150489
BB_M35	bppA/integrase	Phage	0.120654	3.30695	3.1863	1.17697	No	No
BB_M37	bppC/integrase	Phage	-0.845286	4.85978	5.70507	3.82331	No	No
BB_M38	erpK	Cell envelope (Surface polysaccharides, lipopolysaccharides, and antigens)	1.99748	5.25858	3.2611	0.354862	Yes	No
BB_M39	hypothetical protein	Hypothetical protein	0.453277	3.42987	2.9766	0.679224	No	No
BB_M41	resolvase/transposase	Phage	0.0515694	3.08599	3.03442	0.752201	No	No
BB_N01	phage portal protein	Phage	-0.340389	4.46974	4.81013	2.59078	No	Yes
BB_N02	hypothetical protein	Annotated, but unknown function	-0.249807	3.29547	3.54527	1.15889	No	No
BB_N03	capsid fiber	Phage	-0.305188	3.0092	3.31439	0.902561	No	No
BB_N04	capsid fiber*	Phage	-0.506611	2.8222	3.32881	1.29461	No	No
BB_N05	capsid fiber	Phage	-0.595801	1.95204	2.54784	0.479976	No	No
BB_N06	major capsid protein*	Phage	-0.375915	2.15312	2.52904	0.59915	No	No
BB_N07	hypothetical protein	Annotated, but no known function	-0.443064	1.81207	2.25514	0.631306	No	No
BB_N08	head completion protein	Phage	0.0194905	1.95323	1.93374	0.138654	No	No
BB_N09	hypothetical protein	Annotated, but no known function	-0.501863	1.23859	1.74046	0.267551	No	No
BB_N15	hypothetical protein	Annotated, but no known function	-0.523471	1.47209	1.99556	0.703969	No	No
BB_N19	baseplate wedge/sheath polymerization initiation	Phage	0.286179	2.27645	1.99028	-0.726271	No	No
BB_N20	baseplate wedge/connector	Phage	0.0143151	1.68503	1.67071	0.310778	No	No
BB_N21		Annotated, but no known function	1.17891	2.08392	0.905013	-0.301939	No	No
BB_N22		Annotated, but no known function	-0.429396	1.59452	2.02392	0.988843	No	No
BB_N24	blyB/holin	Phage	0.803395	2.01932	1.21593	-0.397021	No	No
BB_N26	revA	Cell envelope (Surface polysaccharides, lipopolysaccharides, and antigens)	-0.00573292	2.25863	2.26436	0.406785	No	No
BB_N28	mlpI	Cell envelope (Surface polysaccharides, lipopolysaccharides, and antigens)	0.000623155	3.42956	3.42894	1.77532	No	No
BB_N29	ERF ssb	Phage	0.723597	5.68921	4.96561	2.04354	No	No
BB_N30	PF-57 protein	DNA metabolism (DNA replication)	0.107819	2.55619	2.44838	0.390287	No	No
BB_N37	bppC/integrase	Phage	-0.584313	4.06216	4.64648	2.11415	No	No
BB_N38	erpP	Cell envelope (Surface polysaccharides, lipopolysaccharides, and antigens)	0.640421	2.03565	1.39523	0.152406	No	No
BB_N42	resolvase/transposase	Phage	-0.142936	3.07972	3.22266	1.43688	No	No
BB_N43	phage terminase large subunit	Phage	-0.105388	1.79557	1.90096	0.369381	No	No
BB_O01	phage portal protein	Phage	-0.507382	3.47607	3.98345	1.93741	No	Yes
BB_O02	hypothetical protein	Annotated, but no known function	-0.551878	2.59007	3.14195	0.719842	No	Yes
BB_O03	hypothetical protein	Hypothetical protein	-0.561054	2.81672	3.37778	1.21636	No	Yes
BB_O04	capsid fiber*	Phage	-0.452038	2.60176	3.0538	1.15076	No	Yes
BB_O05	capsid fiber	Phage	-0.38022	2.62843	3.00865	0.675488	No	No
BB_O06	major capsid protein*	Phage	-0.105675	2.46591	2.57159	0.793498	No	Yes
BB_O07	hypothetical protein	Annotated, but no known function	-0.456639	1.8117	2.26834	0.39887	No	No
BB_O08	head completion protein	Phage	-0.245255	1.72556	1.97082	0.184001	No	No
BB_O10	hypothetical protein	Annotated, but no known function	0.764618	1.77967	1.01506	-0.863169	No	No
BB_O13	hypothetical protein	Annotated, but no known function	1.60931	2.73178	1.12247	-0.930578	No	No
BB_O19	baseplate wedge/sheath polymerization initiation	Phage	0.983176	2.83544	1.85227	-1.06259	No	No
BB_O20	baseplate wedge/connector	Phage	-0.0602958	1.76107	1.82137	0.322941	No	No
BB_O22	hypothetical protein	Annotated, but no known function	-0.34016	2.53591	2.87607	1.23355	No	No
BB_O24	blyB/holin	Phage	0.492099	2.42885	1.93676	0.485403	No	No
BB_O26	bdrN	Cell envelope (Surface polysaccharides, lipopolysaccharides, and antigens)	0.397494	1.66016	1.26267	0.261512	No	Yes
BB_O28	ERF ssb	Phage	0.240568	3.24073	3.00017	1.71413	No	No
BB_O29	PF-57 protein	DNA metabolism (DNA replication)	0.625349	5.80507	5.17972	2.66411	No	No
BB_O30	PF-50 protein	DNA metabolism (DNA replication)	-0.0363774	3.05885	3.09523	-0.192344	No	No
BB_O31	PF-32 protein	DNA metabolism (DNA replication)	0.444741	2.53415	2.08941	0.13659	No	No
BB_O36	bppB/integrase	Phage	0.21364	3.56137	3.34773	1.43202	No	No
BB_O38	erpL	Cell envelope (Surface polysaccharides, lipopolysaccharides, and antigens)	-0.682947	4.95624	5.6392	3.75705	No	No
BB_O39	erpM	Cell envelope (Surface polysaccharides, lipopolysaccharides, and antigens)	1.18099	5.78861	4.60763	1.90406	Yes	No
BB_O40			0.36361	2.93708	2.57348	0.557033	No	No
BB_O42	hypothetical protein	Annotated, but no known function	0.611239	3.01776	2.40652	0.645381	No	No
BB_O43	resolvase/transposase	Phage	0.346637	2.42064	2.074	0.630637	No	No
BB_P01	phage portal protein	Phage	-0.44602	3.91614	4.36217	2.24635	No	Yes
BB_P02	hypothetical protein	Annotated, but no known function	-0.472419	2.63331	3.10573	0.650149	No	No
BB_P03	capsid fiber	Phage	-0.534732	2.60465	3.13939	0.933329	No	No
BB_P04	capsid fiber*	Phage	-0.432146	2.08423	2.51638	0.425947	No	No
BB_P05	capsid fiber	Phage	-0.0086216	2.00807	2.0167	-0.453035	No	No
BB_P06	major capsid protein*	Phage	-0.319745	2.26713	2.58688	0.413673	No	No
BB_P07	hypothetical protein	Annotated, but no known function	-0.400257	1.61535	2.01561	0.107736	No	No
BB_P08	head completion protein	Phage	0.461843	1.94776	1.48592	-0.903901	No	No
BB_P22	hypothetical protein	Annotated, but no known function	-0.452701	2.43422	2.88692	1.17905	No	No
BB_P27	mlpA	Cell envelope (Surface polysaccharides, lipopolysaccharides, and antigens)	1.51839	5.02668	3.50829	0.140542	Yes	Yes
BB_P28	ERF ssb	Phage	1.27007	4.95277	3.68271	0.58815	No	No
BB_P29	PF-57 protein	DNA metabolism (DNA replication)	-0.45966	3.42932	3.88898	1.27047	No	Yes
BB_P30	PF-50 protein	DNA metabolism (DNA replication)	0.0517867	2.52661	2.47483	-0.855155	No	No
BB_P31	PF-32 protein	DNA metabolism (DNA replication)	0.588019	1.68092	1.0929	-0.113938	No	No
BB_P35	bppB/integrase	Phage	0.42022	2.25908	1.83887	0.392119	No	No
BB_P37	bppC/integrase	Phage	0.17089	3.81132	3.64043	0.49762	No	No
BB_P38	erpA	Cell envelope (Surface polysaccharides, lipopolysaccharides, and antigens)	0.253835	1.64514	1.39131	-0.0925802	No	No
BB_P39	erpB	Cell envelope (Surface polysaccharides, lipopolysaccharides, and antigens)	-0.362787	1.27539	1.63818	0.802418	No	No
BB_P41	resolvase/transposase	Phage	0.05566	2.14005	2.08439	0.0913638	No	No
BB_R01	phage portal protein	Phage	-0.538433	4.06656	4.60499	2.54339	No	Yes
BB_R02		Annotated, but no known function	-0.479717	3.53264	4.01236	1.25569	No	Yes
BB_R03	capsid fiber	Phage	-0.571425	2.58974	3.16117	0.702771	No	No
BB_R04	capsid fiber*	Phage	-0.4977	3.00019	3.49789	1.25016	No	No
BB_R05	capsid fiber	Phage	-0.355792	2.51544	2.87124	0.360317	No	No
BB_R06	major capsid protein*	Phage	-0.145388	2.55075	2.69614	0.469302	No	No
BB_R07	hypothetical protein	Annotated, but no known function	-0.465668	1.83247	2.29815	0.386895	No	No
BB_R08	head completion protein	Phage	0.846181	2.43786	1.59168	-0.603273	No	No
BB_R14	hypothetical protein	Annotated, but no known function	0.528827	2.00903	1.48021	0.0817416	No	No
BB_R15	hypothetical protein	Annotated, but no known function	-0.41399	1.18235	1.59635	0.210462	No	No
BB_R22	hypothetical protein	Annotated, but no known function	-0.280737	1.3968	1.67754	0.221135	No	No
BB_R28	mlpD	Cell envelope (Surface polysaccharides, lipopolysaccharides, and antigens)	-0.0782161	2.58833	2.66655	1.51002	No	No
BB_R29	ERF ssb	Phage	0.194722	5.17374	4.97902	2.15192	No	No
BB_R31	PF-57 protein	DNA metabolism (DNA replication)	-0.116167	2.31992	2.43609	0.031082	No	No
BB_R32	PF-50 protein	DNA metabolism (DNA replication)	0.431813	2.43554	2.00373	0.801051	No	No
BB_R36	bppA/integrase	Phage	0.369736	3.60637	3.23663	0.831338	No	No
BB_R38	bppC/integrase	Phage	-0.509413	3.177	3.68641	1.78139	No	No
BB_R41	hypothetical protein	Hypothetical protein	-0.456787	1.46169	1.91848	0.651631	No	No
BB_R42	erpY	Cell envelope (Surface polysaccharides, lipopolysaccharides, and antigens)	-0.377703	1.98316	2.36087	1.04212	No	No
BB_R43	hypothetical protein	Annotated, but no known function	1.19767	3.44919	2.25152	-0.0840759	No	No
BB_R44	resolvase/transposase	Phage	-0.134095	3.56279	3.69689	1.14767	No	No
BB_R45	phage terminase large subunit	Phage	0.29489	2.29333	1.99844	-0.164968	No	No
BB_S01	phage portal protein	Phage	-0.669484	3.98474	4.65422	2.53108	No	Yes
BB_S02	hypothetical protein	Annotated, but no known function	-0.701468	2.81406	3.51553	0.964008	No	No
BB_S03	capsid fiber	Phage	-0.462345	2.7531	3.21545	1.09932	No	Yes
BB_S04	capsid fiber*	Phage	-0.733716	3.13424	3.86796	1.66478	No	No
BB_S05	capsid fiber	Phage	-0.0308493	3.25352	3.28437	0.429529	No	No
BB_S06	major capsid protein*	Phage	-0.182302	2.35025	2.53256	0.507254	No	No
BB_S07	hypothetical protein	Annotated, but no known function	-0.521792	1.9013	2.4231	0.388023	No	No
BB_S08	head completion protein	Phage	0.62287	2.09895	1.47608	-0.621511	No	No
BB_S15	hypothetical protein	Annotated, but no known function	-0.358852	1.25845	1.61731	0.032121	No	No
BB_S16	hypothetical protein	Annotated, but no known function	0.900991	2.15721	1.25622	0.0579649	No	No
BB_S22		Annotated, but no known function	-0.329281	2.47343	2.80271	0.879943	No	No
BB_S30	PF-57 protein	DNA metabolism (DNA replication)	0.255305	2.33607	2.08077	1.10937	No	No
BB_S31	ERF ssb	Phage	-0.405206	4.48712	4.89232	2.20615	No	No
BB_S33	PF-57 protein	DNA metabolism (DNA replication)	0.354543	2.76526	2.41072	0.0840037	No	No
BB_S34	PF-50 protein	DNA metabolism (DNA replication)	0.480757	1.9746	1.49384	-0.266245	No	No
BB_S38	bppA/integrase	Phage	0.2565	2.657	2.4005	0.747896	No	No
BB_S40	bppC/integrase	Phage	0.3575	5.22464	4.86714	1.81649	No	No
BB_S41	erpG	Cell envelope (Surface polysaccharides, lipopolysaccharides, and antigens)	-0.404723	2.17427	2.57899	0.426179	No	No
BB_S42			1.21023	3.71211	2.50189	0.447467	No	No
BB_S44	resolvase/transposase	Phage	-0.0150778	2.48121	2.49629	0.365499	No	No
BB_T04			1.72333	4.3339	2.61054	1.04455	No	No
BB_T06	Sua5%2FYciO%2FYrdC%2FYwlC family protein	DNA metabolism	0.671431	2.86292	2.19149	-0.262336	No	No
BB_U02			0.25061	4.33326	4.08256	0.621261	No	No
BB_U04	PF-57 protein	DNA metabolism (DNA replication)	0.219044	2.54099	2.32194	0.297378	No	No
BB_U11	Sua5%2FYciO%2FYrdC%2FYwlC family protein	DNA metabolism	1.12761	3.99941	2.87181	0.66872	No	No
							sRNA significantly up-regulated at 37C?	sRNA significantly up-regulated at 23C?
SR0004	BB_0004 (phosphoglucomutase)	AS-	-0.00851589	2.28053	2.28904	1.16259	No	No
SR0005	BB_0004 (phosphoglucomutase)	AS-	1.02524	2.63029	1.60505	0.36452	No	No
SR0006	BB_0006 (membrane protein)	AS+	1.31029	4.5837	3.27341	1.11449	No	No
SR0007	BB_0007 (conserved hypothetical protein)	AS+	0.15362	3.97999	3.82637	1.69867	No	No
SR0009	BB_0011 (conserved hypothetical protein)	AS-	-0.66748	1.49859	2.16607	1.56689	Yes	No
SR0027	BB_0045 (P115 protein)	AS+	1.0726	4.69502	3.62242	1.00256	No	No
SR0037	BB_0063 (pasta domain protein)	AS+	0.0326513	3.61562	3.58296	2.17887	No	No
SR0039	BB_0067	AS+	0.0178649	3.90553	3.88766	2.26183	No	No
SR0053	BB_0084 (aminotransferase, class V superfamily)	AS-	1.0948	3.90231	2.80751	-0.755836	No	No
SR0058	BB_0094	AS+	0.773562	4.72655	3.95299	1.80163	Yes	No
SR0060	BB_0101 (asparaginyl-tRNA synthetase)	AS-	-0.493299	1.79098	2.28428	0.745074	No	Yes
SR0067	BB_0110 (conserved hypothetical protein)	Intra+	0.215712	1.73554	1.51983	1.56033	No	Yes
SR0069	BB_0116 (pts system, maltose and glucose-specific iiabc component)	AS+	-0.887032	3.15509	4.04212	2.17426	Yes	No
SR0076	BB_0123 (ribosomal protein S2)	AS+	1.08339	2.98336	1.89997	-0.0818428	No	No
SR0082	BB_0132 (transcription elongation factor GreA (Transcript cleavage factorgreA))	AS+	0.108663	3.80603	3.69737	1.5055	No	No
SR0092	BB_0140	AS+	-0.401904	3.92232	4.32422	1.79063	Yes	No
SR0096	BB_0153 (superoxide dismutase [Mn] (General stress protein 24)(GSP24))	AS+	0.636509	2.51501	1.8785	1.24878	No	Yes
SR0102			2.47579	4.00177	1.52598	0.105962	No	No
SR0106			1.33095	3.70069	2.36974	0.875627	No	No
SR0114	BB_0165 (conserved hypothetical protein)	AS+	-1.09116	4.09089	5.18204	2.2826	No	No
SR0120	BB_0170 (conserved hypothetical protein)	AS+	-0.131723	1.88144	2.01317	1.91563	Yes	No
SR0127	BB_0175 (conserved hypothetical protein)	AS+	-0.475313	4.42476	4.90007	2.40134	Yes	No
SR0134	BB_0182	AS-	0.855714	2.24	1.38429	-0.0643402	No	No
SR0156	BB_0203 (HflK protein)	AS-	1.05636	3.18461	2.12825	1.62292	No	No
SR0168	chr.tRNA5-MetCAT	annotated tRNA	-0.247385	1.9294	2.17679	1.41988	Yes	No
SR0171	BB_0217 (phosphate ABC transporter, permease protein PstA)	AS-	0.868585	3.7735	2.90491	0.00992461	Yes	No
SR0173	BB_0217 (phosphate ABC transporter, permease protein PstA)	AS-	-0.6054	2.7441	3.3495	1.76478	Yes	No
SR0179	BB_0226 (seryl-tRNA synthetase)	AS+	-0.859685	2.45759	3.31727	0.624	No	No
SR0183	BB_0228 (peptidase M16 inactive domain family)	AS-	0.760381	4.13809	3.37768	0.0461298	Yes	No
SR0186	BB_0240 (glycerol uptake facilitator)	AS-	-0.20502	4.78495	4.98997	2.98929	Yes	No
SR0187	BB_0240 (glycerol uptake facilitator)	AS-	-0.189035	3.66455	3.85358	1.64433	No	No
SR0189	BB_0244 (conserved hypothetical protein)	AS+	0.76996	5.59223	4.82227	0.892257	No	No
SR0191	BB_0248 (oligoendopeptidase F)	AS-	-0.225864	2.06566	2.29153	1.25869	No	No
SR0193			-0.472259	3.09454	3.56679	1.62256	No	No
SR0196			-0.752827	1.42346	2.17628	1.36782	No	No
SR0201	BB_0255 (M23 peptidase domain protein)	AS-	-0.545533	1.88474	2.43028	1.56927	No	No
SR204			0.186191	4.13559	3.94933	1.94216	No	No
SR0212	BB_0269 (ATP-binding protein)	AS+	-0.540928	3.62941	4.17033	2.28139	No	No
SR0218	BB_0290 (flagellar motor switch protein FliG)	AS+	-0.548753	3.51793	4.06669	1.65122	Yes	No
SR0230			-2.45958	4.65734	7.11681	4.28512	Yes	No
SR0238			0	4.33413	5.04521	1.58304	No	No
SR0250	BB_0342 (glutamyl-tRNA(Gln) amidotransferase subunit A (Glu-ADTsubunit A))	AS+	-0.630076	4.00225	4.63232	2.86121	Yes	No
SR0272	BB_0380 (magnesium transporter)	AS+	0.142474	4.37079	4.22831	2.16254	Yes	No
SR0278	BB_0385 (basic membrane protein D (bmpD))	AS+	-0.81776	3.06892	3.88668	0.453158	Yes	No
SR0279			-0.686813	2.81604	3.50285	1.07702	No	No
SR0300	BB_0407 (mannose-6-phosphate isomerase, class I)	AS+	-0.29624	5.41179	5.70803	2.97548	Yes	No
SR0309	BB_0417 (adenylate kinase (ATP-AMP transphosphorylase) (AK)(Superoxide-inducible protein 16) (SOI16))	AS-	0.406486	2.36242	1.95593	0.776678	Yes	No
SR0341	BB_0445 (fructose-bisphosphate aldolase, class II)	AS-	-0.864923	4.18921	5.05412	1.80318	No	No
SR0343	BB_0446 (aspartyl-tRNA synthetase)	AS+	-0.228568	3.27774	3.50631	3.10204	Yes	No
SR0344	BB_0446 (aspartyl-tRNA synthetase)	AS+	-0.19959	3.04722	3.24681	2.08054	Yes	No
SR0347	BB_0452 (chromate transporter superfamily)	AS+	-0.295474	1.23356	1.52904	0.76705	Yes	No
SR0366	BB_0466 (ABC transporter, ATP-binding protein)	AS-	-0.408244	2.45863	2.86688	-0.755082	No	Yes
SR0385	BB_0500 (ribosomal protein S13p/S18e),BB_0501 (ribosomal protein S11)	AS-	-0.366332	3.86102	2.86688	2.7107	No	No
SR0400			0	5.00849	2.86688	1.58303	No	No
SR0401	BB_0524 (Inositol monophosphatase family protein)	AS-	-0.566412	4.78636	2.86688	2.92372	Yes	No
SR0415	BB_0545 (xylulokinase)	AS-	1.11858	4.70287	2.86688	2.0442	No	Yes
SR0428	BB_0560 (chaperone protein HtpG)	AS+	1.15511	5.17632	2.86688	1.81719	Yes	No
SR0445			0.7703	2.9819	2.86688	0.0490586	No	No
SR0450	BB_0583 (conserved hypothetical integral membrane protein)	AS-	-0.573665	1.18642	2.86688	1.12085	No	No
SR0452	BB_0585 (UDP-N-acetylmuramoylalanine--D-glutamate ligase)	AS-	-0.27961	2.08009	2.86688	0.331142	Yes	No
SR0453			0.932964	3.17607	2.86688	0.132674	No	No
SR0459	BB_0588 (MTA/SAH nucleosidase, Borrelia Glycosaminoglycan binding Protein (Bgp))	AS-	-0.616478	3.84675	2.86688	2.52202	Yes	No
SR0465	BB_0594 (arginyl-tRNA synthetase)	AS+	1.37784	2.4141	1.03626	0.0109332	No	No
SR0469			3.40441	5.55523	2.86688	0.833736	No	No
SR0484			1.50713	5.7485	2.86688	0.298123	No	No
SR0485	BB_0607 (ATP-dependent DNA helicase PcrA)	AS-	0.269623	4.30626	2.86688	1.98754	No	No
SR0491	BB_0612 (ATP-dependent Clp protease, ATP-binding subunit ClpX)	AS-	-0.434423	3.99911	2.86688	2.73922	Yes	No
SR0492	BB_0612 (ATP-dependent Clp protease, ATP-binding subunit ClpX),BB_0613 (ATP-dependent protease La)	AS-	1.58062	5.04148	2.86688	2.39572	Yes	No
SR0493	BB_0613 (ATP-dependent protease La)	AS-	0.54935	4.97079	2.86688	1.08152	Yes	No
SR0500	BB_0620 (beta-glucosidase, putative)/BB_0619 (DHH family)	AS-	-0.0853872	3.2309	2.86688	1.2587	Yes	No
SR0502	BB_0620 (beta-glucosidase, putative)	AS+	-0.408434	2.77928	2.86688	1.30091	Yes	No
SR0504			1.98592	4.95561	2.86688	1.62755	No	No
SR0505			0.172969	3.75546	2.86688	0.986636	Yes	No
SR0506			-0.372912	4.07846	2.86688	1.36501	Yes	No
SR0509			0.921292	2.93235	2.01106	-2.27604	Yes	No
SR0539	BB_0637 (Na+/H+ antiporter family)	AS-	1.77217	6.72325	2.86688	1.94125	No	No
SR0549	BB_0649 (chaperonin GroL)	AS-	0.426813	4.44862	2.86688	1.71674	No	No
SR0553			0	4.18072	2.86688	0	No	No
SR0568			2.35468	4.13434	1.77965	0.77376	No	No
SR0582			0.3954	2.57603	2.86688	0.992528	No	No
SR0587	BB_0685 (hydroxymethylglutaryl-CoA reductase, degradative)	AS-	-0.899609	3.03157	2.86688	1.53514	Yes	No
SR0588	BB_0688 (mevalonate kinase)	AS-	0.0343318	5.13164	2.86688	2.08502	No	No
SR0597	BB_0698 (tRNA (guanine-N1)-methyltransferase)	AS-	-0.483178	5.24137	2.86688	3.28134	Yes	No
SR0614	BB_0714 (tetratricopeptide repeat domain protein)	AS-	-0.427019	4.73006	2.86688	2.15307	No	No
SR0618	BB_0719 (rod shape-determining protein RodA)	AS-	-0.970142	3.18876	2.86688	2.35147	No	No
SR0627	BB_0729 (transporter, dicarboxylate/amino acid:cation (na+ or H+) symporter (daacs) family)	AS+	-0.460137	3.96433	2.86688	2.65408	No	No
SR0630	BB_0730 (glucose-6-phosphate isomerase)	AS+	1.31344	3.876	2.86688	-0.0725136	No	No
SR0643	BB_0746 (oligopeptide ABC transporter, permease protein)	AS+	0.33645	4.58224	2.86688	1.02226	No	No
SR0649	BB_0754 (ABC transporter, ATP-binding protein)	AS+	-0.152029	4.29226	2.86688	1.19472	Yes	No
SR0655			0.964274	4.05381	3.08953	0.776618	No	No
SR0661	BB_0780 (ribosomal protein L27)	AS-	0.20103	3.84312	3.64209	0.628737	Yes	No
SR0683	BB_0797 (DNA mismatch repair protein MutS)	AS-	-0.422823	2.58106	3.00389	1.54791	No	No
SR0688	BB_0810 (integral membrane protein MviN)	AS-	-0.760319	1.8189	2.57922	1.76647	No	No
SR0690	BB_0810 (integral membrane protein MviN)	AS-	0.320673	3.33823	3.01756	2.27107	Yes	No
SR0703	BB_0828 (DNA topoisomerase I)	AS+	-0.940287	3.41308	4.35336	1.79026	No	No
SR0710	BB_0833 (isoleucyl-tRNA synthetase)	AS+	1.36891	4.47978	3.11087	-0.208032	No	No
SR0712	BB_0834 (ATP-dependent Clp protease, subunit C)	AS+	0.980676	5.38078	4.4001	0.926056	Yes	No
SR0722	BB_0843 (arginine-ornithine antiporter)	AS-	-1.09444	1.85498	2.94943	2.05145	No	No
SR0725	lp17	IG-	0.109127	3.65419	3.54504	-0.113549	No	No
SR0733	lp17	IG-	3.1825	6.93519	3.75269	0.944495	Yes	No
SR0734			1.14718	4.46821	3.321	1.62084	Yes	No
SR0735			0.183727	3.19614	3.0124	0.983929	Yes	No
SR0746	BB_E09 (protein p23)	AS-	2.46575	6.91746	4.4517	1.10931	No	Yes
SR0764	BB_F03 (RepU)	AS+	-0.674409	1.47543	2.14983	1.17995	No	No
SR0773	BB_G12 (conserved hypothetical protein)	AS+	-0.514359	3.49556	4.00992	2.70764	No	No
SR0774	BB_G23 (conserved hypothetical protein)	AS+	-0.276138	2.99411	3.27025	1.48127	No	No
SR0785			0.253298	2.78009	2.52678	2.28338	No	No
SR0790	lp28-3	IG-	-1.46715	3.07847	4.54563	2.15924	Yes	No
SR0793	lp28-3	IG+	0.764246	5.04944	4.28515	1.36372	No	No
SR0794	lp28-3	IG+	-1.14587	0.889119	2.03499	0.882698	Yes	No
SR0803	BB_I15 (Borrelia burgdorferi virulent strain associated lipoprotein)	AS-	0.159753	3.03752	2.87777	0.634847	No	No
SR0815	BB_I42 (outer membrane protein)	5'UTR	0.25063	4.71387	4.46318	0.621281	Yes	No
SR0817	BB_K02a	AS+	1.06422	5.36131	4.29709	0.375587	No	No
SR0828	BB_K21 (PF-32 protein)	AS+	2.75064	6.59044	3.83979	-0.623684	Yes	No
SR0833	lp36	IG+	0.709099	4.80979	4.10069	1.62462	No	Yes
SR0837	BB_K35 (conserved hypothetical protein)	AS-	2.99247	8.08941	5.09693	1.61976	Yes	No
SR0839	BB_K40 (conserved hypothetical protein)	AS-	3.46438	7.45191	3.98752	1.11059	No	Yes
SR0844	BB_K46	AS+	0.321128	2.29647	1.97534	0.525956	No	Yes
SR0848	BB_K52 (putative lipoprotein)	AS+	0.461612	4.63006	4.16845	0.629633	No	No
SR0851	BB_J08 (putative surface protein)	AS-	-0.203219	4.6832	4.88642	2.99477	No	Yes
SR0853			1.30581	2.89993	1.59411	1.06041	No	Yes
SR0864	BB_J34 (putative lipoprotein)	AS+	0.660943	2.9539	2.29296	1.15345	No	Yes
SR0869			-0.709984	4.05396	4.76383	1.51652	No	No
SR0883	BB_A11 (conserved hypothetical protein)	AS-	0.0239643	3.59673	3.57277	1.48398	Yes	No
SR0886	lp54	IG-	0.250635	6.25956	6.00886	2.839	Yes	No
SR0887	lp54	IG-	0	7.66909	8.38017	3.47836	Yes	No
SR0890	BB_A18,BB_A19 (borrelia family of unknown function)	Intra+	-0.616966	0.979131	1.5961	1.27547	No	No
SR0893	lp54	IG+	1.15714	6.92748	5.77033	2.85827	Yes	No
SR0894	lp54	IG-	0.314704	1.75442	1.43971	-0.0225455	Yes	No
SR0896	BB_A34 (bacterial extracellular solute-binding protein, family 5)	AS+	-0.708511	3.22867	3.93718	2.22974	No	No
SR0899	lp54	IG-	0.650767	4.28836	3.63759	0.164802	No	Yes
SR0903	lp54	IG-	0.363504	4.00774	3.64423	0.502053	Yes	No
SR0912	lp54	IG-	0.781389	2.4378	1.65641	-0.401925	Yes	No
SR0917	BB_A73 (putative antigen P35)	Intra-	2.73735	4.11766	1.38031	-1.5217	Yes	No
SR0951	BB_B04 (chitibiose transporter protein chbC)	AS+	3.01594e-05	5.43137	5.43134	2.66772	Yes	No
SR0953	BB_B09 (lipoprotein, putative)	AS-	-0.0486728	4.48517	4.53381	2.36415	No	No
SR0961	cp26	IG+	2.15136	6.25875	4.10737	0.616516	No	No
SR0966	BB_B16 (oligopeptide ABC transporter OppAIV)	AS-	-3.11981	4.81009	7.92984	5.38668	No	No
SR0968	BB_B17 (inosine-5'-monophosphate dehydrogenase)	AS+	0.164096	4.08799	3.92389	2.53237	No	No
SR0983	BB_R17 (conserved hypothetical protein)	AS-	0.0446247	3.21055	3.16593	1.47263	Yes	No
SR0988	BB_M17 (conserved hypothetical protein)	AS-	-0.093769	2.90217	2.99594	1.66691	No	No
*Compared to wt
^Compared to induced flacp::ibbd18

## Sheet: down-regulated
Gene	Product	Category	Induced flacp::ibbd18*	De-induced flacp::ibbd18*	De-induced flacp::ibbd18^	flacp::ibbd18(rec)^	Identified in RpoS-regulon by Caimano et al (9)	Identified in RpoS-regulon by Caimano et al (10)		Genes previously identified as being down-regulated by RpoS, but not identified in this data-set	Notes
BB_0013	hypothetical protein	Hypothetical protein	0.448046	-1.30327	-1.75131	-1.38158	No	No		BB_0084	No significant change
BB_0014	primosomal protein N (priA)	DNA metabolism (DNA replication)	-0.207723	-2.10319	-1.89547	-0.61739	No	No		BB_0368	No significant change
BB_0019	hypothetical protein	Annotated, but unknown function	0.415032	-1.44242	-1.85745	-0.296856	No	No		BB_0582	No significant change
BB_0020	pyroP‐fructose 6‐P1‐PP transferaseb sub (pfpB)	Energy metabolism (Glycolysis)	-0.266774	-1.39557	-1.1288	0.220706	No	No		BB_0616	No significant change
BB_0024	hypothetical protein	Annotated, but unknown function	-0.512094	-1.8506	-1.33851	0.0834983	No	No		BB_0631	Decreased but not significantly
BB_0032	hypothetical protein	Annotated, but unknown function	-0.508538	-1.44521	-0.936671	-0.184011	No	No		BB_A03	No significant change
BB_0033	small protein (smpB)	Annotated, but unknown function	0.962189	-1.34636	-2.30855	0.0163404	No	No		BB_A23	Significantly increased
BB_0034	outer membrane protein P13	Membrane protein	-0.690024	-1.46533	-0.369774	-0.973782	No	Yes		BB_A59	No significant change
BB_0054	protein-export membrane protein SecG	Cellular processes (Protein and peptide secretion)	-0.565143	-1.6387	-1.07355	-0.0680537	No	No		BB_A61	Signficantly increased
BB_0072	membrane protein	Membrane protein	0.314675	-1.92203	-2.23671	-1.13326	No	No		BB_A68	No significant change
BB_0076	cell division protein	Cellular processes (Cell division)	-0.711525	-1.58094	-0.869414	-0.510909	No	No		BB_A69	No significant change
BB_0084	aminotransferase (nifS)	Translation (tRNA modification)	0.394874	-0.089734	-1.94491	1.4603	No	No		BB_F20	Signficantly increased
BB_0087	L‐lactate dehydrogenase (ldh)	Energy metabolism (Anaerobic)	-0.106452	-1.34662	-0.257438	-0.982733	No	No		BB_J08	No significant change
BB_0098	DNA mismatch repair protein	DNA metabolism (DNA recombination and repair)	-0.224543	-1.42471	-1.20016	-1.17565	No	No		BB_J11	Significantly increased
BB_0103	hypothetical protein	Annotated, but unknown function	0.781287	-1.20275	-1.98404	-0.594239	No	No		BB_K01	No significant change
BB_0139	hypothetical protein	Annotated, but unknown function	0.507713	-1.8565	-2.36421	-0.774686	No	No		BB_K13	Significantly increased
BB_0140	Borrelia efflux system protein B (besB)	Transport and binding proteins (Other)	-0.381042	-1.71482	-1.33378	-0.23746	No	No		BB_K17	Significantly increased
BB_0141	Borrelia efflux system protein A (besA)	Transport and binding proteins (Other)	-0.373679	-1.7312	-1.35753	0.0113299	No	No		BB_K18	Transcript not detected
BB_0152	glucosamine‐6‐P‐isomerase (nagB)	Central intermediary metabolism (Amino sugars)	-0.661966	-1.62735	-0.965385	0.678416	No	No		BB_K19	No significant change
BB_0163	hypothetical protein	Annotated, but unknown function	-0.379668	-2.07969	-1.70002	-0.133319	No	No		BB_K21	No significant change
BB_0170	hypothetical protein	Annotated, but unknown function	0.38688	-1.10952	-1.4964	-1.14391	No	No		BB_K22	Increased, but not significantly
BB_0172	von Willebrand factor type A domain-containing protein	Cell envelope (Membrane proteins, lipoproteins, and porins)	0.779126	-0.863729	-1.64286	-1.58618	No	No		BB_K23	Significantly increased
BB_0173	hypothetical protein	Annotated, but unknown function	-0.187217	-1.37161	-1.1844	-0.497924	No	No		BB_K24	Significantly increased
BB_0174	hypothetical protein	Annotated, but unknown function	0.70192	-1.00945	-1.71137	-1.58681	No	No		BB_K33	Significantly increased
BB_0175	hypothetical protein	Annotated, but unknown function	-0.371448	-2.09027	-1.71882	-0.456755	No	No		BB_K34	No significant change
BB_0194	TatD family hydrolase	DNA metabolism (Degradation of DNA)	0.453089	-1.54365	-1.99674	0.182935	No	No		BB_K35	Decreased but not significantly
BB_0198	guanosine‐3’,5’‐bis (diP) 3’‐pyrophosphohydrolase (spoT)	Regulatory functions (General)	-0.412563	-1.40882	-0.996253	0.415398	No	No		BB_K40	No significant change
BB_0199	hypothetical protein	Annotated, but unknown function	0.0134834	-2.0201	-2.03359	-0.729309	No	No		BB_K45	No significant change
BB_0200	D‐alanine‐D‐alanine ligase (ddlA)	Cell envelope (Murein sacculus and peptidoglycan)	-0.493932	-1.55384	-1.05991	0.652414	No	No
BB_0203	Lambda CII stability‐governing protein (hflK)	Translation (Degradation of proteins, peptides, and glycopeptides)	-0.166233	-1.7419	-1.57567	-0.314447	No	No
BB_0204	Lambda CII stability‐governing protein (hflC)	Translation (Degradation of proteins, peptides, and glycopeptides)	-0.561531	-2.15755	-1.59602	0.0707574	No	No
BB_0206	methyltransferase	DNA metabolism (DNA restriction and modification)	-0.601979	-1.7554	-1.15342	-1.05981	No	No
BB_0208	hypothetical protein	Annotated, but unknown function	0.959302	-0.713896	-1.6732	-3.3875	No	No
BB_0209	hypothetical protein	Annotated, but unknown function	-0.465473	-1.31856	-0.853087	-0.0771532	No	No
BB_0211	DNA mismatch repair protein (mutL)	DNA metabolism (DNA recombination and repair)	-0.122536	-1.90087	-1.77833	-0.53764	No	No
BB_0220	alanyl‐tRNAsynthase (alaS)	Translation (Amino acyl tRNA synthetases)	-0.551304	-1.4695	-0.918195	-0.213814	No	No
BB_0228	hypothetical protein	Annotated, but unknown function	-0.000995623	-1.80303	-1.80204	0.150534	No	No
BB_0234	integral membrane protein	Cell envelope (Membrane proteins, lipoproteins, and porins)	0.127778	-2.37394	-2.50172	-1.03547	No	No
BB_0236	hypothetical protein	Annotated, but unknown function	-0.343336	-1.4015	-1.05816	-0.363039	No	No
BB_0240	glycerol uptake facilitator (glpF)	Transport and binding proteins (Carbohydrates, organic alcohols, and acids)	-0.53159	-5.1651	-4.6335	0.624418	Yes	Yes
BB_0241	glycerol kinase (glpK)	Central intermediary metabolism (General)	-0.889686	-4.32287	-3.43319	1.13306	Yes	Yes
BB_0242			-0.926039	-6.12806	-5.20202	0.270506	Yes	Yes
BB_0243	glycerol‐3‐P dehydrogenase, anaerobic (glpA)	Central intermediary metabolism (General)	-0.586091	-3.26697	-2.68088	0.86438	Yes	Yes
BB_0244	hypothetical protein	Annotated, but unknown function	0.527656	-1.79587	-2.32352	-0.686089	No	No
BB_0245	hypothetical protein	Annotated, but unknown function	0.415997	-1.49481	-1.9108	-0.597506	No	No
BB_0246	M23 peptidase domain-containing protein	Membrane protein	-0.605129	-1.8119	-1.20677	0.128603	No	No
BB_0248	oligoendopeptidase F (pepF)	Translation (Degradation of proteins, peptides, and glycopeptides)	0.117714	-1.98793	-2.10564	-0.0727789	No	No
BB_0249	phosphatidyl transferase	Fatty acid and phospholipid metabolism (General)	0.335362	-2.20391	-2.53928	-0.968658	No	No
BB_0250	dedA protein (dedA)	Annotated, but unknown function	1.04078	-3.45997	-4.50075	-1.00633	No	No
BB_0252	hypothetical protein	Annotated, but unknown function	0.680966	-1.41589	-2.09685	-0.578191	No	No
BB_0255	M23 peptidase domain-containing protein	Membrane protein	-0.586522	-2.70766	-2.12114	-1.62326	No	No
BB_0258	bacitracin resistance protein (bacA)	Drug and analog sensitivity	-0.559421	-1.74583	-1.18641	-0.454604	No	No
BB_0259	transglycosylase SLT domain-containing protein	Metabolism	0.024043	-1.54372	-1.56776	-0.921941	No	No
BB_0316	integral membrane protein	Membrane protein	-0.53486	-2.15845	-1.62359	-0.854765	No	No
BB_0317	integral membrane protein	Membrane protein	-0.107293	-2.80034	-2.69304	-1.76574	No	No
BB_0318	methylgalactosideABC transporter, ATP‐binding protein (mglA)	Transport and binding proteins (Carbohydrates, organic alcohols, and acids)	0.124623	-2.0588	-2.18342	-0.756228	No	No
BB_0319	exported protein (tpn38b)	Cell envelope (Membrane proteins, lipoproteins, and porins)	-0.299001	-2.27248	-1.97348	-0.805735	No	No
BB_0328	oligopeptide ABC transporter, periplasmic binding protein (oppA‐1)	Transport and binding proteins (Amino acids, peptide, and amines)	-0.47956	-2.46959	-1.99003	0.753777	No	No
BB_0330	oligopeptide ABC transporter, periplasmic binding protein (oppA‐3)	Transport and binding proteins (Amino acids, peptide, and amines)	-0.334148	-2.1571	-1.82295	0.00780593	No	No
BB_0335	oligopeptide ABC transporter,ATP‐binding protein (oppF)	Transport and binding proteins (Amino acids, peptide, and amines)	-0.457506	-1.34	-0.882492	0.266634	No	No
BB_0337	enolase (eno)	Energy metabolism (Glycolysis)	-0.400334	-1.6574	-1.25707	0.254411	No	No
BB_0344	DNA helicase (uvrD)	DNA metabolism (DNA recombination and repair)	-0.307948	-2.02779	-1.71984	-0.00019855	No	No
BB_0345	hypothetical protein	Annotated, but unknown function	0.753558	-1.09513	-1.84868	-0.381229	No	No
BB_0346	export chaperone	Cellular processes (Chaperones)	0.00333751	-1.70578	-1.70912	0.25365	No	No
BB_0354	hypothetical protein	Annotated, but unknown function	-0.331503	-2.13011	-1.79861	-0.902342	No	No
BB_0362	prolipoprotein diacylglyceryl transferase (lgt)	Cellular processes (Protein and peptide secretion)	-0.465355	-1.75429	-1.28894	0.60968	No	No
BB_0363	periplasmic protein	Annotated, but unknown function	0.59802	-1.54618	-2.1442	0.237158	No	No, significantly up-regulated
BB_0365	lipoprotein LA7	Cell envelope (Membrane proteins, lipoproteins, and porins)	-0.203019	-1.52287	-1.31985	-1.67572	Yes	Yes
BB_0366	aminopeptidase I (yscI)	Translation (Degradation of proteins, peptides, and glycopeptides)	-0.433926	-1.4516	-1.01767	1.34322	No	No
BB_0375	pfs protein (pfs‐1)	Purines, pyrimadines, nucleosides, nucleotides (Salvage of nucleosides and nucleotides)	-0.538852	-1.57301	-1.03416	-0.311623	No	No
BB_0376	SAM synthase (metK)	Central intermediary metabolism (General)	-0.380268	-1.45177	-1.0715	-0.276693	No	No
BB_0385	basic membrane protein D (bmpD)	Cell envelope (Membrane proteins, lipoproteins, and porins)	-1.01654	-3.15588	-2.13933	1.41194	No	No
BB_0407	mannose‐6‐isomerase (manA)	Energy metabolism (Sugars)	-0.52516	-1.80482	-1.27966	-1.23064	No	No
BB_0448	phosphocarrier protein HPr (ptsH‐1)	Transport and binding proteins (Carbohydrates, organic alcohols, and acids)	-0.134478	-1.47845	-1.34397	-0.663978	No	No
BB_0506	hemolysin (tlyA)	Cellular processes (Cell killing)	-0.667502	-1.93553	-1.26803	-0.0111138	No	No
BB_0594	arginyl‐tRNAsynthase (argS)	Translation (Amino acyl tRNA synthetases)	-0.200479	-1.78057	-1.58009	0.368189	No	No
BB_0614	hypothetical protein	Annotated, but unknown function	-0.923871	-1.97848	-1.05461	-1.49903	No	No
BB_0622	acetate kinase (ackA)	Energy metabolism (Fermentation)	-0.434661	-2.11366	-1.679	0.495456	No	No
BB_0626	rnmV	Nucleic acid binding	0.73714	-2.03589	-2.77303	-0.511238	No	No
BB_0632	exodeoxyribonuclease V, a chain (recD)	DNA metabolism (DNA recombination and repair)	-0.571415	-1.8408	-1.26939	-2.1125	No	No
BB_0650	hypothetical protein	Annotated, but unknown function	-0.317737	-2.51613	-2.19839	0.269784	No	No
BB_0678	ribose‐galactose ABC transporter, permease protein (rbsC‐1)	Transport and binding proteins (Carbohydrates, organic alcohols, and acids)	-0.366792	-1.44331	-1.07652	-0.667981	No	No
BB_0679	ribose‐galactose ABC transporter, permease protein (rbsC‐2)	Transport and binding proteins (Carbohydrates, organic alcohols, and acids)	-0.488544	-1.51736	-1.02881	-0.42178	No	No
BB_0688	melvalonate kinase	Fatty acid and phospholipid metabolism (General)	-0.422783	-1.94324	-1.52046	-0.64546	No	No
BB_0717			0.315256	-4.88433	-5.19958	-2.26233	No	No
BB_0751	hypothetical protein	Annotated, but unknown function	-0.246818	-1.41225	-1.16543	-0.278845	No	No
BB_0752	hypothetical protein	Annotated, but unknown function	0.18	-1.24048	-1.42048	-0.289917	No	No
BB_0753	membrane spanning protein	Cell envelope (Membrane proteins, lipoproteins, and porins)	0.0951384	-1.26819	-1.36333	-0.301461	No	No
BB_0754	ABC transporter, ATP‐binding protein	Transport and binding proteins (General)	-0.0583464	-1.58813	-1.52978	-0.0538283	No	No
BB_0763	response regulatory protein (rrp‐2)	Regulatory functions (General)	-0.602038	-1.76316	-1.16112	-0.17992	No	No
BB_0764	sensory transduction histidine kinase (hk‐2)	Regulatory functions (General)	-0.272666	-1.73003	-1.45736	-1.53771	No	No
BB_0766	colicin V production protein	Colicin-related functions	0.229896	-1.56931	-1.79921	-1.54493	No	No
BB_0767	UDP‐N‐Acglucosamine‐N‐Acmuramyl‐(pentapeptide) pyrophosphoryl‐undecaprenol NAG transferase (murG)	Cell envelope (Murein sacculus and peptidoglycan)	-0.538896	-1.75695	-1.21805	-0.992028	No	No
BB_0768	pyridoxal kinase (pdxK)	Biosynthesis of cofactors, prosthetic groups, and carriers (Pyridoxine)	-0.246384	-1.84271	-1.59633	-0.904535	No	No
BB_0769	sialoglycoprotease (gcp)	Translation (Degradation of proteins, peptides, and glycopeptides)	-0.627599	-1.57051	-0.942915	-1.03248	No	No
BB_0785	stage V sporulation protein G	Adaptations and atypical conditions	0.546477	-1.13078	-1.67726	-0.900764	No	Yes
BB_0795	outer membrane protein	Cell envelope (Membrane proteins, lipoproteins, and porins)	-0.260353	-1.41133	-1.15098	-0.511577	No	No
BB_0796	hypothetical protein	Annotated, but unknown function	0.821638	-1.31832	-2.13996	-0.47587	No	No
BB_0816	hypothetical protein	Annotated, but unknown function	-0.679559	-1.30198	-0.622419	-0.30571	No	No
BB_A15	outer surface protein A (ospA)	Cell envelope (Membrane proteins, lipoproteins, and porins)	-0.665289	-1.48595	-0.820658	1.23183	Yes	Yes
BB_A16	outer surface protein B (ospB)	Cell envelope (Membrane proteins, lipoproteins, and porins)	-0.611242	-2.07399	-1.46275	1.08959	Yes	Yes
BB_A62	lipoprotein	Cell envelope (Membrane proteins, lipoproteins, and porins)	-0.618405	-1.62396	-1.00556	0.62152	Yes	Yes
BB_A74	outer membrane porin (oms28)	Cell envelope (Membrane proteins, lipoproteins, and porins)	-0.953626	-1.85481	-0.901188	-0.668484	Yes	Yes
BB_D18	hypothetical protein	Annotated, but unknown function	-2.56561	-4.54976	-1.98415	1.01299	De-induced	De-induced
BB_G01	hypothetical protein	Annotated, but unknown function	0.940802	-2.60133	-3.54213	0.584345	No	Yes
BB_G02			0.927731	-2.77917	-3.7069	-0.194653	No	No
BB_H37	lipoprotein	Cell envelope (Membrane proteins, lipoproteins, and porins)	-0.170081	-1.39394	-1.22386	1.07368	No	No
BB_I29	virulence associated lipoprotein	Cell envelope (Membrane proteins, lipoproteins, and porins)	-0.106469	-2.3879	-2.28144	-1.08554	No	Yes
BB_I36	antigen, P35	Cell envelope (Surface polysaccharides, lipopolysaccharides, and antigens)	0.110361	-0.755774	-0.866135	-1.44432	Yes	No
BB_I38	surface antigen	Cell envelope (Membrane proteins, lipoproteins, and porins)	0.229958	-1.8656	-2.09556	-1.91854	Yes	Yes
BB_I39	surface antigen	Cell envelope (Membrane proteins, lipoproteins, and porins)	0.0189349	-1.79736	-1.8163	-1.10569	Yes	Yes
BB_J09	outer surface protein D (ospD)	Cell envelope (Membrane proteins, lipoproteins, and porins)	0.20422	-4.68702	-4.89124	-0.668989	Yes	No
BB_J10		Pseudogene	0.902618	-1.53463	-2.43725	-1.81194	No	No
BB_J41	antigen P35, putative	Cell envelope (Surface polysaccharides, lipopolysaccharides, and antigens)	-0.316852	-1.37877	-1.06192	-0.372367	Yes	Yes
BB_K15	antigen, P35, putative	Cell envelope (Surface polysaccharides, lipopolysaccharides, and antigens)	0.799282	-1.84936	-2.64864	0.408594	Yes	No
							sRNA significantly up-regulated at 37C?	sRNA significantly up-regulated at 23C?
SR0160			-6.8773	-6.01373	0	0	No	No
SR0318			-1.10857	-2.65192	-1.54335	-0.858268	No	No
SR0356	chr.tRNA8-SerGCT	annotated tRNA	-1.00936	-2.90948	-1.90012	0.328785	Yes	No
SR0521	chr.tRNA25-AspGTC	annotated tRNA	-0.308271	-2.65772	-2.34945	-0.0871017	Yes	No
SR0551	BB_0649 (chaperonin GroL)	Intra+	-0.761619	-1.79446	-1.03284	0.602554	Yes	No
SR0667	chr.tRNA21-GlnTTG	annotated tRNA	-0.345914	-2.27666	-1.93074	0.624199	No	No
*Compared to wt
^Compared to induced flacp::ibbd18

## Sheet: TMT-MS
Gene	Replicon	Description	# AAs	MW [kDa]	calc. pI	Coverage [%]	# Peptides	# PSMs	# Unique Peptides	Abundances (Normalized): F1: 127, Sample, A, bbd18 minus IPTG	Abundances (Normalized): F2: 127, Sample, A, bbd18 minus IPTG	Abundances (Normalized): F3: 129, Sample, B, bbd18 minus IPTG	Abundances (Normalized): F4: 128, Sample, C, bbd18 minus IPTG	Abundances (Normalized): F6: 129, Sample, B, bbd18 minus IPTG	Abundances (Normalized): F7: 128, Sample, C, bbd18 minus IPTG	Abundances (Normalized): F1: 126, Sample, A, bbd18 plus IPTG	Abundances (Normalized): F2: 126, Sample, A, bbd18 plus IPTG	Abundances (Normalized): F3: 127, Sample, B, bbd18 plus IPTG	Abundances (Normalized): F4: 126, Sample, C, bbd18 plus IPTG	Abundances (Normalized): F6: 127, Sample, B, bbd18 plus IPTG	Abundances (Normalized): F7: 126, Sample, C, bbd18 plus IPTG	Abundances (Normalized): F1: 128, Sample, A, bbd18 Rec	Abundances (Normalized): F2: 128, Sample, A, bbd18 Rec	Abundances (Normalized): F3: 131, Sample, B, bbd18 Rec	Abundances (Normalized): F4: 130, Sample, C, bbd18 Rec	Abundances (Normalized): F6: 131, Sample, B, bbd18 Rec	Abundances (Normalized): F7: 130, Sample, C, bbd18 Rec	Abundances (Normalized): F1: 129, Sample, A, blank	Abundances (Normalized): F5: 129, Sample, A, WT	Abundances (Normalized): F5: 130, Sample, B, WT	Abundances (Normalized): F5: 131, Sample, C, WT	Abundances (Normalized): F8: 129, Sample, A, WT	Abundances (Normalized): F8: 130, Sample, B, WT	Abundances (Normalized): F8: 131, Sample, C, WT	Abundance Ratio (log2): (bbd18 minus IPTG) / (bbd18 plus IPTG)	Abundance Ratio (log2): (bbd18 minus IPTG) / (bbd18 Rec)	Abundance Ratio (log2): (bbd18 plus IPTG) / (bbd18 Rec)	Abundance Ratio (log2): (bbd18 minus IPTG) / (WT)	Abundance Ratio (log2): (bbd18 plus IPTG) / (WT)	Abundance Ratio (log2): (bbd18 Rec) / (WT)	Abundance Ratio Adj. P-Value: (bbd18 minus IPTG) / (bbd18 plus IPTG)	Abundance Ratio Adj. P-Value: (bbd18 minus IPTG) / (bbd18 Rec)	Abundance Ratio Adj. P-Value: (bbd18 plus IPTG) / (bbd18 Rec)	Abundance Ratio Adj. P-Value: (bbd18 minus IPTG) / (WT)	Abundance Ratio Adj. P-Value: (bbd18 plus IPTG) / (WT)	Abundance Ratio Adj. P-Value: (bbd18 Rec) / (WT)	Abundance Ratio Variability [%]: (bbd18 minus IPTG) / (bbd18 plus IPTG)	Abundance Ratio Variability [%]: (bbd18 minus IPTG) / (bbd18 Rec)	Abundance Ratio Variability [%]: (bbd18 plus IPTG) / (bbd18 Rec)
BB_0002	Chromosome	Glycosyl hydrolase family 3 N domain protein OS=Borrelia burgdorferi (strain ZS7) OX=445985 GN=BbuZS7_0002 PE=4 SV=1	342	38.4	8.69	11	4	24	3			56.4	354.2	60.9	506.1			63.8	445.5	66.9	543.5			45.4	459.7	48.8	582.9		865.5	912.7	976.2	152.2	160.9	163.7	-0.19	0.01	0.2	-0.77	-0.56	-0.48							3.02	31.33	28.24
BB_0004	Chromosome	Phosphoglucomutase OS=Borreliella burgdorferi 64b OX=498740 GN=BBU64B_0003 PE=4 SV=1	593	67.5	9.31	53.5	29	153	1	3178.8	4312.1	4107	4113.4	3392.7	2924.7	3648.4	4963.7	3718.5	4106	3657.6	2968.9	3483.3	4913.4	3611.5	3984.3	3578.4	2802.8	4424.9	4582.8	4771.7	4808.4	4019	4115.2	4148.1	-0.01	0.05	0.04	-0.32	-0.34	-0.37	0.512262	0.877497	0.0872125	0.242162	0.339311	0.459493	2.75	0.06	0.4
BB_0005	Chromosome	Tryptophan--tRNA ligase OS=Borrelia burgdorferi (strain ATCC 35210 / B31 / CIP 102532 / DSM 4680) OX=224326 GN=trpS PE=3 SV=2	351	40.2	9.14	58	22	137	22	4509.7	6228.9	5996.5	6882.6	6325.9	6254.8	4851.7	6948.8	5996.4	8347.6	6400.5	7580.7	5280.1	7688.4	6772.5	8525.7	7049.3	7492.4	4768.2	8562.5	8996.7	9345.9	9440.7	9844.3	10378.8	-0.13	-0.27	-0.13	-0.27	-0.26	-0.11	0.283666	0.0914591	0.251865	0.391635	0.400617	0.649906	12.13	1.97	2.43
BB_0007	Chromosome	Uncharacterized protein BB_0007 OS=Borrelia burgdorferi (strain ATCC 35210 / B31 / CIP 102532 / DSM 4680) OX=224326 GN=BB_0007 PE=4 SV=1	285	33.5	7.3	25	6	19	6	1366.4	520.2			130.8	649.4	1119.6	506.6			86.2	786.7	1206.2	487.1			94	609.7		220.7	197.8	213.4	574.7	553.3	577.1	0.16	0.14	-0.03	0.18	-0.08	0.04							38.94	4.68	10.55
BB_0008	Chromosome	Diadenylate cyclase OS=Borrelia burgdorferi (strain ZS7) OX=445985 GN=dacA PE=3 SV=1	256	28.7	8.43	32	7	32	7	1332.6	1176.4	345.6	167.2	796.7	1022	1871.9	1555.1	526.9	116.3	1065.7	1015.1	2097.1	1728.3	652.4	162.7	1091.9	1009.5	1945.4	1319.7	1356.5	1412.1	1324.5	1293.3	1347.1	-0.45	-0.6	-0.17	2.06	2.2	2.4	0.51453	0.386548	0.0736976	0.205766	0.151626	0.238494	7.12	8.59	1.39
BB_0009	Chromosome	YbbR-like domain-containing protein BB_0009 OS=Borrelia burgdorferi (strain ATCC 35210 / B31 / CIP 102532 / DSM 4680) OX=224326 GN=BB_0009 PE=4 SV=1	334	38.5	9.29	49	19	93	19	3299.7	3941.2	1209.9	4256.4	1359.6	2619.8	3304	4297.1	1576.3	3952.3	1669.6	2549.3	3648.6	4681.9	1594.1	4203	1758.7	2735.1	2746.5	2176.1	2424.6	2421.4	2200.8	2339.7	2325.9	-0.06	-0.2	-0.1	-0.44	-0.1	-0.06	0.524224	0.373689	0.131318	0.316029	0.417657	0.633326	13.38	16.91	3.99
BB_0010	Chromosome	Holo-[acyl-carrier-protein] synthase OS=Borrelia burgdorferi (strain ATCC 35210 / B31 / CIP 102532 / DSM 4680) OX=224326 GN=acpS PE=3 SV=1	124	14.4	9.22	40	5	13	5	334.6	346.9					843.8	874					781.6	802.5					953.6	1135.4	1242.7	1286.8	278.8	301.4	326.7	-1.33	-1.22	0.12	-6.64	-6.64	-6.64							0	0	0
BB_0011	Chromosome	Uncharacterized protein OS=Borrelia burgdorferi (strain ZS7) OX=445985 GN=BbuZS7_0011 PE=4 SV=1	279	32.8	9.32	71	27	189	27	3983.9	5520	5289.8	6989.3	9357.3	7928.6	5376.7	7437.7	6801.4	9613.1	11703.3	11221.3	6049.5	8284	7752.9	10985.9	12625.6	12939.8	5454.9	6690.2	7245	7553.2	9856.7	10463.6	10678.9	-0.43	-0.59	-0.16	0.06	0.41	0.58	0.0579305	0.0531966	0.0604926	0.655822	0.232574	0.255376	5.13	9.04	1.39
BB_0012	Chromosome	tRNA pseudouridine synthase A OS=Borrelia burgdorferi (strain ATCC 35210 / B31 / CIP 102532 / DSM 4680) OX=224326 GN=truA PE=3 SV=2	246	28.6	10.07	38	10	36	10	645.8	870.4	430.7	665.8	807.3	720.3	771.8	982.8	446.4	639.5	681.3	660.1	845.2	1141.1	588.3	798.7	807.7	945.7	1182.5	245.4	263.4	274.8	129.2	116.5	126	0.09	-0.33	-0.32	-0.21	0.01	0.18							0.47	6.49	10.4
BB_0013	Chromosome	Uncharacterized protein BB_0013 OS=Borrelia burgdorferi (strain ATCC 35210 / B31 / CIP 102532 / DSM 4680) OX=224326 GN=BB_0013 PE=4 SV=1	199	23.3	9.17	63	9	27	9	194.8	234.4	147		209.3	221.8	290.4	349	123.9		334.9	266.2	260.9	317.7	180.8		307.7	260.4		685.2	665.6	727.8	710.6	713.9	768.5	-0.26	-0.43	0.03	-0.11	0.15	0.23							4.77	0.29	12.12
BB_0014	Chromosome	Primosomal protein N' OS=Borrelia burgdorferi (strain ATCC 35210 / B31 / CIP 102532 / DSM 4680) OX=224326 GN=priA PE=3 SV=2	660	77.5	9.17	19	10	31	10	423.8	396.7	341.8	266.8	246.5	185.1	452.9	389.4	252.3	363.3	241.6	244.7	447	360.3	274.6	330.9	223.9	199.4		206.3	190.8	199.4	809.7	820.5	867.3	-0.03	0.03	0.07	0.26	0.29	0.22							25.13	21.64	7.16
BB_0015	Chromosome	Uridine kinase OS=Borrelia burgdorferi (strain ZS7) OX=445985 GN=udk PE=3 SV=1	206	23.9	7.59	69	10	56	10	1434	2021.2	2058.5	1644.9	1786.8	1450.2	1758.3	2508.7	2340.1	1932.1	1977.1	1770	1867.6	2622.9	2411	2055.1	2139.8	1806.7	1487.7	1505.3	1497.7	1535	1813.8	1934.5	1964.5	-0.26	-0.32	-0.08	0.63	0.93	1.01							4.49	6.22	0.31
BB_0016	Chromosome	GlpE protein OS=Borreliella burgdorferi 64b OX=498740 GN=BBU64B_0016 PE=4 SV=1	113.333	13.0667	9.92333	30.6667	3	40	3	4551.4	4921.8	4860.8	6015.2	4664	4423.7	4901.3	5340.1	4869.9	5032	4825.1	3579.3	5429.4	5826.5	5345.5	5785.8	5135.4	4134.2	7285.9	5103.4	5035.4	5086.5	5291.8	5132.9	5362.2	-0.03	-0.14	-0.14	-0.2	-0.48	-0.27	0.774803	0.499887	0.0880322	0.391635	0.324512	0.559573	9.15	11.85	2.5
BB_0017	Chromosome	Conserved hypothetical integral membrane protein OS=Borreliella burgdorferi 64b OX=498740 GN=BBU64B_0017 PE=4 SV=1	269	29.3	9.41	14	4	20	4	1033.6	1614.9		2126	1079.8	2488.3	624.6	1044.9		681.5	554.8	985.6	659.6	1193.9		735.3	613.5	1009.4	1068.1	576.9	528.7	569.2	322.4	321.8	344.7	0.96	0.82	-0.14	-0.1	-0.97	-0.84							26.45	25.62	1.01
BB_0018	Chromosome	RNA pseudouridine synthase family protein OS=Borreliella burgdorferi 64b OX=498740 GN=BBU64B_0843 PE=3 SV=1	314	36.45	9.78	25	7	23	7			43.6	129.3	57	40.2			46.2	190.1	52.1	51.5			50.2	176	63.6	60.9		940.8	950.1	1024.6	527	520.5	546.7	-0.22	-0.35	-0.14	-0.76	-0.3	-0.24							24.85	17.65	7.12
BB_0019	Chromosome	Uncharacterized protein OS=Borreliella burgdorferi 64b OX=498740 GN=BBU64B_0019 PE=4 SV=1	170	19.3	6.1	14	3	6	3	313.7	391	220.3				548	709.2	242.6				498.1	645.7	303.2											-0.49	-0.58	-0.09	6.64	6.64	6.64							35.95	12.06	23.66
BB_0020	Chromosome	Pyrophosphate--fructose 6-phosphate 1-phosphotransferase OS=Borrelia burgdorferi (strain ATCC 35210 / B31 / CIP 102532 / DSM 4680) OX=224326 GN=pfp PE=1 SV=2	555	62.4	6.58	87	65	1012	65	54134.6	53442.8	51131.6	43234.2	57746.2	41455.6	50442.5	49731.8	48753.1	65152.1	53613.4	61070.5	61046.7	60956	58663.9	85006	64989.7	80512.5	53938.4	60269.6	58848.3	59460.4	61936.2	60510.6	61542.5	0.09	-0.18	-0.28	-0.08	-0.07	0.2	0.680871	0.42605	0.0674016	0.532937	0.245668	0.323286	1.54	0.29	1.24
BB_0022	Chromosome	Holliday junction ATP-dependent DNA helicase RuvB OS=Borreliella burgdorferi 64b OX=498740 GN=ruvB PE=3 SV=1	347	39	5.27	12	3	8	3						483						667.5						504.2								-0.47	-0.06	0.4	6.64	6.64	6.64							0	0	0
BB_0023	Chromosome	Holliday junction ATP-dependent DNA helicase RuvA OS=Borrelia burgdorferi (strain ATCC 35210 / B31 / CIP 102532 / DSM 4680) OX=224326 GN=ruvA PE=3 SV=2	197	22.65	8.05	28	5	16	5	233.7	239.1	97.6	65.4	95.4	111.7	376.6	382.8	131.4	103.4	141.3	154.6	337.3	331.3	90.8	125.7	157.6	156		102.1	91.8	99.7	62.4	69.3	73.3	-0.56	-0.5	0.18	-0.39	0.24	0.11							6.76	18.3	0.39
BB_0024	Chromosome	Uncharacterized protein BB_0024 OS=Borrelia burgdorferi (strain ATCC 35210 / B31 / CIP 102532 / DSM 4680) OX=224326 GN=BB_0024 PE=4 SV=1	379	43.6	9.47	43	14	71	14	2222.9	1825.6	2818.3	2659.8	3375.4	2828.6	2095.1	1862.6	3031.7	4225.3	3674.9	4195.7	2295.5	2021.9	3231.6	5070.1	3893.9	4709.8	1411.4	2845.4	3056.2	3230.1	2390.1	2536.5	2686.3	-0.11	-0.2	-0.13	-0.2	-0.09	0	0.424757	0.442392	0.12372	0.641298	0.727089	0.898057	13.92	10.4	3.78
BB_0025	Chromosome	Probable transcriptional regulatory protein BBU64B_0026 OS=Borreliella burgdorferi 64b OX=498740 GN=BBU64B_0026 PE=3 SV=1	243	27	5.47	57	17	199	17	11649.1	10190.7	11254.5	12599.3	11476.2	11575.2	15300.5	13565.6	15402.2	17406.5	14744.1	15199.2	15974.5	13893.4	15685	17250.7	15012.8	13283.2	15296.5	18453.6	18041.5	18157.7	17734.3	17273.2	17448.2	-0.41	-0.43	-0.03	-0.45	-0.02	-0.08	0.0248233	0.0553628	0.885119	0.314703	0.738759	0.838654	0.41	1.88	2.3
BB_0026	Chromosome	Bifunctional protein FolD OS=Borrelia burgdorferi (strain ATCC 35210 / B31 / CIP 102532 / DSM 4680) OX=224326 GN=folD PE=3 SV=1	308	34	8.94	78	19	129	19	5905.6	6597.9	4261	6343	3701.1	5049.9	7194.7	8233.5	7635.6	7749.3	6805.6	6336.3	8262.6	9346.3	6374.8	6457.5	5547.9	5359.6	10680.9	3043.5	2905	2944.9	4030.6	3892	4001.1	-0.31	-0.49	0.25	0.57	0.87	1.07	0.218655	0.305594	0.607877	0.242162	0.232574	0.312274	0.61	9.45	2.62
BB_0027	Chromosome	Uncharacterized protein OS=Borrelia burgdorferi (strain ZS7) OX=445985 GN=BbuZS7_0027 PE=4 SV=1	212	23.8	9.07	18	2	10	2	282.1	521.8	310.6	383.4	269.1		215.3	630.8	452.2	355.2	321		229.9	555.9	428.6	295.8	342.9			553	511.3	420.9	247.4	258.9	247.7	0.06	0.1	0.04	0.22	0.16	0.12							5.46	30.82	5.32
BB_0028	Chromosome	Uncharacterized protein BB_0028 OS=Borrelia burgdorferi (strain ATCC 35210 / B31 / CIP 102532 / DSM 4680) OX=224326 GN=BB_0028 PE=3 SV=1	349	39.7	8.75	78	28	345	28	10731.8	12837.9	12399.7	12533	15272.7	12896.6	12217.9	14609.3	14677.5	14561.2	17542.8	15128.3	13260.9	15480.1	14836.6	14451.4	18045.8	15493.5	13656.3	16196.2	16473.4	16038.5	15233.6	15246	14855.1	-0.22	-0.25	-0.03	-0.42	-0.2	-0.19	0.037234	0.0463985	0.317136	0.293899	0.370122	0.610204	0.18	1.5	1.68
BB_0030	Chromosome	Signal peptidase I OS=Borrelia burgdorferi (strain ATCC 35210 / B31 / CIP 102532 / DSM 4680) OX=224326 GN=lepB PE=3 SV=1	211	25	9.88	18	3	6	3	206.9	688.8					259.7	999.2					255.3	955												-0.43	-0.39	0.04	6.64	6.64	6.64							0	0	0
BB_0031	Chromosome	Signal peptidase I OS=Borrelia burgdorferi (strain ZS7) OX=445985 GN=lepB PE=3 SV=1	326	38.5	8.88	25	7	31	7	3351.1	3026.2	1859.1	1739.8	1221.3	1298.4	2939	2562.7	1792	1831.6	1244.3	1251.9	2871.4	2466.9	1944	2281	1390.3	1130.3	2059.9	1164.6	1036.1	982.2	889.3	857.6	822.9	0.01	-0.1	-0.08	-0.72	-0.71	-0.62	0.48955	0.9361	0.477235	0.409808	0.265016	0.369979	2.43	3.15	5.67
BB_0032	Chromosome	Uncharacterized protein OS=Borrelia burgdorferi (strain ZS7) OX=445985 GN=BbuZS7_0032 PE=4 SV=1	490	57.6	9.285	60	32	244	32	8757.3	8141	9600.8	10807.9	11276.1	8134.7	9231.3	8574.9	9397.1	10393.2	11096.2	8150.1	9619.8	8728.3	10099.5	12118.7	11748.6	9563.1	12550	11894.6	12158.1	12410.5	9069.1	9119.6	9450	0.03	-0.12	-0.09	-0.25	-0.28	-0.18	0.883766	0.203494	0.241749	0.3505	0.324727	0.513279	0.02	5.24	5.12
BB_0033	Chromosome	SsrA-binding protein OS=Borrelia burgdorferi (strain ZS7) OX=445985 GN=smpB PE=3 SV=1	150	17.8	9.94	59	13	67	13	2032.8	2188.4	2783	2289.5	2874.7	2957.3	2347.2	2170.9	2804.3	2374.2	2975	3057.8	2504.6	2353.8	2984.9	2368.4	2983.8	3063.5	4081.6	3263.7	3258.7	3309.6	3889.5	3956.9	4084.9	-0.05	-0.08	-0.05	0.43	0.52	0.62	0.213126	0.304269	0.327134	0.196765	0.151626	0.238494	2.05	2.8	4.81
BB_0034	Chromosome	Outer membrane protein P13 OS=Borrelia burgdorferi (strain ZS7) OX=445985 GN=BbuZS7_0034 PE=4 SV=1	178.333	19.1667	8.64667	14.6667	3	78.3333	3	3224.83	3164.6	952.433	1546.37	1458.87	1958.9	5855.5	5960.23	2451.87	2340.43	3918.7	2754.93	8827.83	8636.23	2972.5	2221.9	4549.63	2584.63	8201.37	3104.47	3121.2	2921.23	3565	3461.37	3255.9	-0.843333	-1.41	-0.18	-1.31333	0.0166667	0.143333	0.110426	0.121239	0.271622	0.242162	0.334771	0.642471	40.9967	16.1167	35.5733
BB_0035	Chromosome	DNA topoisomerase (ATP-hydrolyzing) OS=Borreliella burgdorferi 64b OX=498740 GN=BBU64B_0036 PE=4 SV=1	626	72	8.48	62	37	292	36	10073.4	6957.5	11621.1	13718.7	11784.9	12502.3	10178.4	6905.1	10313	11804.8	11270.9	10866.4	9662.7	6382.2	9964.1	12630.3	10557.8	11500.1	8659.1	11666.3	12462.3	12094.8	12838.9	13689.2	13324.1	0.12	0.12	0.07	0.31	0.19	0.12	0.286509	0.133957	0.747571	0.475245	0.730626	0.746751	9.68	2.81	2.31
BB_0036	Chromosome	DNA topoisomerase (ATP-hydrolyzing) OS=Borreliella burgdorferi 64b OX=498740 GN=BBU64B_0037 PE=4 SV=1	599	68.7	8.12	69	52	358	52	12868	14252.2	19572.2	18395.6	9501.2	12235.7	13257.3	15322.7	18697.4	15515.5	8329.2	10426.2	11213.7	13063.8	16590	15616.6	7984	10765.7	10223.1	12870	13352.1	13183.5	9694	10028.7	9995.1	0.13	0.21	0.12	-0.22	-0.46	-0.43	0.46751	0.0704312	0.381378	0.552451	0.488822	0.471701	11.78	3.56	12.75
BB_0037	Chromosome	1-acyl-sn-glycerol-3-phosphate acyltransferase OS=Borrelia burgdorferi (strain ATCC 35210 / B31 / CIP 102532 / DSM 4680) OX=224326 GN=plsC PE=3 SV=2	250	28.6	10.2	25	7	36	7	835.1	549.7	1505.3	918	319	1128	745.4	457.4	1262.8	716.1	301.3	700.7	705	478.4	1176.9	580.6	259.6	635.9		1017.7	1008.8	1206.7	1066.5	1127.1	1143.4	0.21	0.33	0.16	0.31	0.14	-0.02	0.218655	0.254622	0.261817	0.330999	0.795325	0.935387	4.71	10.28	6.63
BB_0038	Chromosome	Uncharacterized protein BB_0038 OS=Borrelia burgdorferi (strain ATCC 35210 / B31 / CIP 102532 / DSM 4680) OX=224326 GN=BB_0038 PE=4 SV=1	505	59	6.74	52	30	162	30	5788	4983.2	2682.1	4367.5	2391.6	3225.7	8007.2	7002.5	3943.6	4204.8	3458	3069.2	7287	6420.9	3194.4	3685.6	2795.4	2810.5	5149.7	4654.1	4970	5109.1	5970.3	6297.6	6178.7	-0.48	-0.24	0.16	-0.21	0.19	-0.11	0.308598	0.636362	0.130217	0.276383	0.731291	0.633775	6.78	11.79	2.85
BB_0039	Chromosome	Uncharacterized protein BB_0039 OS=Borrelia burgdorferi (strain ATCC 35210 / B31 / CIP 102532 / DSM 4680) OX=224326 GN=BB_0039 PE=4 SV=1	500	58.5	9.09	85	68	646	68	31770.1	35416.9	22619.4	28520.5	23204.6	28723.5	40884.1	45492.9	32001.7	29940.3	32306.7	28979.4	38945	43729	28662.1	27879.6	28754.6	26563.8	34445.8	36474.3	37686.6	36905.2	32377.8	33462.2	32804.9	-0.36	-0.3	0.11	-0.09	0.27	0.11	0.240264	0.497496	0.117917	0.377506	0.282765	0.611449	13.58	2.75	5.11
BB_0040	Chromosome	Chemotaxis protein methyltransferase OS=Borrelia burgdorferi (strain ATCC 35210 / B31 / CIP 102532 / DSM 4680) OX=224326 GN=cheR PE=3 SV=1	283	33.5	9.45	62	17	62	17	13813.7	9074.4	10549.3	2949.6	9051.4	5645.9	3077.4	1988	2113.8	933	2015.3	1381.2	1816.7	1093.6	1128	634.8	1095.3	677.1	2517.6							2.18	2.99	0.81	6.64	6.64	6.64							6.81	15.83	1.96
BB_0042	Chromosome	Phosphate-specific transport system accessory protein PhoU homolog OS=Borrelia burgdorferi (strain ATCC 35210 / B31 / CIP 102532 / DSM 4680) OX=224326 GN=phoU PE=3 SV=1	223	26	5.1	49	13	87	13	4067.1	3669.9	1092	4194.1	2668.3	4351.2	4220.9	3787.2	1249.5	4722.7	2816.1	4162.1	4226.5	3718.4	1080	4072.1	2743.2	4545.7	3814.6	2564	2661	2587.5	2936.5	3021.3	2816.6	-0.05	-0.01	0.04	-0.52	-0.47	-0.51	0.218655	0.312195	0.299883	0.434629	0.510686	0.513279	0.42	0.18	3.16
BB_0044	Chromosome	Uncharacterized protein OS=Borreliella burgdorferi 64b OX=498740 GN=BBU64B_0044 PE=4 SV=1	133	16	4.91	40	7	48	7	1868.6	3006	1854.2	2519.8	868.8	1479.5	3236	5068.6	2897.3	3499.8	1414.3	2063.8	2921	4541.4	2713.5	3018.2	1279.4	1788.7		2420.4	2490.6	2459.3	3100.4	3330.9	3140.8	-0.67	-0.55	0.15	-0.13	0.54	0.38	0.0771045	0.137844	0.0816829	0.276383	0.188835	0.313081	10.59	6.94	3.41
BB_0045	Chromosome	P115 protein OS=Borrelia burgdorferi (strain ATCC 35210 / B31 / CIP 102532 / DSM 4680) OX=224326 GN=BB_0045 PE=4 SV=2	815	95.4	5.69	42	33	151	33	2722	2528	2199.1	2870.7	1976.4	2645.9	3491.3	2944.2	2757.2	3511.6	2449	3724.2	3501.2	3231.8	2738.4	3796.7	2428.3	4073	2098	4778.6	4768.3	4706.3	4462	4363.9	4263.3	-0.32	-0.36	-0.07	0.22	0.61	0.73	0.0548991	0.0935948	0.351286	0.606234	0.245668	0.391592	2.88	5.25	5.4
BB_0046	Chromosome	Ribonuclease HII OS=Borrelia burgdorferi (strain ATCC 35210 / B31 / CIP 102532 / DSM 4680) OX=224326 GN=rnhB PE=3 SV=1	181	20.5	9.61	19	4	10	4			109.2		76.3				180.1		88.8				132.8		81.4									-0.47	-0.19	0.28	6.64	6.64	6.64							0	0	0
BB_0047	Chromosome	Uncharacterized protein OS=Borrelia burgdorferi (strain ATCC 35210 / B31 / CIP 102532 / DSM 4680) OX=224326 GN=BB_0047 PE=1 SV=2	122	14.1	9.04	92	17	294	17	23037.3	18775.1	23153.4	19565.3	23703.7	17834	19098.3	16043.3	20340.1	21853.6	21405.4	18283.8	20639.4	17345.4	22400.1	25325.6	22693.4	19951.9	21361.7	21282.2	19910.9	18900.3	19384.7	18192.2	17599.9	0.17	0.06	-0.11	-0.06	-0.23	-0.12	0.488925	0.897048	0.0777355	0.81059	0.403492	0.704412	8.64	8.58	0.05
BB_0052	Chromosome	tRNA (guanosine(18)-2'-O)-methyltransferase OS=Borrelia burgdorferi (strain ATCC 35210 / B31 / CIP 102532 / DSM 4680) OX=224326 GN=trmH PE=3 SV=1	218	24.75	9.315	43	6	23	6	561.6	674.3	37.5	1030.3	1102.2	359.2	629.9	740.9	30.1	1279.1	866	447.1	580.8	672.8	26.3	1180.9	809.4	353.9		1036.6	980.2	1018.4	263.6	259.3	306.6	-0.15	-0.02	0.15	0.84	0.78	0.56	0.875629	0.641402	0.0880322	0.279467	0.232574	0.384704	17.75	6.81	1.91
BB_0053	Chromosome	Uracil-DNA glycosylase OS=Borreliella burgdorferi 64b OX=498740 GN=ung PE=3 SV=1	223	25.5	9.76	25	6	31	6	1898.1	527.6	293.3	2226.5	1044	3123.3	1754.8	489.2	254.1	1863.4	1017	2710.2	1953.6	558	319.5	1912.2	1157.7	2585.5	2326.9	745.4	778.6	814.5	605.2	580	639	0.12	-0.06	-0.17	-0.57	-0.8	-0.82	0.144636	0.925234	0.317136	0.45207	0.347916	0.513279	1.14	7.92	9.13
BB_0054	Chromosome	Protein-export membrane protein SecG OS=Borreliella burgdorferi 64b OX=498740 GN=BBU64B_0056 PE=3 SV=1	120	13.4	4.63	23	3	17	3	806.3	642.7	215.4	304.7	327.5	186.7	1388.4	1103.4	453	262.5	677.4	168.7	1159.7	899.6	367.7	181	528.3	122	2059.9	42.4	49.5	38.6	462.5	503.3	478	-0.78	-0.5	0.33	-1.2	-0.42	-0.7							31.58	25.13	5.32
BB_0055	Chromosome	Triosephosphate isomerase OS=Borrelia burgdorferi (strain ATCC 35210 / B31 / CIP 102532 / DSM 4680) OX=224326 GN=tpiA PE=3 SV=2	253	27.7	6.24	98	31	828	31	37590.9	38201.3	43899.9	30325.6	41332.1	30823	45986.7	45787	50882.8	44483.6	48810.7	45217.5	45168.5	45004.5	52110.8	46410.1	49917.5	48445.5	44401.9	50022.4	50026.4	50907.8	45352.5	45464.2	46214.1	-0.28	-0.26	-0.03	-0.12	0.15	0.19	0.178561	0.218759	0.524543	0.532504	0.232574	0.312274	5.01	0.94	4.9
BB_0056	Chromosome	Phosphoglycerate kinase OS=Borrelia burgdorferi (strain ATCC 35210 / B31 / CIP 102532 / DSM 4680) OX=224326 GN=pgk PE=3 SV=2	393	42.3	6.81	89	39	1047	39	52819.8	51432.3	48419.9	53598.2	49758.7	50539	71613.1	69852.3	65995.7	72535.5	68567.9	69627.2	68355.7	66630.8	63077.9	67808.5	65316.4	64336.4	72782.5	63921.1	63381.7	63442.9	63364.3	62928.8	63645.9	-0.45	-0.37	0.07	0.89	1.33	1.26	0.0248233	0.033365	0.079776	0.196395	0.151626	0.238494	0.55	1.47	0
BB_0057	Chromosome	Glyceraldehyde-3-phosphate dehydrogenase (Fragment) OS=Borreliella burgdorferi OX=139 GN=gap PE=3 SV=1	322.5	34.825	7.3675	91.25	48.5	2442.5	1.75	27921.4	41012.2	23329.2	23763.2	30688.8	37657.9	33420.5	48938.2	27945.6	34166	37283.9	52414.8	37061.4	53899.2	30956.6	37103.1	40736.5	52829	54701.3	23830	23433.6	24672.9	48771.5	48197.6	50170.9	-0.405	-0.4225	-0.0475	-0.3	0.2175	0.2875	0.170336	0.141732	0.21979	0.33299	0.316474	0.419325	8.3725	7.805	7.77
BB_0058	Chromosome	Tetratricopeptide repeat domain protein OS=Borrelia burgdorferi (strain ZS7) OX=445985 GN=BbuZS7_0059 PE=4 SV=1	656	76.3	8.035	33	23	172	23	6439.7	4697.6	4296.4	3972.2	4556.4	3401	8949.9	6470.9	5171.7	6058.1	6896.8	5409	9123.2	6525.9	5137.3	6284.3	6770.7	5835.1	6675.5	4412.8	4529.3	4634.6	3657.3	3614.3	3579.1	-0.47	-0.49	-0.02	-0.88	-0.24	-0.16	0.0698923	0.103382	0.52673	0.276383	0.477691	0.610204	3.63	7.39	3.86
BB_0059	Chromosome	CBS domain pair protein OS=Borrelia burgdorferi (strain ZS7) OX=445985 GN=BbuZS7_0060 PE=4 SV=1	259	29.8	5.36	64	24	138	24	5149.2	5477.8	3958.7	5442.7	3663.2	4848.4	4976.3	5197.2	3744.8	5497	3245.5	4727.3	5517	5790.9	3822.9	6343	3564.7	5608.8	4157.9	5761.8	5465.3	5726.8	4682.2	4607.5	5028	0.06	-0.09	-0.15	-0.01	-0.07	0.08	0.251705	0.499887	0.127796	0.809671	0.45227	0.727429	5.2	13.22	7.01
BB_0060	Chromosome	Endoribonuclease YbeY OS=Borrelia burgdorferi (strain ZS7) OX=445985 GN=ybeY PE=3 SV=1	155	18.2	4.75	10	2	5	2	616.6						672.4						700.8						1144.4							-0.13	-0.18	-0.06	6.64	6.64	6.64							0	0	0
BB_0061	Chromosome	Thioredoxin OS=Borrelia burgdorferi (strain ATCC 35210 / B31 / CIP 102532 / DSM 4680) OX=224326 GN=trxA PE=3 SV=1	117	13.5	4.78	82	11	170	11	9538.8	13557.4	4636.2	6997.8	4591.7	5758.8	9240.8	13862.5	4619.6	8907.7	4634.1	7733.2	10939.5	16380.8	5757.4	10486.1	5663.3	9317.1	11863.4	5664.9	5417.9	5556.7	5517.7	5311.2	5385.1	0	-0.31	-0.25	-0.69	-0.52	-0.27	0.499082	0.211649	0.0604926	0.276383	0.21111	0.418095	1.11	7.24	1.02
BB_0062	Chromosome	Ribosomal RNA small subunit methyltransferase E 1 OS=Borrelia burgdorferi (strain ATCC 35210 / B31 / CIP 102532 / DSM 4680) OX=224326 GN=rsmE1 PE=3 SV=1	238	27.5	9.66	29	7	23	7		449.6	167.7	447				460.8	84.6	218.2				407.1	91.2	196.3				615.3	587.4	578.5	465	441.5	436.3	0.99	0.88	0.15	0.75	-0.17	-0.13							4.95	35.33	2.68
BB_0063	Chromosome	Uncharacterized protein BB_0063 OS=Borrelia burgdorferi (strain ATCC 35210 / B31 / CIP 102532 / DSM 4680) OX=224326 GN=BB_0063 PE=4 SV=2	317	35.2	8.91	68	29	184	29	10670.8	10067	9374.2	12869.9	8345.2	10338.3	12686.2	11587.9	12216.3	9470.9	10827.8	10240.6	13614	12549.2	12058.5	9904.3	10705.3	11241.5	12473.7	10190.4	9843.5	9333.4	10994.4	10838.3	10429.7	-0.23	-0.33	-0.1	-0.41	-0.18	-0.12	0.621401	0.499887	0.350463	0.281538	0.245668	0.411191	16.54	2.76	0.91
BB_0064	Chromosome	Methionyl-tRNA formyltransferase OS=Borrelia burgdorferi (strain ATCC 35210 / B31 / CIP 102532 / DSM 4680) OX=224326 GN=fmt PE=3 SV=1	312	35.1	8.85	90	32	367	32	18392.9	19744.1	19921.5	16311.2	20484	15944.6	23083.1	24521.9	24169	27527	23867.1	27640.4	23865.5	25370.1	25653.1	29607.5	25576.2	29338.1	24184.5	25366.8	25685.6	26083.8	30243.8	30326.9	30550.5	-0.32	-0.37	-0.09	0.07	0.52	0.62	0.218655	0.215189	0.0897892	0.899374	0.181934	0.238494	7.07	2.67	0.28
BB_0065	Chromosome	Peptide deformylase OS=Borrelia burgdorferi (strain ATCC 35210 / B31 / CIP 102532 / DSM 4680) OX=224326 GN=def PE=3 SV=2	165	19.1	6.8	85	9	106	9	1932.6	4628.3	2222.1	1952.7	1595.7	1444.5	2711.1	5099.3	3045.4	3668.6	2289.8	2853.5	2773.4	5177.4	3311.5	3941.8	2459.1	3068.5	1449.5	3669.3	3853.4	3984.3	4075.3	4254.6	4453.7	-0.49	-0.6	-0.1	0.5	0.81	0.84							16.82	24.3	0.79
BB_0066	Chromosome	Uncharacterized protein BB_0066 OS=Borrelia burgdorferi (strain ATCC 35210 / B31 / CIP 102532 / DSM 4680) OX=224326 GN=BB_0066 PE=4 SV=1	229	26.6	9.44	61	17	123	17	3356.1	4185	2086.1	3601.5	2853.3	4612.7	6343.7	8112.8	3624.2	6942.6	5255.4	8587.7	6157.2	7798.8	3456.2	6302.8	4774.3	7539.1	4577.5	7233.4	7316.7	7331.1	7428.5	7583.1	7717.4	-0.92	-0.76	0.1	-0.72	0.12	0.01	0.0262752	0.0463985	0.151131	0.196395	0.279655	0.77269	1.55	2.3	5.4
BB_0067	Chromosome	Putative peptidase OS=Borreliella burgdorferi 64b OX=498740 GN=BBU64B_0070 PE=4 SV=1	592	67.6	6.35	64	39	335	39	18353.3	21526	8715.3	11916.3	8278.1	13587.9	20857.9	25145.4	14069.3	14637.5	12625.6	15966.6	22598	27419.5	11735.3	11940	10717.8	12384.2	19568.9	15570.1	15149.7	14386.1	11702.4	11581.9	10877.7	-0.26	-0.32	0.25	0.58	1.06	0.91	0.218655	0.472511	0.476546	0.235162	0.183547	0.238494	6.07	8.05	8.58
BB_0068	Chromosome	Haloacid dehalogenase-like hydrolase OS=Borrelia burgdorferi (strain ATCC 35210 / B31 / CIP 102532 / DSM 4680) OX=224326 GN=BB_0068 PE=4 SV=1	293	33.3	7.12	93	33	441	33	15680.8	16423.6	17296.1	16295.3	23142.4	15442.5	18708.9	19704.1	20085.2	22624.6	27499	22651.4	21746.1	22776.7	24468.7	27302.1	32535.6	27832.5	20217.4	23734.9	24316.1	25726.2	25472.7	26181.9	27888.9	-0.26	-0.5	-0.26	-0.24	-0.01	0.26	0.161193	0.108727	0.0604926	0.645537	0.631856	0.410364	2.69	2.47	2.11
BB_0069	Chromosome	Aminopeptidase II OS=Borreliella burgdorferi 64b OX=498740 GN=BBU64B_0072 PE=4 SV=1	412	46.8	5.71	75	37	484	37	32953.7	31182.1	27370.6	25254.5	33976	23652.8	37555.7	35591.4	30494.7	37033	38674.8	34050.5	41146.5	39315.3	33343.1	41878.3	41480.3	38581.4	40320.3	36112.4	36608.5	37599.4	34208.7	34627.2	35359.3	-0.19	-0.33	-0.14	-0.6	-0.34	-0.23	0.219442	0.20819	0.0731207	0.242162	0.183547	0.312274	1.87	4.16	2.32
BB_0070	Chromosome	Uncharacterized protein OS=Borreliella burgdorferi 64b OX=498740 GN=BBU64B_0073 PE=4 SV=1	153	16.8	9.72	35	5	56	5	738.1	970.3	1247.4	1179.2	460.9	2320	982.5	1256.7	1782.4	1394.1	689.9	2629.5	1038.1	1406.7	1841.8	1341.3	678.2	2589.5	2746.5	254.4	244.1	263.7	2470.6	2336.9	2346.8	-0.39	-0.51	-0.01	-1.11	-0.9	-0.94	0.149319	0.195444	0.648631	0.316029	0.317567	0.46965	16.86	4.77	5.07
BB_0071	Chromosome	Putative membrane protein OS=Borreliella burgdorferi 64b OX=498740 GN=BBU64B_0074 PE=4 SV=1	490	58.1	9.31	21	14	69	14	2414.1	2250.8	3713	4034.4	563.3	1773.8	3136.3	2854.7	1044.2	1194.9	624.4	1163.2	3291.8	2970.3	1197.7	1317.6	623.3	1333.4	4997.1	1086.3	1038.2	1044.2	1680	1711.8	1592.9	0.84	0.74	-0.1	0.27	-0.57	-0.47	0.427674	0.500972	0.132663	0.871489	0.232574	0.31741	39.57	30.5	3.47
BB_0072	Chromosome	Membrane protein, putative OS=Borrelia burgdorferi (strain ATCC 35210 / B31 / CIP 102532 / DSM 4680) OX=224326 GN=BB_0072 PE=4 SV=1	773	89.8	9.33	35	25	160	25	5771.3	4869.8	3701	4604.8	3525.2	4598.6	7095.7	6035.3	4168.9	3936.7	3406.2	4023.4	7272.6	5952.7	4435.5	3996.6	3564.4	4364	4768.2	4498.1	4530.7	4490.1	4679.1	4647.4	4522.1	-0.06	-0.14	-0.07	-0.22	-0.36	-0.28	0.798435	0.591357	0.22489	0.314055	0.52765	0.611449	25.36	18.89	0.82
BB_0074	Chromosome	Peptide chain release factor 2 OS=Borrelia burgdorferi (strain ATCC 35210 / B31 / CIP 102532 / DSM 4680) OX=224326 GN=prfB PE=3 SV=3	358	41.6	8.48	48	17	127	17	4343.2	3619.5	2415.7	2578.4	3346.9	4936.3	4685.4	3902.4	2773.7	3173.5	3572.8	5680.1	4689.6	3769.1	2555.5	3079.4	3435	5267.7	3662	3884.1	3759	3880.7	2869.6	2800.6	2765.9	-0.15	-0.08	0.08	-0.15	0	-0.09	0.148099	0.218702	0.150564	0.400298	0.827092	0.607427	3.84	2.57	1.18
BB_0075	Chromosome	Uncharacterized protein OS=Borrelia burgdorferi (strain ATCC 35210 / B31 / CIP 102532 / DSM 4680) OX=224326 GN=BB_0075 PE=4 SV=1	469	54.6	9.23	39	23	77	23	1628.9	2933.2	2732.7	1615.1	684.1	1001.9	1908.5	3314.9	3467.1	1500.4	939.1	1076.7	1857.1	3339.7	3091.4	1413.6	913.9	1128.9	1792.9	1957.2	2018.8	2025.5	2231.8	2260.3	2349.2	-0.2	-0.19	0.01	-0.26	0.14	0.04	0.294883	0.410753	0.389996	0.369935	0.785667	0.704099	19.52	11.71	0.56
BB_0076	Chromosome	Signal recognition particle receptor FtsY OS=Borrelia burgdorferi (strain ZS7) OX=445985 GN=ftsY PE=3 SV=1	281	31.5	8.48	75	28	190	28	8027.5	10604	9100.7	5859.6	6703.8	6996.4	9160.1	12343	6132.7	6794.3	7644.2	8002.5	9142.7	12051.8	6086.9	6670.8	7476.9	7398.2	7018.9	8428.6	8785.7	8860.3	9343.4	9730	9923.9	-0.2	-0.13	0.02	0.42	0.29	0.22	0.689977	0.851475	0.241749	0.314055	0.2371	0.389527	0.11	5.48	0.29
BB_0077	Chromosome	Uncharacterized protein OS=Borreliella burgdorferi 64b OX=498740 GN=BBU64B_0080 PE=4 SV=1	342	41	8.94	27	8	24	8	143	409.7	20.1			278.8	168.2	500.5	25.7			175.2	196.3	483.8	27.1			221		419.2	405.1	421.9	534.5	549.3	566.7	-0.26	-0.35	-0.09	-0.2	0.06	0.15							9.8	8.88	0.86
BB_0080	Chromosome	ABC transporter, ATP-binding protein OS=Borrelia burgdorferi (strain ZS7) OX=445985 GN=BbuZS7_0080 PE=4 SV=1	226	25.4	9.31	53	9	50	9	1880.9	2736.3	1491.7	2339.6	1167.8	985.4	2427.5	3020	1333.6	1986.7	1196.7	894.3	1888.4	2835	1361.6	1754.4	1114.5	808.5	2746.5	936.6	935.1	970.6	1334.8	1349.4	1423.3	0.06	0.1	0.16	0.83	0.9	0.74	0.993864	0.499887	0.204063	0.235162	0.151626	0.168084	13.39	12.58	6.76
BB_0081	Chromosome	Efflux ABC transporter, permease protein OS=Borrelia burgdorferi (strain ZS7) OX=445985 GN=BbuZS7_0081 PE=4 SV=1	416	47.9	9.57	9	5	8	5		252.9	418	160.1				221.6	404.1	107.6				218.5	381.4	100.5				193.5	200.2	183.6				0.19	0.21	0.08	0.12	-0.12	-0.22							13.9	7.93	1.65
BB_0082	Chromosome	Uncharacterized protein OS=Borreliella burgdorferi 64b OX=498740 GN=BBU64B_0084 PE=4 SV=1	430.5	49.55	9.29	37.5	13.5	66	2.5	2778.2	1268.7	537.9	2161.9	938.2	1919.1	4291.2	1997.2	696.9	2216	1376.8	2236.8	3898.8	1879	676.5	2157.5	1271.3	2347.5	3318.7	1527.3	1672.3	1725.8	2433.8	2735.4	2742.4	-0.46	-0.38	0.08	-0.25	-0.02	-0.08	0.218655	0.211649	0.352636	0.276383	0.684623	0.858043	19.41	15.47	3.57
BB_0083	Chromosome	Uncharacterized protein OS=Borreliella burgdorferi 64b OX=498740 GN=BBU64B_0085 PE=4 SV=1	106	12.1	4.61	34	7	52	7	2427.4	599	397.3	1395.5	2233.5	1706.2	2342.8	684.8	360.4	1146.2	1889.5	1818.6	2447.2	708.6	471.7	1152.1	2493.2	2016.5		2187.4	2311	2428.4	2713.8	2936.6	3061.3	0.1	-0.13	-0.08	1.04	0.85	1.24	0.511894	0.451146	0.337781	0.313981	0.271269	0.383009	10.09	8.05	2.25
BB_0084	Chromosome	Aminotransferase, class V superfamily protein OS=Borrelia burgdorferi (strain ZS7) OX=445985 GN=BbuZS7_0084 PE=3 SV=1	422	48.1	8.48	88	44	519	44	15326.1	13251.2	14631.3	15891.2	15085.2	13843.1	25812	22023.2	25669.6	28447.4	24659.3	25232.1	22108.3	18648.8	20657.8	21845.6	20837.8	19763.9	21476.2	29096.8	30502.6	31212.1	26558.1	27956.1	28418.3	-0.76	-0.49	0.28	-0.66	0.1	-0.18	0.0303112	0.0242751	0.076606	0.292328	0.356879	0.854352	1.79	0.47	4.7
BB_0085	Chromosome	Uncharacterized protein BB_0085 OS=Borrelia burgdorferi (strain ATCC 35210 / B31 / CIP 102532 / DSM 4680) OX=224326 GN=BB_0085 PE=4 SV=1	141	16.2	9.63	62	8	44	8	1190.8	1050.2	1065.8	610.4	863.3	2816.8	1865	1635.7	1633.7	874.7	1251.3	2524.7	1989.1	1726.9	1733	928.9	1333.4	2643.9	1716.6	1853.8	1911.6	2065.4	1365.3	1415.8	1441.1	-0.58	-0.66	-0.09	0.62	1.09	1.17	0.190748	0.171851	0.0480195	0.196395	0.187795	0.238494	7.08	6.79	0.28
BB_0086	Chromosome	Mg chelatase homolog OS=Borreliella burgdorferi 64b OX=498740 GN=BBU64B_0088 PE=4 SV=1	511	57.2	9.13	49	26	143	26	5146.4	7077.3	3066.5	2796	3662.6	3599.4	4784.1	6432.3	2813	3754.2	3423.2	4816.3	4664.1	6597	3114.3	3892.4	3717.7	5175.6	6103.4	5561.7	5477.5	5603.4	3397.5	3393.6	3554.5	0.11	-0.02	-0.08	-0.02	-0.13	-0.05	0.797038	0.630092	0.295023	0.641731	0.232574	0.775095	1.09	14.05	5.76
BB_0087	Chromosome	L-lactate dehydrogenase OS=Borrelia burgdorferi (strain ATCC 35210 / B31 / CIP 102532 / DSM 4680) OX=224326 GN=ldh PE=3 SV=2	316	34.8	6.89	83	38	673	38	49906	44101.5	34280.7	35875.2	36523.2	42578.8	73355.4	64194.9	54372.2	50977.3	54956	56198.5	71063.2	61619.9	49343.4	51002	50839.7	57058.2	79038.4	51623.1	54649.6	54884	51037.7	54447.4	54701	-0.55	-0.5	0.05	-0.76	-0.31	-0.29	0.0554549	0.0242751	0.385105	0.276383	0.406255	0.513279	8.32	0.52	6.41
BB_0088	Chromosome	Elongation factor 4 OS=Borrelia burgdorferi (strain ATCC 35210 / B31 / CIP 102532 / DSM 4680) OX=224326 GN=lepA PE=3 SV=2	606	68.1	6.57	69	38	234	38	7479.2	10217.5	5574.9	7636.4	4238.8	7665	9009.9	12629.1	6669.8	8007.6	5159.2	7923.8	9139	12800.3	6707.8	7742.1	5203.7	8428.7	5836.3	7306.2	7569.8	7664.8	5040.4	5140.6	5318.7	-0.27	-0.28	-0.02	-0.37	-0.31	-0.29	0.218655	0.215179	0.0897892	0.334477	0.606197	0.660609	1.66	2.67	0.03
BB_0089	Chromosome	Uncharacterized protein OS=Borrelia burgdorferi (strain ZS7) OX=445985 GN=BbuZS7_0089 PE=4 SV=1	324	38.1	9.17	26	9	64	9	1132.4	1670.3	872.7	1464.2	1633.4	888.7	1572.6	2262.4	1350.9	2251.7	2457.7	1537.7	1470.5	2200.4	1111.5	1979.1	2106.3	1322.4	991.8	1815.4	1948.3	1945.2	2090.8	2179.9	2229.2	-0.61	-0.39	0.2	-0.51	0.1	-0.13	0.0698332	0.0636874	0.153608	0.295468	0.276427	0.89535	10.21	3	5.24
BB_0091	Chromosome	V-type ATP synthase subunit I (V-type ATPase subunit I) OS=Borreliella burgdorferi 64b OX=498740 GN=BBU64B_0093 PE=4 SV=1	608	69.1	8.34	28	19	124	19	8560.9	7361.9	5059.3	7973.2	7377.4	9862.6	9883.1	8838.5	5526.1	5492	8521.4	6992	9169.6	8282.3	4986.5	5769.4	7751.7	7293.5	12283	4869.6	4972.4	5194.2	7871.3	8186.5	8360.6	-0.17	-0.03	0.1	-0.22	-0.35	-0.48	0.912571	0.717492	0.53715	0.391635	0.337436	0.384704	7.13	11.67	4.32
BB_0092	Chromosome	V-type ATP synthase subunit D OS=Borreliella burgdorferi 64b OX=498740 GN=atpD PE=3 SV=1	202	23.8	9.86	36	11	62	11	1734.7	167.5	1558.7	1820.2	1173.3	1522.4	1690	195.4	1894.8	1447.4	1078.5	1226	1587.8	176.5	1543	1126.2	975.1	1008.6	2059.9	1279.3	1251.9	1248.7	2288.6	2331.1	2397.2	-0.08	0.14	0.22	-0.08	0	-0.22	0.789502	0.4992	0.12487	0.908967	0.815883	0.553084	1.26	11.31	10.15
BB_0093	Chromosome	V-type ATP synthase beta chain OS=Borreliella burgdorferi 64b OX=498740 GN=atpB PE=3 SV=1	434	48	5.86	66	31	393	31	11005.4	13913.5	15821	18607.6	15129.4	16733.4	12154.7	15470.2	16963.3	15179.8	16920.3	14270.5	10905.2	13869.2	15552.6	13216.7	14799	12613.2	7247.7	14424.1	14456.1	14015.2	17296.2	17588.3	17404.1	-0.13	0.03	0.16	0.73	0.47	0.28	0.973709	0.499887	0.0524875	0.283838	0.232574	0.418481	1.78	1.98	0.23
BB_0094	Chromosome	V-type ATP synthase alpha chain OS=Borrelia burgdorferi (strain ZS7) OX=445985 GN=atpA PE=3 SV=1	575	64.05	5.31	77	42	544	42	26741.2	21106	28038.6	39419	23132	36173	32128	24968.7	31822.4	33945.8	25525.4	31062.7	28232.8	21850.1	27404.4	30626.5	22540	29549	24833	29298.5	30284.3	30237.6	27533.1	28624.3	29176.9	-0.16	0.04	0.19	0.08	0.16	-0.03	0.743876	0.565961	0.0835499	0.497929	0.540312	0.828206	9.68	9.87	0.83
BB_0095	Chromosome	Uncharacterized protein OS=Borrelia burgdorferi (strain ZS7) OX=445985 GN=BbuZS7_0095 PE=4 SV=1	181	21.6	6.07	49	9	62	9	1677.1	890.5	770.3	3820.3	1428.4	1541.6	2025	1071.7	1268.8	3177.1	1884.8	1266.6	1803	982.2	906.2	2265.9	1478.9	740.2	2098	2472	2467.9	2358.3	1795.5	1802.3	1710.9	-0.27	-0.12	0.42	0.83	0.57	-0.06	0.59032	0.678506	0.176331	0.467373	0.245668	0.629201	33.05	2	23.67
BB_0096	Chromosome	V-type ATP synthase subunit E OS=Borrelia burgdorferi (strain ATCC 35210 / B31 / CIP 102532 / DSM 4680) OX=224326 GN=atpE PE=3 SV=2	199	22.7	7.33	86	27	331	27	11864.4	15893.1	15235	14669.2	17172.6	15492.4	14662.1	19572.1	18333.2	17257.3	19369.7	17818.6	12970.4	17097.4	15896.8	16403.5	17089	16367.6	14266.6	21317.9	20245.8	20382.6	18035.6	17950.4	17463.4	-0.22	-0.12	0.19	-0.41	-0.19	-0.29	0.0643502	0.233006	0.0897892	0.38261	0.90311	0.538497	0.23	0.34	0.75
BB_0097	Chromosome	Uncharacterized protein BB_0097 OS=Borrelia burgdorferi (strain ATCC 35210 / B31 / CIP 102532 / DSM 4680) OX=224326 GN=BB_0097 PE=4 SV=1	128	14.7	5.53	14	2	20	2	647.2	547.7		116.2			816.8	771.2		177.9			765.9	681.3		124.8			839.2				269.3	258.5	230.7	-0.51	-0.19	0.32	-1.77	-1.16	-1.67							10.24	9.08	19.36
BB_0098	Chromosome	Endonuclease MutS2 OS=Borrelia burgdorferi (strain ATCC 35210 / B31 / CIP 102532 / DSM 4680) OX=224326 GN=mutS2 PE=3 SV=1	780	89	8.46	16	11	33	11	617.8	522.8	408.6	130.9	467.2	1103.1	729.6	663.9	520.6	150.2	522	1042	797.8	703.5	506.8	101.2	626.8	1020.3	724.8	129	160.3	137.4	1072.6	1119.1	1083.4	-0.25	-0.37	-0.11	0.44	0.68	0.38	0.218655	0.568217	0.889153	0.529327	0.277646	0.418095	3.91	3.24	0.65
BB_0099	Chromosome	Small ribosomal subunit biogenesis GTPase RsgA OS=Borreliella burgdorferi 64b OX=498740 GN=rsgA PE=3 SV=1	307	35.2	8.94	53	16	71	16	1933.8	2421.5	671.8	1115.6	1351.2	1200.5	2476.3	3095.2	847.9	1341	1449	1595.9	2574.8	3275.9	865.5	1301.8	1495	1609.5	1640.3	907.5	961.4	954	2316.1	2364.7	2476.6	-0.34	-0.32	-0.04	-0.05	0.3	0.34	0.0807859	0.0879151	0.430465	0.651262	0.290738	0.471701	1.79	6.76	3.3
BB_0100	Chromosome	Glutamate racemase OS=Borrelia burgdorferi (strain ATCC 35210 / B31 / CIP 102532 / DSM 4680) OX=224326 GN=murI PE=3 SV=1	290.333	33.9333	8.47667	13	3	8	3	223.1	885.9			53.2		230.9	984.6			37.3		258.7	1069.6			45.2			139.3	144.2	138.7	234.4	219.5	221.6	0.21	0	-0.21	-0.31	-0.28	-0.07							31.78	24.56	7.09
BB_0101	Chromosome	Asparagine--tRNA ligase OS=Borrelia burgdorferi (strain ATCC 35210 / B31 / CIP 102532 / DSM 4680) OX=224326 GN=asnS PE=3 SV=2	462	53.1	7.62	70	38	267	38	12205	10903.1	11917.5	13698.7	8893.4	8807	15440.5	13458.6	14640.4	15940.2	10513.1	10563.8	15484.3	13451.8	14437	16265.4	10451	11068.3	18386.3	12467.1	12966.5	13096.5	10524.7	11014.7	11361.5	-0.27	-0.29	0	-0.09	0.18	0.17	0.0520673	0.0463985	0.662158	0.667142	0.354631	0.513279	2.91	3.45	1.64
BB_0102	Chromosome	Uncharacterized protein OS=Borrelia burgdorferi (strain ATCC 35210 / B31 / CIP 102532 / DSM 4680) OX=224326 GN=BB_0102 PE=4 SV=1	173	20.2	9.77	46	8	32	8				21	104.8	317.2				96.4	172.6	609.8				56.3	159.1	559.7		514.9	593	570.7	658.8	731.4	745	-1.14	-0.86	0.28	-0.93	0.35	0.19							44.31	26.71	17.15
BB_0103	Chromosome	Phosphoribosyl transferase domain protein OS=Borreliella burgdorferi 64b OX=498740 GN=BBU64B_0106 PE=4 SV=1	197	23.3	6.38	84	20	156	20	6505	8803.3	3624.3	4348.8	5193.7	5537.1	7610.9	10466.9	3921.5	5522.4	5744.6	7110.9	8429.3	11524.6	4302.5	7837.8	6160.6	8652.1	7896.2	9403	9001.8	9323.7	7121	6649.8	7037.7	-0.24	-0.38	-0.14	-0.28	-0.04	0.1	0.161799	0.215434	0.211099	0.533643	0.869636	0.513279	10.74	13.18	2.63
BB_0104	Chromosome	Periplasmic serine protease DO OS=Borrelia burgdorferi (strain ATCC 35210 / B31 / CIP 102532 / DSM 4680) OX=224326 GN=BB_0104 PE=4 SV=2	474	52	9.1	84	61	997	60	33704.3	36102.6	41446.4	40309.3	45713.3	37804.8	50863.6	53870.3	57885.6	58444.5	61469.2	52601.4	54768.1	58393.3	69327	75159.7	74824.8	66968.9	46347.3	52372.3	53801.9	53290.2	53737.1	54410.5	53612	-0.51	-0.73	-0.27	-0.57	-0.06	0.29	0.0481063	0.0463985	0.138233	0.252744	0.86114	0.31872	5.21	3	8.86
BB_0105	Chromosome	Methionine aminopeptidase OS=Borrelia burgdorferi (strain ATCC 35210 / B31 / CIP 102532 / DSM 4680) OX=224326 GN=map PE=3 SV=1	251	27.7	7.96	70	19	223	19	10283.1	7539.6	7861.3	8414.1	8860.5	7343.5	15962.4	11520.2	11510.7	12468	13133.7	10623.2	14066.1	10196.8	10129.5	10932.2	12024.3	8988.4	11291.2	8220.6	8490.1	8175.8	14472.6	15139.4	14781	-0.56	-0.4	0.18	0.36	0.91	0.7	0.0297713	0.0503365	0.0604926	0.281538	0.188835	0.238494	0.92	4.24	2.38
BB_0106	Chromosome	Tetratricopeptide repeat domain protein OS=Borreliella burgdorferi 64b OX=498740 GN=BBU64B_0110 PE=4 SV=1	511	60.9	8.9	40	19	95	19	3547.3	2003.4	433.5	993.9	216.4	638.2	4773.1	2931	836.8	998.9	377.1	672.5	4819.8	2876.1	675	780.5	342.8	447.8	2250.6	1426.3	1403.6	1350.5	971.8	976.5	943.8	-0.49	-0.48	0.22	-0.45	0.3	0.03							39.52	18.43	20.73
BB_0107	Chromosome	Transcription antitermination protein NusB OS=Borrelia burgdorferi (strain ATCC 35210 / B31 / CIP 102532 / DSM 4680) OX=224326 GN=nusB PE=3 SV=2	143.5	16.6	5.1	34.5	7	42	1	886.3	1180.5	116.6	350.3	155.2	258.8	1288.9	1808	206.7	601.1	239.1	441.9	1155.8	1573.4	162.4	715.2	240.1	308.8		729.4	719.1	744.8	630.4	663.5	694.4	-0.72	-0.55	0.17	-0.32	0.4	0.22							5.31	9.41	0.81
BB_0108	Chromosome	Peptidylprolyl isomerase OS=Borrelia burgdorferi (strain ZS7) OX=445985 GN=BbuZS7_0108 PE=4 SV=1	336	38	9.33	82	46	609	46	30102.9	31857.8	40179.5	28758.2	39821.9	25619.6	45440.4	47366.2	58159	46943.8	59624.3	43520.6	44412.6	46066.8	55275.5	42387.2	56760.9	41266	45965.9	33735.1	34498.2	34217.7	37356.6	37389.9	37462.2	-0.58	-0.55	0.07	-0.76	-0.2	-0.27	0.0534204	0.0463985	0.141805	0.291652	0.806021	0.666843	2.57	6.12	3.62
BB_0109	Chromosome	Acetyl-CoA acetyltransferases subfamily OS=Borrelia burgdorferi (strain ATCC 35210 / B31 / CIP 102532 / DSM 4680) OX=224326 GN=BB_0109 PE=3 SV=1	398	42.9	7.24	88	30	478	30	13902	11253.4	15868.9	13708.1	17810.7	15706.4	20447.7	16309.1	22775	19261.7	26041.6	23201.4	19438.7	15710.6	22648.5	19775.9	25767.2	22611.9	17127.5	20227.3	20858.7	20900.6	19306.9	19795	20012.6	-0.53	-0.52	0.01	0.45	0.98	0.98	0.0248233	0.0262908	0.420166	0.313981	0.21111	0.238494	0.81	0.43	1.24
BB_0110	Chromosome	Uncharacterized protein OS=Borrelia burgdorferi (strain ATCC 35210 / B31 / CIP 102532 / DSM 4680) OX=224326 GN=BB_0110 PE=4 SV=1	454	53.4	9.07	24	8	23	8	192.9	967.7	487.4	659.9	375.6	664.9	213.4	1456.3	656.1	694.4	699.6	697.1	247	1441.7	652.5	538.5	632.9	555.6		609.1	649	630.1	659.3	696.5	671.2	-0.37	-0.47	0.08	-0.15	0.22	0.31							27.59	12.95	16.88
BB_0111	Chromosome	Replicative DNA helicase OS=Borreliella burgdorferi 64b OX=498740 GN=dnaB PE=3 SV=1	455	51.6	6.71	51	23	142	23	1473	3585.4	2531.9	1981.1	2295.8	1824.1	3745.1	7001.6	4523.9	4517.8	3866.1	4239.7	2190.3	4552.5	3322.3	3710.2	3002.9	3301.3	3356.8	8853.4	7597.3	7592.4	11478.7	9805.9	9692.7	-1.16	-0.46	0.4	-0.62	0.49	-0.07	0.069661	0.170935	0.110892	0.196395	0.232574	0.817729	4.92	6.91	8.23
BB_0112	Chromosome	50S ribosomal protein L9 OS=Borrelia burgdorferi (strain ATCC 35210 / B31 / CIP 102532 / DSM 4680) OX=224326 GN=rplI PE=3 SV=1	173	19.9	9.51	77	24	406	24	25350.7	23654.2	26613.1	22654.6	24703	26616.7	40605.2	38366.2	40790.9	31944.2	39373.5	38172.2	37060.5	34899.7	38637.6	29081.8	35779.5	32743.8	38107.8	30708.3	31390.6	30939.4	39906.7	41207.3	39875.8	-0.64	-0.54	0.13	0.22	0.73	0.55	0.0533774	0.0897838	0.0778475	0.935244	0.285496	0.507664	4.63	1.9	2.65
BB_0113	Chromosome	30S ribosomal protein S18 OS=Borreliella burgdorferi 64b OX=498740 GN=rpsR PE=3 SV=1	96	11.6	10.26	81	21	313	21	10727.3	12690.8	10333.9	10046.4	10283.5	10201.2	16681	19238.4	18334.5	15154.2	16446.5	15529.1	14346.6	16248.8	14581.7	11541	13908	11510.7	19874	18176.4	18435.6	17247.5	16730.7	17121	15822.3	-0.62	-0.39	0.29	-0.68	-0.06	-0.29	0.04783	0.15006	0.086103	0.281538	0.663992	0.367643	1.93	8.26	5.6
BB_0114	Chromosome	Single-stranded DNA-binding protein OS=Borrelia burgdorferi (strain ATCC 35210 / B31 / CIP 102532 / DSM 4680) OX=224326 GN=ssb PE=3 SV=1	149	17.2	5.43	87	20	275	20	12227.7	15313.7	10964.8	13879.7	10911.5	11494.9	17517.9	21629.5	14657.6	17637.9	15713.5	15360.4	16491.9	19972.7	13645.3	16336.4	14682.5	14872.2	19835.9	16692	17340	17508	15817	16355.3	15868.9	-0.47	-0.37	0.1	-0.45	0	-0.1	0.0511686	0.0524793	0.0604926	0.305438	0.635536	0.951203	3.74	3.7	0.05
BB_0115	Chromosome	30S ribosomal protein S6 OS=Borrelia burgdorferi (strain ATCC 35210 / B31 / CIP 102532 / DSM 4680) OX=224326 GN=rpsF PE=3 SV=1	139	16.4	9.445	78	20	309	20	9263.8	12259.3	14548.6	11840.2	11449.2	11801.3	14364.9	18849.7	21656	17849.8	17011.4	17395.1	12897.1	17361.4	19873.1	17135.6	15599.2	16529.1	11024.2	14487.8	14781.9	14674.7	15598.8	15860.9	15956.2	-0.58	-0.49	0.12	-0.76	-0.19	-0.25	0.0248233	0.033365	0.0897892	0.166651	0.242427	0.238494	0.35	2.07	1.3
BB_0118	Chromosome	Putative zinc metalloprotease BB_0118 OS=Borrelia burgdorferi (strain ATCC 35210 / B31 / CIP 102532 / DSM 4680) OX=224326 GN=BB_0118 PE=3 SV=2	433	49.2	9.33	35	21	150	21	7806.3	8970.2	5289	11979.1	7636.6	8555.2	8843.1	10378.2	6473.1	8884	10484.7	6386	9518.9	11041.6	6332.6	7807.1	9635.8	5461.6	9155	7410.4	7550.2	7268.6	6405.8	6494.3	6188.1	-0.2	-0.29	0.08	-0.36	-0.45	-0.35	0.890281	0.972815	0.626813	0.3505	0.323637	0.471701	19.61	0.48	13.9
BB_0120	Chromosome	Isoprenyl transferase OS=Borrelia burgdorferi (strain ATCC 35210 / B31 / CIP 102532 / DSM 4680) OX=224326 GN=uppS PE=3 SV=1	230	26.75	8.41	10	2	8	2																				315.6	266.3	318.1							-6.64	-6.64	-6.64
BB_0121	Chromosome	Ribosome-recycling factor OS=Borrelia burgdorferi (strain ATCC 35210 / B31 / CIP 102532 / DSM 4680) OX=224326 GN=frr PE=3 SV=1	184	21.5	8.65	88	33	419	33	19252.8	18435.6	26171.9	16168.8	23187.1	16363.7	22152.7	20748.7	30646	24324.1	27356.3	23113.3	24121.1	21776	32557.2	28465.5	28677.7	25319.6	25977.4	22899.7	23460.6	25001.6	20350.5	20757.7	22038.9	-0.23	-0.31	-0.1	0.05	0.24	0.38	0.218655	0.214512	0.124175	0.780665	0.183547	0.238494	4.72	2.85	1.9
BB_0122	Chromosome	Elongation factor Ts OS=Borrelia burgdorferi (strain ATCC 35210 / B31 / CIP 102532 / DSM 4680) OX=224326 GN=tsf PE=3 SV=1	279	31.25	7.59	57	29	407	10	19945.2	23260.7	24648.7	18080.7	27356.2	8674.85	30391.8	36612.1	36088.4	30609.4	37454.5	13884.7	27817.8	33181.5	35219.6	32684.4	37273.1	13990.9	26892.9	40268.7	42679.1	43811.8	33840	35614.9	36662.8	0.36	0.435	0.02	3	3.3	3.325	0.0615971	0.100132	0.662158	0.38813	0.684623	0.704169	4.985	0.8	3.705
BB_0123	Chromosome	30S ribosomal protein S2 OS=Borreliella burgdorferi 64b OX=498740 GN=rpsB PE=3 SV=1	260	29.7	7.37	87	39	861	39	29328.5	34483.3	36099.3	33693	40372.6	41569.7	44811.4	51212.8	50993.5	42185.9	53336.7	51443.6	40846.4	46968.3	49527	42653	52514.1	53130.4	40358.4	50557.7	53928.5	54488.1	47205.2	50186.2	51231.3	-0.45	-0.42	0.03	-0.81	-0.5	-0.47	0.10158	0.0511227	0.536596	0.308761	0.512409	0.513279	13.17	4.6	6.38
BB_0125	Chromosome	Uncharacterized protein OS=Borrelia burgdorferi (strain ATCC 35210 / B31 / CIP 102532 / DSM 4680) OX=224326 GN=BB_0125 PE=4 SV=1	240	27.1	8.4	65	18	106	18	5814.2	3999.5	4774	5246.3	3905.2	4223.2	6584.7	4492.6	5213	5164.3	3951	4380.5	7129.4	4985	5678.7	5225.2	4415.1	4941.8	8468.4	2313.9	2276.4	2298	4975.3	4892.9	4850.1	-0.07	-0.21	-0.13	-0.43	-0.36	-0.21	0.268537	0.171851	0.0650221	0.28403	0.294139	0.513279	5.73	9.79	0.98
BB_0126	Chromosome	Uncharacterized protein OS=Borreliella burgdorferi 64b OX=498740 GN=BBU64B_0130 PE=4 SV=1	203	23.6	5.26	72	20	127	20	9417.4	10444.7	6585.1	7026.4	4829.9	3224.8	13140	14474.4	9178.6	7353.7	6789.6	3457.1	12787.3	14061.2	8231.5	6948.5	6275.9	3212.9	13427.4	4895	4980.9	4943	3493.4	3524.3	3341.6	-0.48	-0.35	0.09	-0.78	-0.29	-0.36	0.218655	0.380985	0.147538	0.308761	0.232574	0.258673	0.98	9.02	4.34
BB_0127	Chromosome	Ribosomal protein S1 OS=Borrelia burgdorferi (strain ZS7) OX=445985 GN=BbuZS7_0127 PE=4 SV=1	551	63.2	5.96	79	66	1263	2	43924.2	43171.5	41921.1	37165.9	43040	41440.7	57038.8	56198.4	52786.2	55546	55383.2	60611.4	54878.4	54358.7	51248.7	53193.2	53263	59618.3	41006.9	52961.4	53927	54987.4	48624.7	49343.2	50345.3	-0.38	-0.33	0.05	0.43	1	0.95	0.0873052	0.112262	0.0518551	0.325744	0.232574	0.287501	3.11	2.87	0.24
BB_0128	Chromosome	Cytidylate kinase 1 OS=Borrelia burgdorferi (strain ATCC 35210 / B31 / CIP 102532 / DSM 4680) OX=224326 GN=cmk1 PE=3 SV=1	221	25.6	8.97	39	9	72	9	3295.3	4897.8	2143.9	2003.4	1192.8	2675.3	3592.8	5489.2	2460.3	1875.6	1386	2757.9	3677.8	5468.8	2330.5	1824.7	1324.5	2823.4	2670.2	2029.1	2005.1	2063.2	2832.4	2800.8	2920.9	-0.14	-0.14	0	-0.18	-0.07	-0.06	0.331205	0.475228	0.596895	0.242162	0.631856	0.517931	6.62	2.38	1.75
BB_0129	Chromosome	Uncharacterized RNA pseudouridine synthase BB_0129 OS=Borrelia burgdorferi (strain ATCC 35210 / B31 / CIP 102532 / DSM 4680) OX=224326 GN=BB_0129 PE=3 SV=1	249	28.9	10.15	59	22	148	22	4839.8	3991	5159.2	5554.1	3335.1	5088.2	7911	6757.9	7799.3	9237.1	5006.4	8449.5	5895.7	4911.1	5876.4	6948.5	3908.4	6460.2	7629.2	9842.8	9795.8	9500.9	8869.6	8879	8663.9	-0.73	-0.29	0.4	-0.02	0.71	0.27	0.0454348	0.0785459	0.0480195	0.914924	0.232574	0.478174	0.16	4.35	1.66
BB_0130	Chromosome	Uncharacterized protein OS=Borrelia burgdorferi (strain ATCC 35210 / B31 / CIP 102532 / DSM 4680) OX=224326 GN=BB_0130 PE=4 SV=1	255	30	9.2	13	3	12	3		111.4		102.8				174.8		290.1				126.4		153.4				24.8	31	25.6	227.3	240.8	246.5	-1.07	-0.38	0.69	-0.81	0.44	-0.23							44.15	20.4	23.27
BB_0131	Chromosome	Protein RecA OS=Borrelia burgdorferi (strain ZS7) OX=445985 GN=recA PE=3 SV=1	365	39.9	7.42	83	31	340	31	12176.3	11913.8	11375.3	11043.2	11811.7	11749.2	19992.3	19471.1	18167.4	20552.9	19441.6	19208.9	18894.1	18457.1	17337.4	19475.4	17950.1	18385.8	14609.9	22006.7	22422	22539.6	21233.4	21549	21486.3	-0.71	-0.63	0.08	0.47	1.27	1.2	0.0303112	0.0460944	0.0604926	0.287794	0.183556	0.238494	1.52	2.73	0.91
BB_0132	Chromosome	Transcription elongation factor GreA OS=Borrelia burgdorferi (strain ZS7) OX=445985 GN=greA PE=3 SV=1	901	105.2	6.37	64	79	610	79	34762.1	38113.7	24092.1	40226.5	22598.9	34319.9	43598.3	47386.4	33292.1	45218.1	31162	37314.4	44252	47640.4	31277.5	37583.6	28350.1	31554.1	38870.7	32662.3	33101.1	31656.6	30204.4	30746.9	29572.6	-0.32	-0.34	0.11	1.23	1.45	1.2	0.183839	0.499887	0.355266	0.242162	0.181934	0.238494	15.63	1.73	12.57
BB_0133	Chromosome	Tetratricopeptide repeat domain protein OS=Borreliella burgdorferi 64b OX=498740 GN=BBU64B_0137 PE=4 SV=1	314	37.2	6.11	62	22	133	22	5860.8	5455.7	3432	2412.8	2146.4	3538.2	6287.9	5854.1	4791.8	2962.3	2786.4	4794.2	6208.7	5723.5	3985	2218.6	2147.4	3895	724.8	2799.2	2772.1	2515.5	4219.4	4094.5	3791.8	-0.37	-0.08	0.32	0.11	0.48	0.12	0.212073	0.325096	0.23843	0.705639	0.232574	0.581632	6.49	3.32	3.9
BB_0134	Chromosome	Tetratricopeptide repeat domain protein OS=Borrelia burgdorferi (strain ZS7) OX=445985 GN=BbuZS7_0134 PE=4 SV=1	375	43.5	9.33	54	20	60	20	2650.5	3386.2	168.2	1845.2	1915.6	1673.4	3341.3	4231.3	206.6	1758.7	2554.2	1199.3	3269.3	4181.3	205.3	1703.1	2448.4	1184.6	2555.8	1647.5	1602.5	1611.8	2945.1	2897.4	2861.4	-0.33	-0.3	0.03	2.4	2.57	2.54	0.635868	0.73087	0.0604926	0.196395	0.151626	0.238494	2.93	1.79	0.32
BB_0135	Chromosome	Histidine--tRNA ligase OS=Borrelia burgdorferi (strain ATCC 35210 / B31 / CIP 102532 / DSM 4680) OX=224326 GN=hisS PE=3 SV=2	456	52.7	8.53	67	43	354	43	23338.3	18873.5	15574.1	16227.7	12372.9	14093.5	22532.4	17224.3	14434.6	16562.9	11785.3	13524.3	22667.9	17007.2	13763.5	15299.2	11106.4	12821.7	25214.5	17813.7	16906	17364.8	16733.3	16094.7	15923.4	0.09	0.11	0.08	1.06	1.04	0.95	0.219442	0.104886	0.249904	0.241266	0.18457	0.238494	0.14	1.49	1.92
BB_0136	Chromosome	Penicillin-binding protein OS=Borrelia burgdorferi (strain ATCC 35210 / B31 / CIP 102532 / DSM 4680) OX=224326 GN=BB_0136 PE=4 SV=1	629	71.7	9.55	41	22	82	22	708.2	408	988.9	700.9	1599	1718.4	922.3	591.7	1100	865.9	1816.6	1695.4	870.7	492.4	1150.8	959.1	1794.4	1853.7	1029.9	2234.3	2298.6	2324.1	1982.1	2049.9	2013.2	-0.17	-0.28	-0.02	-0.58	-0.12	-0.3	0.219442	0.0721453	0.976057	0.391635	0.650824	0.619846	2.66	0.38	12.24
BB_0137	Chromosome	Long-chain-fatty-acid CoA ligase OS=Borrelia burgdorferi (strain ATCC 35210 / B31 / CIP 102532 / DSM 4680) OX=224326 GN=BB_0137 PE=4 SV=1	630	70.7	8.84	56	41	400	41	24931.6	24502.7	19386.3	23844.6	22409.1	25118	26733.9	26460.5	22596	22184.2	26017.6	23085.7	31693.9	31570.1	25236.9	23294	29208.3	24467.1	25634.1	29867.4	28955.2	29140.9	32429	31343.1	31872.8	-0.11	-0.36	-0.16	0.77	0.88	1.09	0.603954	0.418378	0.147541	0.183469	0.151626	0.238494	12.01	2.64	8.58
BB_0139	Chromosome	Uncharacterized protein OS=Borrelia burgdorferi (strain ATCC 35210 / B31 / CIP 102532 / DSM 4680) OX=224326 GN=BB_0139 PE=4 SV=2	103	12	5.03	42	4	34	4	2596.1	1875.2	2859.1	1678.2	4305.7	1772.2	2509.3	1829.6	2665.2	1856.4	3749.1	2345.6	2927.5	2168.9	3087.2	2150.5	4459.1	2703.2	1297	2810.2	2714.8	2776.4	3146.8	3042.5	3139.1	0.04	-0.19	-0.23	0.5	0.35	0.59	0.881438	0.340861	0.0455252	0.369935	0.217591	0.238494	11.55	10.98	0.28
BB_0141	Chromosome	Membrane fusion protein OS=Borrelia burgdorferi (strain ATCC 35210 / B31 / CIP 102532 / DSM 4680) OX=224326 GN=BB_0141 PE=1 SV=2	317	35	9.01	60	26	228	26	15230.8	14009.8	10511.4	9793.3	15737	12100.1	13741	12899.1	10581.5	10104.7	15509.2	12497.7	17354.6	16150.8	12333.7	12464.3	18304.8	16283.1	10261.3	12284.4	11861.3	12191.3	12532.4	12073	12406.7	0.01	-0.22	-0.33	-0.55	-0.5	-0.2	0.674672	0.135579	0.067244	0.242162	0.232574	0.413906	5.21	2.81	1.2
BB_0142	Chromosome	Outer membrane efflux protein OS=Borreliella burgdorferi 64b OX=498740 GN=BBU64B_0146 PE=4 SV=1	428	49.3	8.02	51	20	165	20	8965.7	11863.6	6332.4	6718.3	8126.1	8446.6	8753.3	11620.3	6272.2	6555.4	7912.4	7256.3	10099.4	13588.8	6885.2	7777.8	9009	8334.7	7133.3	7610.3	7359.6	7468.3	8990.6	8740.8	8773.5	0.03	-0.13	-0.22	-0.28	-0.4	-0.18	0.265565	0.113053	0.0604926	0.314055	0.235162	0.603884	0.63	3.93	0.74
BB_0144	Chromosome	Glycine betaine, L-proline ABC transporter, glycine/betaine/L-proline-binding protein OS=Borrelia burgdorferi (strain ZS7) OX=445985 GN=BbuZS7_0144 PE=4 SV=1	290	33.2333	5.45	73	19	397	19	17772.5	18506	19337.3	13422.3	14129.1	13470	14236.7	15060.4	18047	12148	12063.6	12607.6	16261.8	17040.2	20295.2	15083.5	14077.3	15561.8	15868.7	11655	11250	10786	10443.5	9983.9	9633.7	0.16	-0.03	-0.2	0.85	0.69	0.88	0.178561	0.81247	0.0845558	0.242162	0.232574	0.30322	4.47	15.18	1.13
BB_0145	Chromosome	Glycine betaine, L-proline ABC transporter, permease protein OS=Borrelia burgdorferi (strain ATCC 35210 / B31 / CIP 102532 / DSM 4680) OX=224326 GN=BB_0145 PE=3 SV=1	299	33.7	9.03	12	4	7	4			64.3	252.7					112.2	194.8					100.5	194.7							1005.5	1057.8	1086.3	-0.21	-0.13	0.08	-0.27	0.08	0.08							62.24	53.5	8.14
BB_0146	Chromosome	Glycine betaine, L-proline ABC transporter, ATP-binding protein OS=Borrelia burgdorferi (strain ATCC 35210 / B31 / CIP 102532 / DSM 4680) OX=224326 GN=BB_0146 PE=4 SV=1	372	42.5	8.725	74	29	240	29	6243.9	7960.2	5875.3	6941.8	4034.7	8345.5	7169.1	9173.9	6296.2	7335	4773.9	9165.2	7564.7	9622.4	6295.4	7609.8	4664.3	9710.9	5721.9	7137.8	7328.7	7281.1	6818.1	6916.9	6904.8	-0.17	-0.18	-0.07	-0.1	0.07	0.05	0.100297	0.113338	0.381378	0.435356	0.752374	0.87487	3.2	2.16	0.51
BB_0147	Chromosome	Flagellin OS=Borreliella burgdorferi 64b OX=498740 GN=BBU64B_0151 PE=3 SV=1	171.34	18.1113	4.87472	59.2264	11.4717	1634.94	1.43396	5067.22	4711.81	4883.51	6008.67	5016.38	5937.96	4220.07	3957.24	4088.71	5537.59	4125.51	5101.6	4369.35	4143.75	4568.17	6579.1	4591.5	5794.33	10087.5	4413.48	4241.46	4411.24	5017.41	4830.73	5014.23	0.371316	0.29	-0.0318421	1.41116	1.16395	1.15372	0.258674	0.775324	0.137402	0.42776	0.522869	0.567962	56.2053	48.3461	11.8721
BB_0149	Chromosome	Flagellar hook-associated protein 2 OS=Borrelia burgdorferi (strain ATCC 35210 / B31 / CIP 102532 / DSM 4680) OX=224326 GN=fliD PE=3 SV=1	665	74.7	5.52	67	43	253	43	5248.1	5636.7	5071.9	6543.4	3731.1	7408	7475.7	7957	6739.7	8411	5050.5	9171.5	7526.8	8045.9	6459.1	7811	4770.8	8896	5035.3	7552.5	7435.4	7887.7	8368.8	8557	8976.4	-0.42	-0.35	0.07	0.02	0.45	0.37	0.0657155	0.121524	0.351918	0.987043	0.232574	0.397413	8.5	9.16	0.37
BB_0151	Chromosome	N-acetylglucosamine-6-phosphate deacetylase OS=Borrelia burgdorferi (strain ATCC 35210 / B31 / CIP 102532 / DSM 4680) OX=224326 GN=nagA PE=3 SV=1	401	44.2	7.03	76	34	426	34	21216.1	20579.9	18156.8	11916	20874	13405.8	26660.1	24836.9	20455.7	19852.5	23602.2	21858.2	26967.5	25176.1	22525.6	22937.1	26553.7	23541.9	25214.5	22368.1	23107.1	24548.6	24209.3	25078.1	26565.3	-0.3	-0.33	-0.15	0.49	0.68	0.84	0.226757	0.248372	0.220117	0.391635	0.194981	0.238494	12.38	1.09	0.33
BB_0152	Chromosome	Glucosamine-6-phosphate deaminase OS=Borrelia burgdorferi (strain ZS7) OX=445985 GN=nagB PE=3 SV=1	268	30.3	8.46	79	27	309	27	12108.4	14448.8	16851.7	11001.3	16074.2	11194.2	15913.9	18784	20955.2	17996.5	20152.6	18323.7	16695.2	19780.7	22217.5	19821.7	21314.3	20233.7	15220.2	17536.6	17995.5	18307.7	19458.9	20145.9	20441.4	-0.39	-0.46	-0.08	-0.77	-0.33	-0.22	0.150795	0.156336	0.0974213	0.242162	0.151626	0.238494	6.64	5.58	1.1
BB_0153	Chromosome	Superoxide dismutase OS=Borrelia burgdorferi (strain ZS7) OX=445985 GN=BbuZS7_0151 PE=3 SV=1	203	23.5	6.54	88	17	197	17	8970.6	11264.5	16044.4	11409.4	12733.3	7618.4	8916.7	11338.8	13403.5	14130	10291.2	9396.8	10231.5	12748.4	16183.4	20844.8	12783.5	14194.8	9574.6	10655	10608.3	11524.1	10597.7	10742.9	11505.6	0	-0.18	-0.29	0.56	0.29	0.87	0.973398	0.499887	0.165174	0.391635	0.276427	0.252352	26.47	16.94	10.75
BB_0154	Chromosome	Protein translocase subunit SecA OS=Borreliella burgdorferi 64b OX=498740 GN=secA PE=3 SV=1	899	102	7.77	74	80	761	80	36125.3	36701.9	34673.5	43381.8	36630.3	40412.1	37646.1	38135.1	35072.4	43495.5	37306.2	41079.4	36603.6	36836.7	34466.1	43992.5	37080.1	40180.6	33034.4	45056.7	46765.1	46923.2	49821.2	51250.8	51426.1	-0.02	-0.01	0.02	0.01	0.03	0.02	0.235529	0.210646	0.260158	0.788415	0.655489	0.724343	0.79	0.15	0.94
BB_0155	Chromosome	Lipoprotein, putative OS=Borrelia burgdorferi (strain ATCC 35210 / B31 / CIP 102532 / DSM 4680) OX=224326 GN=BB_0155 PE=4 SV=1	356.5	41.15	9.38	44.5	18	85	18	4906.5	3056	1343.7	2330.4	2411.7	2596.3	6157.5	3794.9	1806.8	1918.9	3173.8	2044.7	6034	3735	1633.5	1675.3	2961.1	2170.5	5111.6	2777	2763.4	2697.9	2750.2	2750.6	2713.6	-0.32	-0.29	0.05	-0.14	0.18	0.15	0.659153	0.829026	0.222174	0.539426	0.875434	0.987934	9.73	0.52	2.93
BB_0158	Chromosome	S2 lipoprotein OS=Borreliella burgdorferi 64b OX=498740 GN=BBU64B_0161 PE=4 SV=1	238	27.2	6.7	76	21	178	21	4028.8	3735.3	2828.7	3496	2972.5	3699.7	11462.3	9890.2	8436.5	8264.7	7703.4	8807.7	12552.4	11098.8	8263.4	7934.7	8326.4	8544.5	8048.8	8693	9282	8831.8	9021.9	9734.3	9123.8	-1.46	-1.52	-0.04	-1.5	-0.09	0.02	0.0337373	0.0526518	0.588207	0.166651	0.28246	0.739228	1.92	9.44	9.2
BB_0159	Chromosome	Uncharacterized protein OS=Borrelia burgdorferi (strain ATCC 35210 / B31 / CIP 102532 / DSM 4680) OX=224326 GN=BB_0159 PE=4 SV=1	224	25.85	9.06	53	14	83	14	2386.2	2655.5	2960	2661.4	2427.9	1992.6	5469.8	5787	6241.4	6863.2	4628.4	5514.1	6058	6312.7	7330.5	8200.3	5345.5	6330.3	6141.5	6546.4	6816.3	6872.7	6475.7	6717	6791.3	-1.16	-1.3	-0.22	-0.94	0.07	0.29	0.059939	0.054028	0.0794345	0.276383	0.440501	0.368058	15.27	7.34	0.83
BB_0160	Chromosome	Alanine racemase (Fragment) OS=Borreliella burgdorferi OX=139 GN=alr PE=3 SV=1	356.5	41.075	9.50583	32.5	10	37	10	519.4	557.8	1272.4	1353.8	120.8	529.1	490.5	532	962	1233	145.8	662.6	558.9	590.9	962.7	1335.9	124	660		863.3	798.5	812.9	1161.6	1141.1	1182.3	0.07	-0.09	-0.05	0.19	0.11	0.16							0.98	5.8	12.3
BB_0161	Chromosome	Uncharacterized protein OS=Borreliella burgdorferi 64b OX=498740 GN=BBU64B_0163 PE=4 SV=1	533	63.6	6.27	33	12	44	12	1503.5	2198.9	751	1173.8	1398.3	696.4	2185.4	3117.7	1026.8	2172.3	1833	1409.7	1919.5	2732.4	893.2	2522.1	1668.5	1434.5	915.5	1396.5	1455.5	1612.7	1273.6	1319.9	1443	-0.52	-0.33	0.17	0.92	1.44	1.25	0.153201	0.337074	0.592116	0.39071	0.188835	0.238494	10	8.02	2.11
BB_0162	Chromosome	Uncharacterized protein OS=Borrelia burgdorferi (strain ZS7) OX=445985 GN=BbuZS7_0161 PE=4 SV=1	55	6.3	10.4	56	5	64	5	1936.7	1946.4	4970.4	2696	4277.2	1973	3313.3	3112.9	7625.5	7171.4	6788.2	4387.1	2457	2384.3	6697.1	5188.3	5925.6	3424.2	2288.8	3373.6	3350.4	3258.3	3892.8	3871.2	3966.1	-0.73	-0.45	0.41	-0.69	-0.05	-0.24	0.1389	0.204911	0.095861	0.424529	0.687305	0.565382	8.4	12.98	0.43
BB_0163	Chromosome	Uncharacterized protein OS=Borrelia burgdorferi (strain ZS7) OX=445985 GN=BbuZS7_0162 PE=4 SV=1	582	67.9	8.85	43	27	148	27	7696	6380.4	3728.3	5925.3	4101.6	5396.1	7111.4	5679.3	4103.6	4579.2	4141.1	4479.2	5997.8	4765.3	3243.3	3885.9	3349.4	3888.3	5950.8	6671.9	6199.1	6494.8	6477.3	6052.6	6043.1	0.14	0.39	0.25	0.57	0.65	0.33	0.450006	0.133099	0.0652332	0.242162	0.232574	0.471701	19.62	14.05	2.94
BB_0165	Chromosome	DUF4015 domain-containing protein OS=Borrelia burgdorferi (strain ZS7) OX=445985 GN=BbuZS7_0164 PE=4 SV=1	614	71.4	9.26	7	4	6	4	242.2	109.8			276.4		254.2	121.4			282.7		191.7	97			249.2									-0.07	0.2	0.27	6.64	6.64	6.64							3.87	5.57	9.44
BB_0167	Chromosome	Outer membrane protein OS=Borrelia burgdorferi (strain ATCC 35210 / B31 / CIP 102532 / DSM 4680) OX=224326 GN=BB_0167 PE=1 SV=2	357	42.2	9.105	40.5	11	48	11	822.2	399.1	588.1	559	277.1	643.9	968.7	267.2	606.2	731.1	336.2	639.1	924	274.7	658.5	736.5	338.4	748.6	724.8	641.7	634.8	676.6	578.1	614.1	617.3	-0.16	-0.23	-0.06	-0.02	-0.09	-0.1							2.8	8.66	5.75
BB_0168	Chromosome	DnaK suppressor, putative OS=Borrelia burgdorferi (strain ATCC 35210 / B31 / CIP 102532 / DSM 4680) OX=224326 GN=BB_0168 PE=4 SV=1	125	14.5	8.41	87	15	234	15	5901.6	4080.1	13243.3	7983.4	9215.1	6957.9	9878.6	6857.5	19572.5	18093.2	12750.1	14565.9	8525.8	5672.9	18407.6	16787.9	12643.2	13305	8354	15366	15164.5	14229.8	17924.5	17986.2	17040.2	-0.75	-0.5	0.12	-0.71	0.02	-0.1	0.136664	0.170469	0.214419	0.308761	0.736448	0.840912	21.86	3.8	6.92
BB_0169	Chromosome	Translation initiation factor IF-1 OS=Borrelia burgdorferi (strain ATCC 35210 / B31 / CIP 102532 / DSM 4680) OX=224326 GN=infA PE=3 SV=3	73	8.5	9.64	82	10	133	10	4453.8	4675	7785.6	5659.8	5634	6778	6354.8	6767.4	10624.9	10104.6	8142.6	10100.1	5569.7	6032.2	9260.5	8445	6951.4	8628.2	2746.5	6826.5	6596	6631.7	10168.4	9808.7	9554.6	-0.52	-0.35	0.21	-0.94	-0.24	-0.48	0.0666519	0.088669	0.0604926	0.241266	0.245668	0.238494	3.38	6.87	3.1
BB_0170	Chromosome	SH3b domain-containing protein OS=Borrelia burgdorferi (strain ATCC 35210 / B31 / CIP 102532 / DSM 4680) OX=224326 GN=BB_0170 PE=4 SV=2	667	76.6	8.47	36	19	95	19	1583.6	1350.9	817	1481.4	915.5	673	2595.9	2537.7	1570.6	1658.9	1227.9	733.2	2435.4	2246.4	1324.8	1590.3	1151	567.4	1983.6	953.4	906.4	891.1	1580.5	1696.3	1575.3	-0.68	-0.51	0.17	-0.23	0.31	0.17							13.76	17.78	3.59
BB_0171	Chromosome	Tetratricopeptide repeat domain protein OS=Borrelia burgdorferi (strain ATCC 35210 / B31 / CIP 102532 / DSM 4680) OX=224326 GN=BB_0171 PE=4 SV=1	195	22.8	7.87	24	6	23	6			152.1		326.8				230		421.4				197.1		365.5			361.9	360.3	395.3	815.8	852	905	-0.48	-0.27	0.21	-6.64	-6.64	-6.64							0	0	0
BB_0173	Chromosome	von Willebrand factor type A domain protein OS=Borreliella burgdorferi 64b OX=498740 GN=BBU64B_0178 PE=4 SV=1	333	37.8	8.6	18	4	11	4	70.7	348.3	176.9	168.5			152.8	534.2	214.3	169			123.4	526.4	198.5	180.2							233	238.4	248.3	-0.28	-0.17	0.11	0.28	0.56	0.45							25.48	6.95	5.68
BB_0174	Chromosome	Uncharacterized protein OS=Borrelia burgdorferi (strain ZS7) OX=445985 GN=BbuZS7_0174 PE=4 SV=1	287.5	32.9	8.76	7.5	2	4	2																							193.2	187.7	193.9				-6.64	-6.64	-6.64
BB_0175	Chromosome	VWFA domain-containing protein OS=Borrelia burgdorferi (strain ZS7) OX=445985 GN=BbuZS7_0175 PE=4 SV=1	291	33.4	9.36	39	9	36	9	471.6	486.4	371.9	142.4	699.6	144.7	776.6	763.1	423.4	231.6	843.2	194.2	742.1	715.1	340.6	196.8	821.8	196.2		1173	1282.6	1298.6	532.2	523.9	572.7	-0.56	-0.45	0.11	-0.25	0.37	0.29							13	16.41	3.07
BB_0176	Chromosome	ATPase family associated with various cellular activities (AAA), putative OS=Borrelia burgdorferi (strain ATCC 35210 / B31 / CIP 102532 / DSM 4680) OX=224326 GN=BB_0176 PE=4 SV=2	329.5	36.9	7.055	85	29	310	29	10025	10834.9	10309.4	9857.1	8985.8	9079.3	13219	14371.7	13240	14499.9	11635.9	13974.1	12817.8	13959.6	13178.9	14126.2	11150.9	14216.3	11443.8	13712	14275	14595.2	14544.9	15042.4	15236.4	-0.4	-0.36	0.03	-0.22	0.37	0.36	0.0847904	0.113991	0.205223	0.80004	0.324512	0.512293	3.69	2.77	0.95
BB_0178	Chromosome	tRNA uridine 5-carboxymethylaminomethyl modification enzyme MnmG OS=Borrelia burgdorferi (strain ATCC 35210 / B31 / CIP 102532 / DSM 4680) OX=224326 GN=mnmG PE=3 SV=1	621	70.1	8.57	73	41	385	41	10674.5	10685.5	10002.5	13715.6	10930.8	8968.4	13291	13526.8	12283.1	20092.6	13617	12223.6	12047.8	12277.8	11615.5	17624.3	12274.5	10332.3	7819.9	20922.7	19077.7	21475.2	14669.2	13216.8	15035.9	-0.33	-0.19	0.14	0.79	1.1	0.98	0.0896869	0.0844992	0.0897892	0.242162	0.151626	0.238494	2.2	0.41	2.6
BB_0179	Chromosome	tRNA modification GTPase MnmE OS=Borrelia burgdorferi (strain ATCC 35210 / B31 / CIP 102532 / DSM 4680) OX=224326 GN=mnmE PE=3 SV=2	464	51.6	5.62	33	16	81	16	1184.7	1170	855.9	1804.8	414	1601.7	1511.4	1490.8	1255.8	2691.7	650.6	2259.4	1504.6	1409.5	1339.1	2117.8	561.5	1809.6	991.8	1081.1	992.1	1057.7	2762.7	2673	2718.2	-0.54	-0.31	0.06	-0.13	0.22	0.18							6.95	10.25	1.65
BB_0180	Chromosome	FlbF protein OS=Borrelia burgdorferi (strain ZS7) OX=445985 GN=BbuZS7_0180 PE=4 SV=1	164	19.4	8.79	47	11	72	11	1609.9	1956.9	1340.7	1211.1	1764.4	750	2894.5	3555.7	2385.7	2970.2	2891.3	1853.1	2621.9	3083.1	1919.8	1955.5	2160.5	1116.6	1983.6	2052.9	2064.3	2158.1	1464.5	1499.7	1541.4	-0.85	-0.63	0.37	-0.5	0.36	0.03	0.0958443	0.0879853	0.179095	0.281538	0.151626	0.894971	8.19	4.91	18.53
BB_0181	Chromosome	Flagellar hook-associated protein FlgK OS=Borreliella burgdorferi 64b OX=498740 GN=flgK PE=4 SV=1	627	70.5	5.77	80	47	351	47	12874.8	9797.4	8612.5	9676.9	9693.1	8245.6	16262.7	13030.5	10018.5	9473.4	11736.6	8513.7	12955.4	10323.1	8205.2	7733.6	9419.2	7703.3	12283	12500.5	12175.1	12552.6	11540.7	11204	11127.8	-0.25	0.06	0.3	-0.21	0.03	-0.27	0.257374	0.500972	0.0674016	0.242162	0.87342	0.402071	13.66	9.72	3.04
BB_0183	Chromosome	Flagellar assembly factor FliW OS=Borrelia burgdorferi (strain ZS7) OX=445985 GN=fliW PE=3 SV=1	130	15.2	7.37	65	9	64	9	2097.6	1124.8	708.9	860.8	546.2	1381	2536.5	1339.9	740.3	993.4	564.4	1123.7	2547.8	1301.1	735.7	1030.4	559.2	953.7	2746.5	1028.1	1093.2	1086	2003.7	2198.4	2170.7	-0.05	-0.04	0.02	0.11	0.07	0.05							9.96	17.48	0.69
BB_0184	Chromosome	Translational regulator CsrA OS=Borrelia burgdorferi (strain ATCC 35210 / B31 / CIP 102532 / DSM 4680) OX=224326 GN=csrA PE=3 SV=1	81	9.5	9.36	33	3	13	3	70.5	557.6	49.1	313.3		309	103.6	733.5	55.5	366		380.9	85.3	719	63.3	295		280.3								-0.26	-0.32	0.15	6.64	6.64	6.64							8.64	4.63	24.74
BB_0185	Chromosome	Glycoprotease family protein OS=Borrelia burgdorferi (strain ZS7) OX=445985 GN=BbuZS7_0185 PE=4 SV=1	217	24.3	8.57	33	6	14	6	2273.2	1056	149.2			290.4	1363.6	1326.9	163.5			264.7	1338.8	1246.4	159.6			333.3	1106.2	68.7	62.9	74.3	260.1	270.7	306.6	0.13	-0.1	0.03	0.17	-0.02	0.31							7.43	10.81	2.46
BB_0188	Chromosome	50S ribosomal protein L20 OS=Borrelia burgdorferi (strain ATCC 35210 / B31 / CIP 102532 / DSM 4680) OX=224326 GN=rplT PE=3 SV=1	115	13.5	11.42	58	14	191	14	7818.3	6402.9	9415.3	10605.9	8794	11412.1	12155.6	10401.7	13740	13858.5	12661.5	15014.6	10816.2	9272.2	12763.3	12882.9	11627.2	14021.8	10337.6	15309.3	16278.1	16043.5	14727.8	15714.5	15466.3	-0.54	-0.42	0.11	-0.48	0.01	-0.09	0.0847233	0.0907166	0.079776	0.242162	0.39254	0.323286	14.15	8.49	1.29
BB_0189	Chromosome	50S ribosomal protein L35 OS=Borrelia burgdorferi (strain ZS7) OX=445985 GN=rpmI PE=3 SV=1	66	7.8	11.47	30	4	57	4	3423.2	1840.9	1934.9	1888.5	2082.4	782.3	3132.8	1997.5	2134.9	2524.9	2665.5	1085.3	2727.5	1744.7	2600.6	2810.3	2966.1	1368.9	3128	1314.7	1432.7	1446.2	1933.3	2095.2	2075.2	-0.25	-0.47	-0.22	-0.12	0.13	0.14	0.288541	0.499887	0.665193	0.627003	0.666504	0.533648	21.64	24.65	2.62
BB_0190	Chromosome	Translation initiation factor IF-3 OS=Borrelia burgdorferi (strain ATCC 35210 / B31 / CIP 102532 / DSM 4680) OX=224326 GN=infC PE=3 SV=1	186	21.5	9.85	67	17	223	17	14992.6	14220.3	15381.6	14622.2	14302.8	16407.4	22310	21066.9	20608	24989.7	21698.1	26411.4	19110.6	18053.5	18736.9	23344.3	17920.4	22999.8	18043	20377.6	20687.6	20573.8	23591.6	24253.3	24038.8	-0.57	-0.35	0.21	-0.38	0.13	-0.05	0.0624514	0.129538	0.0662997	0.427985	0.360584	0.704099	5.9	4.28	1.69
BB_0193	Chromosome	Lipoprotein, putative OS=Borrelia burgdorferi (strain ATCC 35210 / B31 / CIP 102532 / DSM 4680) OX=224326 GN=BB_0193 PE=4 SV=1	246	28.9	9.495	20	5	16	5	578.3	256.6	303.9				649.8	301.8	348.1				707.4	318.2	369					80.5	70.7	85.5				-0.2	-0.29	-0.09	-0.96	-0.76	-0.68							0.27	1.06	0.79
BB_0194	Chromosome	Hydrolase, TatD family OS=Borrelia burgdorferi (strain ATCC 35210 / B31 / CIP 102532 / DSM 4680) OX=224326 GN=BB_0194 PE=4 SV=1	269	31	7.01	71	17	100	17	4675.9	4230.3	1667.6	3692.2	1961	3031.9	4801.5	4577.1	2059.1	5476.7	2300.7	4535.9	5073.4	4633.9	1838.4	4884.2	2204.4	3642.5	4539.4	3389.1	3300.1	3309.7	2825.4	2715.3	2801.3	-0.27	-0.15	0.11	-0.54	-0.27	-0.38	0.245455	0.212446	0.438084	0.369935	0.311622	0.513279	18.42	3.07	13.78
BB_0195	Chromosome	TPR domain protein OS=Borrelia burgdorferi (strain ZS7) OX=445985 GN=BbuZS7_0195 PE=4 SV=1	379	44.1	7.17	83	48	512	48	23096.3	25182.5	18431.1	13067.7	19857.5	13691	28630.7	32185.5	24874.2	24903.1	22241.5	27324.1	26633.8	29654.5	21955.1	22513.6	19684.7	24042.5	31241.5	22928.1	22093.2	22550.4	25841.9	24929.4	24804.5	-0.33	-0.22	0.17	-0.19	0.15	0.03	0.224113	0.403247	0.0763856	0.379641	0.232574	0.610204	3.44	10.01	1.35
BB_0196	Chromosome	Peptide chain release factor 1 OS=Borrelia burgdorferi (strain ATCC 35210 / B31 / CIP 102532 / DSM 4680) OX=224326 GN=prfA PE=3 SV=1	357	41.5	7.14	80	38	298	38	7699.9	7066.8	9452.9	8406.4	9250	6707.4	11474.7	10767	12908.9	13112.9	14623.6	10530.4	10996.2	10446	13033	12048.3	13934.4	9598.1	7133.3	14765.1	15142.9	15439	13704.5	14050	14551.3	-0.59	-0.53	0.05	-0.51	0.14	0.01	0.0303112	0.0242751	0.229303	0.261459	0.577779	0.894971	3.69	0.93	2.51
BB_0197	Chromosome	Release factor glutamine methyltransferase OS=Borrelia burgdorferi (strain ATCC 35210 / B31 / CIP 102532 / DSM 4680) OX=224326 GN=prmC PE=3 SV=1	286	32.7	9.47	21	7	17	7			207.3		114.7	78.8			384.2		269.7	198.4			318		156.1	129.6		378.7	397.5	385.5	269.5	293.7	298.1	-1.2	-0.62	0.57	1.19	2.42	1.89							13.9	9.58	4.31
BB_0198	Chromosome	(P)ppGpp synthase/pyrophosphohydrolase OS=Borreliella burgdorferi OX=139 GN=relA/spoT PE=3 SV=1	667	77.7	8.6	62	50	290	50	11755.6	12151.3	6527.3	7768.9	9918.8	10624.8	12842.8	13166	7682.8	8676.7	11493	12866.7	12956.9	12945.2	7582	8763.7	11496.1	13354.2	7858.1	11236.2	11420.7	11278.4	13887.8	14187.6	14070.6	-0.22	-0.21	0.01	0.73	0.96	0.95	0.101845	0.1296	0.742637	0.202086	0.183547	0.238494	0.62	3.89	0.36
BB_0199	Chromosome	Putative membrane protein OS=Borreliella burgdorferi 64b OX=498740 GN=BBU64B_0203 PE=4 SV=1	754	87.95	9.575	8	5	14	5	99.9	488.9					164.9	726.2					153.3	606.7						53.2	60.2	59.7	201.7	191.8	196.8	-0.65	-0.46	0.18	-6.64	-6.64	-6.64							0	0	0
BB_0200	Chromosome	D-alanine--D-alanine ligase OS=Borrelia burgdorferi (strain ATCC 35210 / B31 / CIP 102532 / DSM 4680) OX=224326 GN=ddl PE=3 SV=2	361	40.8	5.48	64	18	130	18	2326.8	3334.4	1317.9	1941.8	3015.9	1511.7	2485.8	3394.2	1638.3	2672.7	3604.9	2291.3	3034.2	4231.6	1777.7	3030.1	3840.5	2785.5	1945.4	4122.6	3943.8	4013.6	2967.6	2831.1	2888.7	-0.29	-0.39	-0.23	-0.22	-0.04	0.18	0.244779	0.163212	0.129374	0.313981	0.679985	0.238494	21.42	2.73	7.53
BB_0201	Chromosome	UDP-N-acetylmuramyl-tripeptide synthetase OS=Borrelia burgdorferi (strain ATCC 35210 / B31 / CIP 102532 / DSM 4680) OX=224326 GN=murE PE=3 SV=1	508	57.1	6.7	38	20	105	20	4704.4	6242.6	3382.5	2942.9	2855.1	1757.1	6137.7	8312.3	5807.3	4128.1	5045	2493	6047.4	8117.8	4838	3172.3	4012.8	1998.7	5988.9	3429.9	3464.3	3434	2848.7	2792.7	2795.8	-0.5	-0.37	0.3	-0.49	0.14	-0.13	0.12977	0.205337	0.235586	0.276383	0.287313	0.610204	9.74	14.33	5.5
BB_0202	Chromosome	Putative hemolysin OS=Borrelia burgdorferi (strain ZS7) OX=445985 GN=BbuZS7_0204 PE=4 SV=1	412	46.4	9.22	24	9	34	8	522.3	972.7	249.4	198	202.2	90.4	918.9	1640.9	291.5	229.4	316.7	114.1	807	1484.8	280.4	165.2	277.4	58.7		311.5	257.1	248.5	235.5	220.8	200.4	-0.44	-0.31	0.17	-0.23	0.21	-0.21							15.72	35.08	4.3
BB_0203	Chromosome	Protein HflK OS=Borrelia burgdorferi (strain ZS7) OX=445985 GN=hflK PE=3 SV=1	311	35.8	5.25	73	38	334	38	15898.5	18817.6	11580.4	15471.4	11460.9	12767.9	15669.3	18972.2	12231.8	13944.2	12620.3	11354.9	17663	21664.1	12910.6	14824.3	13247.6	11734.2	20751.4	16543	16617.2	15324.3	18627.6	18646.9	17312.2	0	-0.18	-0.07	-0.01	-0.17	-0.1	0.868807	0.506817	0.170983	0.549721	0.285496	0.913778	11.22	0.56	0.63
BB_0204	Chromosome	Protein HflC OS=Borrelia burgdorferi (strain ATCC 35210 / B31 / CIP 102532 / DSM 4680) OX=224326 GN=hflC PE=3 SV=1	323	37.2	9.6	73	35	377	35	14790.8	21323.9	16300.4	21670.9	14694.2	19327.2	15365.5	21731.3	15488.6	20204.7	15505.9	18188.1	17510.8	24499.8	17703.5	25621.2	17159.8	23242.6	16936.8	26612.9	27687.4	27102.9	21464.8	21980	21700.6	0	-0.22	-0.18	-0.38	-0.36	-0.16	0.762261	0.0668882	0.116721	0.235162	0.151626	0.46383	4.09	3.32	1.15
BB_0205	Chromosome	Uncharacterized protein OS=Borrelia burgdorferi (strain ATCC 35210 / B31 / CIP 102532 / DSM 4680) OX=224326 GN=BB_0205 PE=4 SV=1	525	61.7	9.11	60	39	259	39	7910	10709	9220.4	9717.9	9250.2	10156.1	8152.5	11012.3	9567.9	9647.2	9757.3	9393.9	8443.4	11493	9118.1	8782.9	9198.7	8143.1	6217.8	9132.1	9186.3	9215.3	9607.9	9671.2	9835.1	-0.04	0.01	0.08	-0.48	-0.47	-0.41	0.776825	0.736322	0.522232	0.202086	0.21111	0.272053	2.41	10.9	9.93
BB_0206	Chromosome	Putative methyltransferase OS=Borreliella burgdorferi 64b OX=498740 GN=BBU64B_0213 PE=4 SV=1	189	22	9.6	13	2	9	2		575.8			537.9	462.6		661.9			715.5	499.9		567.3			516.5	352.9								-0.2	0.06	0.47	6.64	6.64	6.64							8.9	3.76	3.36
BB_0207	Chromosome	UDP-glucose pyrophosphorylase OS=Borrelia burgdorferi (strain ZS7) OX=445985 GN=galU PE=4 SV=1	313	36.5	9.2	62	20	113	20	6674.9	5640	3005.6	4467.9	2855.4	7187.1	4082.7	3859.3	1817.7	2327.4	1777.6	3416	4154.5	3721.1	2060.4	2339.6	2011.7	3209.4	5760	2124.9	2153	2145.6	1352.6	1366.4	1332.3	0.7	0.64	0.01	0.38	-0.24	-0.26	0.0835611	0.1328	0.675398	0.334477	0.370122	0.533886	7.65	11.55	2.85
BB_0208	Chromosome	Uncharacterized protein BB_0208 OS=Borrelia burgdorferi (strain ATCC 35210 / B31 / CIP 102532 / DSM 4680) OX=224326 GN=BB_0208 PE=4 SV=1	581	70	9.545	21	13	56	13	460.5	1029.7	1191.6	1459.6	1219.3	1550.6	383.3	840	891.4	942.5	885.4	914.5	313.9	724.5	698.1	840.1	722.3	739.1		647.9	730.2	712.2	1320	1438.2	1444.2	0.44	0.76	0.25	0.15	-0.34	-0.66	0.152545	0.0935948	0.0604926	0.391635	0.644842	0.513279	15.66	18.49	1.46
BB_0209	Chromosome	Tetratricopeptide repeat domain protein OS=Borrelia burgdorferi (strain ATCC 35210 / B31 / CIP 102532 / DSM 4680) OX=224326 GN=BB_0209 PE=4 SV=1	552	63.75	8.795	61	56	548	42	23151.4	19348.6	26596.9	19810.8	26701.1	20349.3	36203.7	31290.2	42287.8	35193.3	40774.5	35776.6	34721.6	30353	40962.2	37304.2	39616.2	37665.1	36315	30885.5	31782.9	32274	33446.1	34699.8	35683.3	-0.865	-0.73	0.18	-0.46	0.345	0.19	0.0622831	0.0999949	0.474775	0.300997	0.1921	0.262997	10.115	3.54	1.6
BB_0210	Chromosome	TPR_REGION domain-containing protein OS=Borreliella burgdorferi 64b OX=498740 GN=BBU64B_0217 PE=4 SV=1	1083.67	124.1	9.20333	64.3333	77.6667	787	49.6667	30289.5	23985.5	34584.2	25536.8	34747.4	38756.6	46570.5	37668.8	54707.9	44930.7	52971.1	67437.6	45067.1	37287.3	53280.6	48079.6	51723.6	71792.3	48292.8	38134.3	39188.5	40132.6	41780.3	43406.8	44899.5	-0.596667	-0.576667	0.0366667	-0.846667	-0.11	-0.1	0.0511686	0.0859988	0.882148	0.202086	0.232574	0.287501	1.71333	5.14667	1.43
BB_0211	Chromosome	DNA mismatch repair protein MutL OS=Borreliella burgdorferi 64b OX=498740 GN=mutL PE=3 SV=1	610	71.5	7.28	56	34	223	34	8769	10174.8	8011.8	9080.3	8749.6	9867.9	8964.9	10690.9	7514.4	8038.2	8428.1	8679.3	9140.7	10760.2	7837.8	8501.5	8780.9	9198.4	6713.7	9408.9	9594.9	10073.2	7339.8	7415.1	7893.2	0.07	0.01	-0.06	0.67	0.53	0.59	0.492288	0.855682	0.173671	0.241266	0.232574	0.255376	11.44	8.34	2.31
BB_0212	Chromosome	Borrelia ORF-A superfamily OS=Borrelia burgdorferi (strain ATCC 35210 / B31 / CIP 102532 / DSM 4680) OX=224326 GN=BB_0212 PE=4 SV=1	344	40.7	9.64	72	36	244	36	14370	11821.6	12062.8	12299.2	12525.5	13963.8	12818.6	10562	11158.2	11912.4	11560.7	13328.4	15939.3	13247.6	13603.8	14731	14929.2	17037.4	13312.9	12994.2	13072.7	13927.6	11124.5	11253.9	11662.6	0.11	-0.21	-0.33	-0.39	-0.44	-0.11	0.17014	0.0935948	0.0171779	0.391635	0.245668	0.724343	5.19	5.69	0.3
BB_0213	Chromosome	Putative lipoprotein OS=Borrelia burgdorferi (strain ZS7) OX=445985 GN=BbuZS7_0218 PE=4 SV=1	217	25.7	6.57	27	6	12	6	398.2	351.9	188.6				605	560.3	217.4				598.4	539.4	238.8								121.6	128.1	110.8	-0.42	-0.47	-0.05	-0.75	-0.12	-0.15							22.29	13.46	8.77
BB_0214	Chromosome	Elongation factor P OS=Borrelia burgdorferi (strain ATCC 35210 / B31 / CIP 102532 / DSM 4680) OX=224326 GN=efp PE=3 SV=1	192	21.4	5.52	46	16	203	16	4224.1	4440.3	6397.8	6734.1	6650.6	7396.5	10591.8	10208.1	14275.4	14630.5	15531.9	16473.8	8388.3	8206	11353.1	10339.5	12287.6	11430.3	5111.6	13071.9	13300.1	13463.4	16266.2	16766.6	17045.7	-1.19	-0.86	0.33	-0.84	0.3	-0.21	0.0248233	0.0706075	0.079776	0.291652	0.486916	0.886997	5.39	8.6	0.87
BB_0215	Chromosome	Phosphate-binding protein PstS OS=Borrelia burgdorferi (strain ATCC 35210 / B31 / CIP 102532 / DSM 4680) OX=224326 GN=pstS PE=1 SV=2	279	31.1	7.97	90	36	445	35	22239.9	21760.8	23245.9	23893	22593.4	17310.3	23076.6	23834.2	25588.3	26537.9	27543	19662.7	25231.9	25585.9	28289.5	25878.3	28547	17801.5	21666.9	26264.8	25337.7	26002.9	23593	22609	23367.9	-0.17	-0.21	-0.1	0.08	0.25	0.23	0.136518	0.225928	0.662158	0.594489	0.273798	0.459493	4.64	10.92	1.79
BB_0217	Chromosome	Phosphate transport system permease protein PstA OS=Borrelia burgdorferi (strain ATCC 35210 / B31 / CIP 102532 / DSM 4680) OX=224326 GN=pstA PE=3 SV=2	478	53.3	9.51	30	12	41	12	1215.5	813.7	607.5	1527.6	934.4	683.5	1879.1	1235.5	809.7	1370.5	1443.8	577.6	1678.7	1142.1	858	1124.9	1349.4	546.3	1258.8	2837.3	2851.2	2922.6	796.4	803.9	775.4	-0.52	-0.48	0.14	-0.25	0.24	0.23	0.421934	0.638248	0.259805	0.308853	0.698184	0.989736	10.02	3.82	4.66
BB_0218	Chromosome	Phosphate import ATP-binding protein PstB OS=Borrelia burgdorferi (strain ATCC 35210 / B31 / CIP 102532 / DSM 4680) OX=224326 GN=pstB PE=3 SV=1	260	29.4	6.8	73	15	140	15	3035.4	2506.9	2008.6	4688.1	3013.1	2619.6	4581.1	3922.8	2896.5	5806.9	3822.3	3000.2	3743.2	3265.4	2529.9	4974.6	3500.5	2452.5	3623.9	6375.1	6404.7	6481.2	3899.7	4058.5	3964.5	-0.44	-0.27	0.26	-0.25	0.18	0.02	0.142493	0.373689	0.0795815	0.196395	0.303751	0.800088	17.7	7.08	2.17
BB_0219	Chromosome	Metal cation transporter, zinc (Zn2+)-iron (Fe2+) permease (ZIP) family protein OS=Borrelia burgdorferi (strain ZS7) OX=445985 GN=BbuZS7_0224 PE=4 SV=1	273	29.5	5.35	7	3	17	3	821.6	1808.1	893	1046	588.2	1051.2	696.5	1528.2	1035	1143.4	718.6	1121.8	805	1718.4	1077.1	979.6	721.8	1083.3		618	625.1	563.4	1012.6	1047.1	899.3	-0.11	0.03	-0.03	-0.34	-0.23	-0.37	0.84337	0.666248	0.833075	0.497661	0.245668	0.513279	15.09	2.68	16.35
BB_0220	Chromosome	Alanine--tRNA ligase OS=Borrelia burgdorferi (strain ATCC 35210 / B31 / CIP 102532 / DSM 4680) OX=224326 GN=alaS PE=3 SV=1	594	67.7	6.7	73	55	597	55	26312	22492.3	21941.9	20996.5	24691.1	23894	36139.7	31018.2	28200.4	28959.6	31687.8	34827.3	32802.7	28290.1	27461.3	31997.4	30559.6	38036.3	36086.1	31549.3	33546	35165.7	35557.8	38165.5	39636.2	-0.46	-0.32	0.05	-0.47	-0.11	-0.15	0.0579305	0.157732	0.892438	0.334477	0.697024	0.576437	4.48	0.9	9.65
BB_0221	Chromosome	Flagellar motor switch protein OS=Borrelia burgdorferi (strain ATCC 35210 / B31 / CIP 102532 / DSM 4680) OX=224326 GN=BB_0221 PE=4 SV=2	405	47.5	9.02	40	17	67	17	1247.3	563.7	634.2	2982.1	1270.5	487.8	1532.6	905.4	1126.7	3893.7	1983.2	817.4	1375.7	816	987.4	3716.9	1788.6	825.6	1029.9	1343.1	1434.9	1422.2	1736.1	1902.2	1953.9	-0.56	-0.54	0.15	-1.03	-0.42	-0.49	0.0693916	0.088285	0.200053	0.362362	0.731291	0.610204	7.45	2.86	1.74
BB_0222	Chromosome	6-phosphogluconolactonase OS=Borrelia burgdorferi (strain ATCC 35210 / B31 / CIP 102532 / DSM 4680) OX=224326 GN=pgl PE=3 SV=1	235	27.2	6.4	48	13	107	13	1023.5	1686.5	2977.6	2946.6	2839.3	3498.8	1142.4	1492.6	3735.1	4245.1	3733.3	5196.2	1135.6	1488.2	3536	3586.5	3413.9	5019.6	1525.8	3272.2	3330.3	3404.6	3353.9	3456.2	3703.9	-0.36	-0.26	0.1	-0.39	-0.03	-0.14	0.275171	0.412301	0.260158	0.417044	0.498145	0.513279	20.6	15.7	4.44
BB_0225	Chromosome	tRNA-dihydrouridine(20/20a) synthase OS=Borrelia burgdorferi (strain ATCC 35210 / B31 / CIP 102532 / DSM 4680) OX=224326 GN=BB_0225 PE=3 SV=1	335	38.4	9.66	33	9	40	9	194.1	371.5	1160.6	1469.2	143.9	891	248.9	479.2	1236.6	1573.3	173.5	1173.8	240.2	436.8	1286.3	1575.6	157.7	1118.9		1211.1	1278.1	1310.6	780	821.9	944	-0.25	-0.21	0.04	0.13	0.34	0.3							6.76	5.85	0.73
BB_0226	Chromosome	Serine--tRNA ligase OS=Borrelia burgdorferi (strain ATCC 35210 / B31 / CIP 102532 / DSM 4680) OX=224326 GN=serS PE=3 SV=1	425	48.8	6.73	76	44	367	44	15170.6	16990.5	12835.9	14973.9	12831.1	15379	17561.9	18846.3	13825.9	17879.3	13542.2	17861.6	18300	19459	14754.3	19100.7	15079.9	18831.2	19530.7	20846.1	21330.8	22566.9	21898.9	22316.1	23284.3	-0.18	-0.23	-0.09	-0.07	0.02	0.15	0.144636	0.0755046	0.108664	0.645537	0.89026	0.611449	5.82	1.65	3.36
BB_0227	Chromosome	Uncharacterized protein BB0227 OS=Borreliella burgdorferi OX=139 GN=BB0227 PE=4 SV=1	233	27.5	6.02	69	21	187	21	6452.3	9312.8	3770.7	7361.9	2886.2	8229.6	9057.2	12370.2	6605.5	6996.7	5551.1	6633.6	9463.3	13140	5541.4	5057.3	4641.4	5248.2	10871.6	7012.7	7167.2	6915.1	5963.3	6141.5	5850.7	-0.45	-0.52	0.26	0.1	0.55	0.49	0.421619	0.756041	0.391428	0.658595	0.233641	0.534331	51.04	10.18	15.94
BB_0228	Chromosome	Uncharacterized protein BB_0228 OS=Borrelia burgdorferi (strain ATCC 35210 / B31 / CIP 102532 / DSM 4680) OX=224326 GN=BB_0228 PE=4 SV=1	971	112.85	7.96	69	72	492	72	25309.9	20762.7	19611	16577.5	19494.5	20724.8	31304.9	26900.1	25848.4	22097.5	24697.4	27154.3	31201.1	26657.2	24510.6	23013.3	23938.6	27923.8	31241.5	31308.1	31578.2	32037.6	30876.9	31056.9	31490.5	-0.37	-0.33	0.01	-0.44	-0.07	-0.13	0.0314514	0.0739132	0.882148	0.318838	0.662069	0.616778	3.02	2.26	5.43
BB_0229	Chromosome	50S ribosomal protein L31 type B OS=Borrelia burgdorferi (strain ATCC 35210 / B31 / CIP 102532 / DSM 4680) OX=224326 GN=rpmE2 PE=3 SV=1	81	9.3	9.85	84	12	199	12	9296	11054.4	7848.6	6971	9003	9844.1	15065.4	18218.2	13779.5	12202.7	15405.4	16112.5	13260.3	15782.9	11677.1	10239.1	13442.5	12441.5	10261.3	14025.9	14628.5	14492	11997.2	12861.5	12704.1	-0.76	-0.51	0.22	-0.35	0.4	0.09	0.0256894	0.0463985	0.0794345	0.549721	0.247716	0.522916	3.55	6.58	2.26
BB_0230	Chromosome	Transcription termination factor Rho OS=Borrelia burgdorferi (strain ATCC 35210 / B31 / CIP 102532 / DSM 4680) OX=224326 GN=rho PE=3 SV=3	515	57.6	8.25	72	50	689	50	25694.2	22049.5	23782	28976.8	24111.3	35022.5	40583.4	34589.2	33733.2	34510.9	34921.7	43716.9	33933	29428.6	28504.3	28905.2	29192.8	36866.1	29868.3	33548.6	35211	34254.5	35835.1	37761.2	36575	-0.52	-0.27	0.25	-0.2	0.11	-0.14	0.135712	0.327914	0.0153524	0.408759	0.385065	0.894971	14.56	15.14	0.01
BB_0231	Chromosome	Uncharacterized protein OS=Borrelia burgdorferi (strain ZS7) OX=445985 GN=BbuZS7_0236 PE=4 SV=1	135	15	7.71	68	12	111	12	3406.1	4000.4	2033.9	5968	5620.7	5381.3	5639.4	6665.6	2960.1	9004	8292.3	8590.1	5186.5	6170.1	2881.6	8313	7999.3	7659.5	5607.5	6168.8	5930.3	6134.9	5940.2	5714.2	5846.3	-0.63	-0.51	0.12	-0.02	0.53	0.49	0.0511686	0.0463985	0.133158	0.811363	0.232574	0.328136	8.27	1.25	2.51
BB_0232	Chromosome	Hbb OS=Borreliella burgdorferi OX=139 GN=hbb PE=3 SV=1	108	12.7	10.1	72	12	125	12	4618.5	5188.7	5052.9	4916.8	5499.9	5363	5947.1	6847	5935.9	6117.5	6381.9	6386.3	5790.9	6734.5	6128.2	6889.5	6523.7	6220.9	4119.8	5460.7	5448.6	5669.2	7373.9	7503.4	7608.7	-0.28	-0.35	-0.04	0.01	0.23	0.27	0.0873052	0.0531966	0.567173	0.86663	0.258776	0.322801	6.05	0.09	2.9
BB_0233	Chromosome	30S ribosomal protein S20 OS=Borreliella burgdorferi 64b OX=498740 GN=rpsT PE=3 SV=1	85	9.9	11.53	36	8	124	8	4892	6464	10766.5	9793.1	12236.2	9469.5	7627.2	9854.8	14944.3	13292.1	16631.3	12883.1	6589.4	8968.8	13697.9	10200.9	14951.4	11514.9	6370.4	14196.3	13929.9	14032.1	12556.4	12612.4	12903.5	-0.46	-0.32	0.17	-0.66	-0.21	-0.35	0.0647811	0.165948	0.0902674	0.242162	0.765569	0.513279	1.58	14.3	3.44
BB_0235	Chromosome	Ribosome-binding ATPase YchF OS=Borrelia burgdorferi (strain ATCC 35210 / B31 / CIP 102532 / DSM 4680) OX=224326 GN=ychF PE=3 SV=1	368	41.5	6.9	72	29	249	29	6693	8098.8	9752	5700.9	7711.3	5556	6829	8328.6	9737.7	6560.9	7169.4	6746	7034.1	8493.2	10519.7	7311.5	7938.2	7852	7476.6	7400.1	7695.8	7841.8	5130.5	5321.2	5471.8	-0.03	-0.08	-0.13	-0.28	-0.31	-0.12	0.548208	0.449851	0.192039	0.453649	0.45227	0.707088	8.8	0.56	6.13
BB_0236	Chromosome	Tetratricopeptide repeat domain protein OS=Borrelia burgdorferi (strain ATCC 35210 / B31 / CIP 102532 / DSM 4680) OX=224326 GN=BB_0236 PE=4 SV=1	668	75.3	8.755	65	37	259	37	6746.3	5260.5	5958.8	6671.7	7325	5152.6	8038.9	5950.8	7559.5	9812.9	8621.3	8083.1	7490.7	5501.7	6925.8	9722.2	8115.8	9135.1	4501.2	10625.8	10947.6	10960.5	8854.2	9084.7	8930.7	-0.29	-0.18	0.11	-0.38	0	-0.01	0.200803	0.403247	0.625283	0.292328	0.85858	0.711031	7.39	7.47	0.08
BB_0237	Chromosome	Apolipoprotein N-acyltransferase OS=Borrelia burgdorferi (strain ATCC 35210 / B31 / CIP 102532 / DSM 4680) OX=224326 GN=lnt PE=3 SV=1	521	59.7	9.2	32	13	56	13	2626.6	1570.4	202.3	1480	571.4	1580.8	3931.5	2402.2	305.3	1859.1	1131.1	1923.1	3713.2	2193.6	273.9	1463.1	789.4	1554.8	2288.8	2109	2229	2241.2	1457.2	1480.3	1495	-0.6	-0.45	0.33	0.56	1.14	0.8	0.146395	0.384892	0.139061	0.274332	0.187795	0.30322	21.09	4.07	1.19
BB_0238	Chromosome	Uncharacterized protein OS=Borrelia burgdorferi (strain ATCC 35210 / B31 / CIP 102532 / DSM 4680) OX=224326 GN=BB_0238 PE=4 SV=2	256	29.6	8.62	76	26	1013	26	47637.4	47848	57791.2	51842.1	59742.7	49451.5	33373	33430.6	38126.6	39781.6	40652.5	39826.9	37327.7	37016.6	44097.6	42483.8	46581.7	46915.2	37726.3	37345.7	38885.7	40920.2	38559.8	40265.9	41969	0.52	0.36	-0.17	0.15	-0.38	-0.21	0.0811432	0.124414	0.0604926	0.516112	0.631856	0.997728	6.55	1.39	1.15
BB_0239	Chromosome	Deoxyguanosine/deoxyadenosine kinase OS=Borrelia burgdorferi (strain ATCC 35210 / B31 / CIP 102532 / DSM 4680) OX=224326 GN=BB_0239 PE=4 SV=2	201	23.6	6.1	77	21	215	21	7310.4	5980.9	6138.2	3846	6046.5	4115.7	9046.5	7540.1	7083.1	6903.8	6768.2	6960.7	9329.4	8000.7	7786.4	8600.6	7617.7	7434.5	8621	8509.6	9059	9533.9	7108.7	7476	7860.5	-0.32	-0.39	-0.15	-0.8	-0.3	-0.09	0.231634	0.257104	0.138233	0.316029	0.4565	0.680914	13.36	4.81	5.49
BB_0241	Chromosome	Glycerol kinase OS=Borreliella burgdorferi 64b OX=498740 GN=glpK PE=3 SV=1	501	55.6	7.42	81	44	806	44	55368.4	59650.2	57605	21529.5	59077.9	20416.3	25081.1	26661.8	25872.9	27915.1	26961.6	27154.6	27106.1	28932.7	30540.9	40606	31397.5	39484	31356	37718.7	29330.9	30637.8	40619.1	32317.8	33453.4	1.14	0.91	-0.23	0.41	-0.49	-0.37	0.420394	0.72096	0.228244	0.815271	0.232574	0.662929	0.91	13.24	11.32
BB_0243	Chromosome	Glycerol-3-phosphate dehydrogenase (Fragment) OS=Borreliella burgdorferi OX=139 GN=glpA PE=4 SV=1	523.5	59.6	8.785	53.5	32.5	459.5	13.5	43135	51867.6	45194.1	24706.5	45454.7	21841.3	25326.1	30953.9	28283.1	31950.6	27448.5	29338.8	29777	36296.1	33813.6	42464.8	32669.2	39082.2	24871.2	39900.7	33757.9	34881.5	36146	30726.5	31666.4	0.7	0.45	-0.25	0.57	-0.02	0.24	0.511894	0.925234	0.0897892	0.358665	0.772078	0.513279	5.71	8.16	2.32
BB_0244	Chromosome	Uncharacterized protein OS=Borrelia burgdorferi (strain ATCC 35210 / B31 / CIP 102532 / DSM 4680) OX=224326 GN=BB_0244 PE=4 SV=1	164	18.6	9.03	20	3	11	3	173.3	354.3	266.2	279.7	255.8	227.3	511.3	1247.9	900.7	973.4	794.8	867.9	343.8	798.8	522.4	515.7	482.5	416.7		861.7	821.4	857.7	770.7	756	759.4	-1.7	-0.94	0.75	-1.3	0.4	-0.36	0.0256894	0.0463985	0.0774048	0.276383	0.74077	0.513279	0.89	6.6	14.18
BB_0245	Chromosome	Uncharacterized protein OS=Borrelia burgdorferi (strain ATCC 35210 / B31 / CIP 102532 / DSM 4680) OX=224326 GN=BB_0245 PE=4 SV=1	184	20.5	5.74	57	10	62	10	1911.5	2275.6	904.4	1256.4	1429.8	1776.9	3858.1	3756.7	1858.5	2710.7	2526.4	3445.1	3429.4	3521.1	1630.1	2157.9	2231.2	2909.3	3738.3	4160.8	3799.7	3804.1	5229.9	4793.7	4729	-0.93	-0.75	0.18	-0.39	0.49	0.35	0.0321977	0.0216919	0.101837	0.276383	0.232574	0.269693	6.23	0.01	5.3
BB_0246	Chromosome	M23 peptidase domain protein OS=Borrelia burgdorferi (strain ATCC 35210 / B31 / CIP 102532 / DSM 4680) OX=224326 GN=BB_0246 PE=4 SV=1	341	37.8	9.67	50	16	116	16	3586.8	3754.5	2645.6	2250.5	2278.4	2515.6	5273	5231.5	3498.8	3148.1	2902.2	3019.8	5077.5	5113.8	3663	3288.9	3047.1	3324.7	4272.3	2733.5	2703.3	2726.1	3302.3	3238.4	3324.3	-0.38	-0.47	-0.07	-0.69	-0.31	-0.24	0.0643502	0.0242751	0.52673	0.243456	0.430323	0.513279	0.24	0.13	3.4
BB_0247	Chromosome	dITP/XTP pyrophosphatase OS=Borrelia burgdorferi (strain ATCC 35210 / B31 / CIP 102532 / DSM 4680) OX=224326 GN=BB_0247 PE=3 SV=1	201	23.1	9.52	42	9	51	9	1708	1206.7	1493.5	1613.3	437.9	1346.5	2198	1466.3	1935.6	1844.9	601.1	1486.6	2310.4	1573.4	1988.5	1752.2	550.9	1609.4	2250.6	1915.5	1962.9	1868.4	1923.8	2012.1	1920	-0.32	-0.37	-0.02	-0.18	0.15	0.23	0.142493	0.131038	0.694221	0.276383	0.517982	0.515046	9.87	3.88	6.38
BB_0248	Chromosome	Oligoendopeptidase F homolog OS=Borrelia burgdorferi (strain ATCC 35210 / B31 / CIP 102532 / DSM 4680) OX=224326 GN=pepF PE=3 SV=1	590	69.7	7.27	62	51	435	51	21129.1	16196.1	17708	11390.5	16059.3	10345.1	31361.8	24795.7	25194.4	21512.9	23151.1	18911.1	31567.3	24756.5	25839.5	24596.4	24491.4	21440.8	25901.1	28670.7	29843	30753.8	26393.6	27765	28565	-0.59	-0.6	-0.06	-0.49	0.1	0.14	0.0988235	0.135579	0.352636	0.301605	0.486916	0.312274	7.41	1.91	5.57
BB_0251	Chromosome	Leucine--tRNA ligase OS=Borrelia burgdorferi (strain ATCC 35210 / B31 / CIP 102532 / DSM 4680) OX=224326 GN=leuS PE=3 SV=1	840	98.1	9.04	58	57	418	57	14315.4	16875.4	20226.4	16038.7	12200.1	13897.3	19585.1	23613.6	27990	25397.8	16173.8	22349.5	16865.2	20238.6	23035.1	21678.6	13380.3	18874.8	15449.1	21298.6	21289.3	19875.9	18120.7	18345	17217.7	-0.47	-0.25	0.24	-0.84	-0.24	-0.52	0.0807516	0.191613	0.0604926	0.196395	0.232437	0.238494	3.12	8.86	1.74
BB_0252	Chromosome	Conserved hypothetical integral membrane protein OS=Borreliella burgdorferi 64b OX=498740 GN=BBU64B_0262 PE=4 SV=1	767	87	9.57	36	35	245	35	8286.7	8740.1	4951.4	7865.1	5432.5	7679.8	11201.7	11376.7	6679.2	8093.4	7524.8	7830.5	10884.7	11066.2	6475.6	7517.3	7251.8	7208.1	11367.5	11078.9	11054.7	10410.2	6078.1	5973.5	5723.7	-0.41	-0.37	0.05	-0.28	-0.18	-0.23	0.238272	0.480609	0.167441	0.293899	0.600753	0.518554	4.52	3.64	0.85
BB_0253	Chromosome	Lon protease 1 OS=Borrelia burgdorferi (strain ATCC 35210 / B31 / CIP 102532 / DSM 4680) OX=224326 GN=lon1 PE=3 SV=1	806	90.7	9.28	72	66	624	66	31949.1	33672.6	31584.7	31961.8	30483.5	26229.8	28626.9	32275.3	29331.6	32480.3	30012.1	27197	29689.4	33325	29961.6	31088.6	29334	27842.1	28266.2	29386.9	28414.3	28881.7	24327.8	23287.2	23723.4	0.06	0.06	0	-0.11	-0.13	-0.14	0.477187	0.499887	0.687656	0.667596	0.275194	0.513279	4.71	0.55	1.4
BB_0254	Chromosome	Single-stranded-DNA-specific exonuclease RecJ OS=Borrelia burgdorferi (strain ATCC 35210 / B31 / CIP 102532 / DSM 4680) OX=224326 GN=recJ PE=4 SV=1	708	82.35	8.65	41.5	28.5	135	1.5	3065.9	1589.75	2383	3714.9	1898.4	3884.1	3016	1407.5	2127.7	4028.9	1921	3584.3	3061.7	1443.7	2765.4	4806.4	2103.5	4340.3	3128	2719.3	2941.5	2934.8	2264.3	2468.5	2466.4	0.675	0.46	-0.25	3.18	3.145	3.275	0.541553	0.325096	0.241749	0.502233	0.44456	0.858043	0.295	4.475	0.555
BB_0256	Chromosome	30S ribosomal protein S21 OS=Borreliella burgdorferi 64b OX=498740 GN=rpsU PE=3 SV=1	69	8.6	10.67	55	8	119	8	2223.7	2656.9	5982.4	4486.6	4870.7	4390.8	3624	4380	9005.3	6218.9	7918	4980	2836.9	3394.8	8110.3	5926.3	6776.3	3884.1	4081.6	6325.1	6746	6401.5	4131.6	4459.8	4260.5	-0.65	-0.35	0.21	-0.55	-0.01	-0.2	0.128373	0.22021	0.0945388	0.242162	0.905878	0.471701	7.09	11.22	2.67
BB_0257	Chromosome	DNA translocase FtsK OS=Borrelia burgdorferi (strain ATCC 35210 / B31 / CIP 102532 / DSM 4680) OX=224326 GN=ftsK PE=3 SV=1	787	90.2	5.925	26.5	18.5	56.5	2.5	1880.2	1930.6	301.8	348	104.8	685.5	2183.8	2208.1	356.3	245.4	131	655.8	1808.1	1844.2	268.3	206.6	98.7	498.1		581.5	548.3	548.1	726.4	701.5	703.9	-0.2	0.13	0.32	0.29	0.34	0.08							8.01	6.72	5.68
BB_0259	Chromosome	Transglycosylase SLT domain protein OS=Borrelia burgdorferi (strain ATCC 35210 / B31 / CIP 102532 / DSM 4680) OX=224326 GN=BB_0259 PE=4 SV=2	717	83.8333	8.97	52	35	169	35	3693.5	7279.5	1674.4	4397.7	3697.7	2990	4167.7	8150.9	1840.6	4619.5	4489	3020.3	3626.5	7226.1	1812.8	3911.3	3897.7	2689.1	1907.3	5402.8	5576.6	5066.2	4852.5	5050.5	4703.3	-0.17	0.02	0.19	-0.08	0.12	0.01	0.218655	0.803234	0.0826507	0.693423	0.684846	0.683355	4.11	11.24	1.72
BB_0260	Chromosome	Uncharacterized protein OS=Borrelia burgdorferi (strain ATCC 35210 / B31 / CIP 102532 / DSM 4680) OX=224326 GN=BB_0260 PE=4 SV=1	337	39.1	4.44	51	21	162	21	6578.9	8970.3	3976	7165.2	3872	7978.7	9193.9	12586.8	5923.8	6546.8	5466.7	7747.1	7511.7	10227.6	4272.9	4719.8	4225.6	5350	5531.2	5652.1	5425.3	4904.4	6693.3	6308	5971.7	-0.49	-0.11	0.42	0.23	0.4	-0.02	0.331225	0.803234	0.0793578	0.554207	0.232574	0.740406	5.3	7.94	8.64
BB_0261	Chromosome	Tetratricopeptide repeat domain protein OS=Borrelia burgdorferi (strain ATCC 35210 / B31 / CIP 102532 / DSM 4680) OX=224326 GN=BB_0261 PE=4 SV=2	459.5	53.95	9.41	62	40	286	40	11074.9	11112.7	9376.1	15590.3	12746.2	12516.9	12389.5	12132.9	10882.9	15047	15265.8	12750.6	13813.6	13777.9	11421.7	15962.7	15659.6	13740.3	15639.8	17322	17072.7	17083.3	11781.4	11485.2	11593.9	-0.14	-0.29	-0.1	-0.37	-0.15	-0.06	0.302949	0.211649	0.157175	0.316029	0.232574	0.513279	9.91	2.45	4.38
BB_0262	Chromosome	M23 peptidase domain protein OS=Borrelia burgdorferi (strain ZS7) OX=445985 GN=BbuZS7_0268 PE=4 SV=1	417	47.9	9.89	18	7	11	7	178	220.8					326.8	454.2					308.4	416.9					953.6	369.7	372.3	352	950.9	904.5	937.5	-0.96	-0.86	0.1	-6.64	-6.64	-6.64							0	0	0
BB_0263	Chromosome	Signal peptidase I OS=Borrelia burgdorferi (strain ATCC 35210 / B31 / CIP 102532 / DSM 4680) OX=224326 GN=lepB PE=3 SV=2	149	17.65	9.62	18.5	3	5	3	215	223.5					258.1	257.3					245.1	251.1									131.1	139.8	133.6	-0.23	-0.18	0.05	-6.64	-6.64	-6.64							0	0	0
BB_0264	Chromosome	Heat shock protein 70 OS=Borrelia burgdorferi (strain ZS7) OX=445985 GN=BbuZS7_0270 PE=4 SV=1	489	54.6	5.2	72	34	209	34	15896.1	14257.8	11486	14012.6	11846.7	15281.1	6762.4	6247.3	5188.8	5973.2	5025.6	6496.9	6176.5	5673.1	4818.9	5411	4762.8	6089.8	7705.5	5026.1	4881.1	4782.3	4303.3	4190.4	4106.7	1.21	1.35	0.12	1.28	0.04	-0.07	0.0248233	0.0242751	0.0613327	0.242162	0.698184	0.987934	2.04	0.34	1.75
BB_0265	Chromosome	Uncharacterized protein BB_0265 OS=Borrelia burgdorferi (strain ATCC 35210 / B31 / CIP 102532 / DSM 4680) OX=224326 GN=BB_0265 PE=4 SV=1	173	20.1	8.28	43	8	30	8	292.3	1596.7	506.7	1283.4	385.5	1585.2	286.6	1778.8	598.9	1090.8	420.9	1252.3	283.9	1610.4	505.7	1055.9	389.7	1241.2	801.1	1131.8	1132.7	1080.3	1768.6	1772.8	1697.8	-0.06	0.01	0.08	-0.08	-0.16	-0.23							12.88	2.14	4.91
BB_0267	Chromosome	Jag_N domain-containing protein OS=Borrelia burgdorferi (strain ATCC 35210 / B31 / CIP 102532 / DSM 4680) OX=224326 GN=BB_0267 PE=4 SV=1	634	70.7	5.69	68	51	414	51	16731.1	11886.2	12439.2	12735.4	13790.1	13480.9	20891.8	14486.5	15205.8	16397.6	17284.3	16941.8	19616.4	13574.4	14244.5	14896.6	15805.6	14915.6	14533.6	19086.1	18392.8	18613.8	20623.6	19744.5	19976.9	-0.31	-0.2	0.11	0.55	0.85	0.76	0.0303112	0.033365	0.0835499	0.196395	0.151626	0.238494	0.5	1.04	1.97
BB_0268	Chromosome	Uncharacterized protein OS=Borrelia burgdorferi (strain ZS7) OX=445985 GN=BbuZS7_0274 PE=4 SV=1	159	18.3	5.74	38	8	68	8	3505.9	2298.9	2137.9	1078.8	1320	922.1	5064.3	3440.2	2627.4	1345.4	1797.4	1098.8	4820.3	3229.3	2659.3	1430	1799	1078.9	1945.4	5025.1	4887.9	4832.2	5304.7	5350.8	5227	-0.37	-0.38	-0.01	-0.25	0.12	0.13							8.55	6.45	2.23
BB_0269	Chromosome	ATP-binding protein OS=Borreliella burgdorferi 64b OX=498740 GN=BBU64B_0279 PE=4 SV=1	295	32.8	8	40	12	124	12	4360.9	6000.1	5514.4	3791.8	4209.3	1880.3	5431.1	7690.4	7489.3	4919.2	5761.4	2322	5910.3	8359.1	7306.4	4493.5	5696.2	2234.7	5035.3	5492.6	5430.5	5697.3	4942	4723.1	4999.8	-0.34	-0.42	0.03	-0.24	0.1	0.2	0.0579305	0.104886	0.992424	0.386308	0.588128	0.610204	0.27	3.88	7.04
BB_0270	Chromosome	Flagellar biosynthesis protein FlhF OS=Borrelia burgdorferi (strain ATCC 35210 / B31 / CIP 102532 / DSM 4680) OX=224326 GN=flhF PE=3 SV=1	388	44.3	8.31	83	44	307	44	9981.1	7157.3	12515.4	12900.2	6977.3	11661.8	12939.8	9022.3	14550	16456.7	7754.7	13757.5	12441.8	8561.1	15114.7	17248	8231.4	14112.6	8659.1	15263.9	15330.3	15389.9	16310.5	16111.1	16159.1	-0.29	-0.29	-0.05	-0.3	-0.04	-0.01	0.103469	0.0531966	0.747571	0.241969	0.758086	0.913282	6.24	3.33	1.89
BB_0271	Chromosome	Flagellar biosynthesis protein FlhA OS=Borrelia burgdorferi (strain ATCC 35210 / B31 / CIP 102532 / DSM 4680) OX=224326 GN=flhA PE=3 SV=1	696.5	76.85	5.17	33	18	121	17	4160.6	4380.4	513.3	2115.5	692.9	2334	5351.1	5665.2	693	1876.5	1003.5	2124.8	5149.2	5482.2	654.4	1706	901	1962.6	2899.1	1393.7	1344.3	1299.6	1142.1	1126.2	1129.3	-0.37	-0.32	0.12	-0.15	0.04	-0.06							12.49	5.12	0.71
BB_0272	Chromosome	Flagellar biosynthetic protein FlhB OS=Borrelia burgdorferi (strain ZS7) OX=445985 GN=flhB PE=3 SV=1	372	43.2	9.29	9	3	5	3
BB_0276	Chromosome	Flagellar protein FliZ OS=Borrelia burgdorferi (strain ZS7) OX=445985 GN=BbuZS7_0282 PE=4 SV=1	208	24.4	5.865	11	3	16	3	841.2			1007.8	809.4		1163			671.2	1013.1		944.5			754.3	918.4		1411.4	778.2	866.8	817.1	665	746.3	708.1	-0.32	-0.17	0.14	-0.44	-0.01	-0.27							15.48	1.58	17.23
BB_0277	Chromosome	Flagellar motor switch protein FliN OS=Borrelia burgdorferi (strain ATCC 35210 / B31 / CIP 102532 / DSM 4680) OX=224326 GN=fliN PE=3 SV=1	113	12.3	4.65	92	14	144	14	9519.6	12818.2	14146.1	14873.2	12406.3	12553.8	9120.8	12096.4	12811.9	12700.1	12566.6	10919	9309.5	12506.6	13332	12048	12309.5	10221	11520.1	12533.2	12220.9	11872	14367.1	14302.7	14181.6	0.07	0.05	-0.01	0.81	0.59	0.51	0.226757	0.482695	0.83706	0.276383	0.232574	0.325321	1.07	1.49	2.6
BB_0278	Chromosome	Flagellar motor switch protein FliM OS=Borrelia burgdorferi (strain ZS7) OX=445985 GN=fliM PE=3 SV=1	352	39.3	5.43	57	25	176	25	11067.2	8896.4	6556	10104.6	7159.9	11803.8	11352	9304.8	8533.4	10458.4	8896.5	11300	11655.3	9429.8	7675.7	9849.7	8181	10376.7	10413.8	8511.5	8465.7	8474.6	7099.4	6867.3	6917.7	-0.05	-0.08	0.1	-0.54	-0.49	-0.46	0.4267	0.667998	0.385105	0.241266	0.273497	0.350831	5.78	14.04	3.34
BB_0279	Chromosome	Flagellar protein FliL OS=Borreliella burgdorferi 64b OX=498740 GN=fliL PE=3 SV=1	178	20	5.43	49	15	155	15	5977.3	5595.6	5631.2	9472.9	6868.1	6605.5	5900.5	6143.7	6059.7	7576.1	8294.8	5795	5991.5	6582.6	6089.8	6821.9	8180.3	5333.1	4692	5292.5	5390.3	5604.9	8336	8275.6	8365.9	-0.06	-0.12	0.01	-0.3	-0.18	-0.18	0.987142	0.919427	0.735147	0.391635	0.486901	0.602043	14.09	6.69	6.75
BB_0280	Chromosome	Flagellar motor apparatus OS=Borrelia burgdorferi (strain ATCC 35210 / B31 / CIP 102532 / DSM 4680) OX=224326 GN=BB_0280 PE=4 SV=1	260	29.2	6.13	64	14	149	14	3193.7	4825.8	5874.8	3479	5066.4	5468.5	3560.5	5327.7	5189.2	3240.3	5050.6	4454.5	3444	5135.1	5206.5	3202.6	5081	4724.3	1640.3	2485.9	2549.1	2631.6	3902.7	4027.2	4153.7	0.09	0.09	-0.01	0.39	0.25	0.26	0.744838	0.664082	0.92712	0.281538	0.319554	0.44642	11.46	8.48	2.83
BB_0281	Chromosome	Motility protein A OS=Borrelia burgdorferi (strain ATCC 35210 / B31 / CIP 102532 / DSM 4680) OX=224326 GN=motA PE=3 SV=2	260	28.3	5.31	55	16	159	16	7436	10783	4936.2	10440	4184.4	12920.3	7853.2	11595.6	6234.8	7999.9	5561.6	9221.4	8062.5	11842.7	5765.5	6963.4	4887.5	7778.3	8773.6	7320.2	7311.8	7165.9	6460.3	6371.6	6265.4	-0.09	-0.13	0.15	-0.1	-0.31	-0.53	0.974023	0.807195	0.366307	0.613038	0.307092	0.485153	32	10.43	7.72
BB_0282	Chromosome	Conserved domain protein OS=Borrelia burgdorferi (strain ZS7) OX=445985 GN=BbuZS7_0288 PE=4 SV=1	74	8.3	6.02	76	4	33	4	783.7	529.5	1827.7	2666.5	1244	2596.2	1149.8	785.1	2098.6	3051.5	1590.1	3052.4	951.8	666.6	1928.9	3313.2	1401.5	3180.7	762.9	3690	3825.8	4036.9	2417.3	2330.4	2504.7	-0.28	-0.3	0.15	-0.16	0.11	0.01	0.188064	0.154759	0.495787	0.349331	0.52386	0.614284	6.3	0.33	10.91
BB_0283	Chromosome	Flagellar hook protein FlgE OS=Borrelia burgdorferi (strain ATCC 35210 / B31 / CIP 102532 / DSM 4680) OX=224326 GN=flgE PE=3 SV=1	259	27.8	4.915	62	16.5	260.5	15.5	20301.8	18979.3	24786.3	21795.8	21556.7	21889	21627.2	20334.2	27719.1	23223.7	23490.2	21667.5	22329.1	21025.2	28192	24304.3	24024.4	22124.7	16784.2	23103.5	22245.8	23039.9	22348.8	21427.7	22197.2	-0.1	-0.14	-0.05	0.47	0.52	0.56	0.204519	0.11417	0.0794345	0.281538	0.232574	0.288883	4.94	2.96	0.07
BB_0284	Chromosome	Flagellar hook assembly protein OS=Borreliella burgdorferi OX=139 GN=flgD PE=4 SV=1	147	16.7	8.78	16	3	3	3																							240.3	245.4	309.7				-6.64	-6.64	-6.64
BB_0285	Chromosome	FlbC protein OS=Borreliella burgdorferi OX=139 GN=flbC PE=4 SV=1	393	44.9	8.27	14.5	5	15	5																				1156.1	1072.3	1161.7	1381.6	1284.8	1409.7				-6.64	-6.64	-6.64
BB_0286	Chromosome	Orf19 OS=Borreliella burgdorferi OX=139 PE=4 SV=1	205	24.3	5.83	64	20	145	18	1559.3	1456.7	2921.6	3981.6	2941.9	4287.1	2222.7	1989.4	3748	5256.7	3578	4043	2108.7	1896.5	3893.5	6162.7	3505.1	3934.2	1297	5023	4895	5217.5	3876.1	3757	3936.6	-0.32	-0.33	-0.01	0.16	0.48	0.49	0.180009	0.079464	0.864146	0.682086	0.347916	0.439337	15.82	7.86	8.5
BB_0287	Chromosome	FlbA protein OS=Borreliella burgdorferi OX=139 GN=flbA PE=4 SV=1	143	17.4	9.68	20	3	13	3			221.5	335.2	443.4	330.3			239.1	508.2	526.3	442.7			205.4	422	417.5	357.4		674.5	682.1	680.5	722.7	697.7	737.7	-0.35	-0.06	0.28	-0.35	0.16	-0.13							17.12	16.52	0.6
BB_0288	Chromosome	Flagellum-specific ATP synthase OS=Borrelia burgdorferi (strain ATCC 35210 / B31 / CIP 102532 / DSM 4680) OX=224326 GN=fliI PE=3 SV=1	436	48.4	5.27	72	31	215	31	5783.4	4673.9	7479	7629.4	7320.3	5425	5436.4	4476.8	6677.6	8120.3	6319.9	5845	6498.6	5150.2	7685.7	9035.5	7569.5	6799.1	4692	8184.6	8351.1	8708.6	7044.2	7281.5	7623.9	0.08	-0.15	-0.23	0.19	0	0.23	0.636415	0.30658	0.0604926	0.606301	0.616555	0.391592	11.97	10.91	0.18
BB_0289	Chromosome	Flagellar assembly protein FliH OS=Borrelia burgdorferi (strain ATCC 35210 / B31 / CIP 102532 / DSM 4680) OX=224326 GN=fliH PE=3 SV=1	306	35.2	5.01	80	36	350	36	16257.3	13535.1	15746.7	16311.5	14940.4	18968.3	17507.6	14290.1	17213.5	14483.3	16375.1	16704	18093.6	14785.2	16844.1	13036.2	15844.1	15515.9	14991.4	15545.5	14943.5	14698.1	17658.3	17152.3	16502.7	-0.09	-0.09	0.04	-0.15	-0.11	-0.15	0.913177	0.912933	0.59639	0.281538	0.392771	0.520643	3.93	5.22	8.75
BB_0290	Chromosome	Flagellar motor switch protein FliG OS=Borrelia burgdorferi (strain ZS7) OX=445985 GN=fliG PE=3 SV=1	344	39	4.88	89	39	424	39	16610.2	14201.3	13202.2	14918.1	14992.2	14987.5	20813.7	18187.6	16585.8	17522.4	18136.5	17299.3	19560.6	17091	15069.2	14268.5	16571.7	14111.8	19416.3	18096	16987.6	16884.5	21492	20216	20310.7	-0.3	-0.17	0.13	1.1	1.4	1.27	0.0700352	0.499887	0.18195	0.205766	0.151626	0.168084	4.09	8.88	4.51
BB_0291	Chromosome	Flagellar M-ring protein FliF OS=Borrelia burgdorferi (strain ZS7) OX=445985 GN=fliF PE=4 SV=1	569	65.1	5.53	60	45	351	45	11437.6	12840.9	14559.5	18303.5	16525.8	17870	13875.5	15250.7	15612.3	17543.8	18166.9	17420.9	13455.5	14962.2	16315.5	14235.5	18554.9	16693.6	10413.8	19207.3	18254.3	18112.1	19821.6	18799.5	18628.4	-0.12	-0.17	0.04	-0.23	-0.11	-0.07	0.420904	0.803384	0.567854	0.276383	0.504567	0.575595	15.65	6.49	8.29
BB_0292	Chromosome	Flagellar hook-basal body complex protein FliE OS=Borrelia burgdorferi (strain ATCC 35210 / B31 / CIP 102532 / DSM 4680) OX=224326 GN=fliE PE=3 SV=2	110.5	12.35	9.28	61.5	7	35	7	2218.5		1905.2	2074.2	1529.1	1603.5	2513.9		2206.8	2100.2	1629.5	1476.4	2697.3		2307.5	2262	1778	1495.9	3280.6	2719.5	2700.5	2858.8	1559.9	1523.3	1513.2	-0.15	-0.25	-0.1	-0.22	-0.04	0.06	0.404178	0.335509	0.0770228	0.334667	0.684623	0.982776	2.95	3.64	0.67
BB_0293	Chromosome	Flagellar basal-body rod protein FlgC OS=Borrelia burgdorferi (strain ATCC 35210 / B31 / CIP 102532 / DSM 4680) OX=224326 GN=flgC PE=3 SV=1	152	16.6	9.44	74	9	48	9		217.8	640.7	537.5	190.8			221.5	500	329	166.7			261.3	621.4	415.8	213.9			69.3	70.1	68	591.9	559.3	569.1	0.28	-0.06	-0.34	1.75	1.47	1.81							27.89	22.33	0.16
BB_0294	Chromosome	Flagellar basal body rod protein FlgB OS=Borrelia burgdorferi (strain ATCC 35210 / B31 / CIP 102532 / DSM 4680) OX=224326 GN=flgB PE=3 SV=1	135	15.7	7.14	36	4	15	4	564.9	236	446		591.5	166.6	641	205.2	445.5		597.1	155.7	743.6	236.3	507.7		715	199.1	915.5	550.9	573.5	651.2	494.2	503	540.7	0.01	-0.23	-0.22	-0.06	-0.07	0.14							1.58	2.8	1.59
BB_0295	Chromosome	ATP-dependent protease ATPase subunit HslU OS=Borreliella burgdorferi 64b OX=498740 GN=hslU PE=3 SV=1	448	50.9	6.65	64	54	571	54	28442.3	28034	36414.4	35385.3	29487.9	43094	40811.5	40375.7	47985.7	42827.9	40811.7	49331.4	35897.8	35624.6	44719.2	37645.6	36324.3	44018.1	30516.8	29079	30137.2	29283.4	37360.9	38880.3	37712	-0.43	-0.3	0.18	-0.13	0.2	0.06	0.12977	0.258733	0.0604926	0.419921	0.295311	0.610204	9.56	4.4	0.78
BB_0296	Chromosome	ATP-dependent protease subunit HslV OS=Borrelia burgdorferi (strain ATCC 35210 / B31 / CIP 102532 / DSM 4680) OX=224326 GN=hslV PE=3 SV=1	182	19.6	8.06	51	13	210	13	5903.6	5712.3	9619.3	10256.3	8582.4	8695.2	8191.7	7762	9752.3	11619.7	9413.4	10178	7541.8	7247.8	11219.5	12139.8	10701.8	11136.6	7209.6	13949.5	14988.1	15477.5	11017.9	11392.7	11599.3	-0.2	-0.3	-0.1	-0.17	0.03	0.13	0.242162	0.0463985	0.639403	0.536186	0.96793	0.916585	12.5	3.04	10.32
BB_0297	Chromosome	Protein Smf OS=Borrelia burgdorferi (strain ATCC 35210 / B31 / CIP 102532 / DSM 4680) OX=224326 GN=smf PE=3 SV=2	314	35.5	8.82	58	19	124	19	2415.2	1964.9	3468	4030	4343.9	3943.9	4054.9	3886.4	6344.4	7728	7392.4	7205.6	3196.8	2809.4	4444.6	5357.3	5424.3	5112	1983.6	8721.4	8706.1	8935.6	6556.3	6767.9	7006	-0.87	-0.39	0.48	-0.75	0.15	-0.36	0.0248233	0.0531966	0.0604926	0.276383	0.568819	0.416497	4.03	5.38	3.31
BB_0298	Chromosome	Tetratricopeptide repeat domain protein OS=Borrelia burgdorferi (strain ZS7) OX=445985 GN=BbuZS7_0304 PE=4 SV=1	230	26.5	6.29	75	17	137	17	4907.1	5016	3369.8	3218.4	4654	4891.5	5683.1	5955	4306.3	3494.1	5758.8	4897	5654.2	5892.9	3715	3407.5	5191	4651.8	3356.8	3136.4	3178	3069.7	2587.4	2515.9	2550.2	-0.23	-0.15	0.06	-0.12	0.11	0.04	0.218655	0.362031	0.336638	0.321258	0.940901	0.759259	10.73	7.3	4.44
BB_0299	Chromosome	Cell division protein FtsZ OS=Borrelia burgdorferi (strain ATCC 35210 / B31 / CIP 102532 / DSM 4680) OX=224326 GN=ftsZ PE=3 SV=3	399	42.4	4.98	74	32	455	32	16539.5	16443.9	18806.7	12273.6	16813.9	17263.2	24681.6	23413.9	24668.2	20092.4	23116.9	27258.6	22386.9	21451.8	23538.8	19111.3	21001.5	25031.1	22963.9	23852.7	24129.2	24242.4	26159.1	26658	26885.7	-0.54	-0.41	0.1	-0.14	0.29	0.18	0.0774598	0.108234	0.0604926	0.743287	0.245668	0.44642	11.67	8.76	0.56
BB_0300	Chromosome	Cell division protein FtsA OS=Borrelia burgdorferi (strain ATCC 35210 / B31 / CIP 102532 / DSM 4680) OX=224326 GN=ftsA PE=3 SV=1	413	45	6.57	68	23	183	23	11320.1	8952.6	7141.6	8169.8	6589.8	9003.7	10545.7	8533.3	6780.8	9951.1	4784.4	11241.3	11112.7	9001	6812.2	9809.5	5087.6	11105.7	8430.3	13073.5	12774.5	12668	9961.8	9658.6	9690.8	0.09	0.01	-0.05	0.05	0.35	0.33	0.944857	0.925234	0.430465	0.718959	0.771953	0.731144	20.01	23.38	2.97
BB_0306	Chromosome	Ribosomal RNA small subunit methyltransferase H OS=Borrelia burgdorferi (strain ATCC 35210 / B31 / CIP 102532 / DSM 4680) OX=224326 GN=rsmH PE=3 SV=1	296	34.4	9.01	36	9	37	9	294.5	871	403.9	932.7		432.5	337.2	911.2	428.8	1206		516.5	317.5	946.6	447.3	1220.4		535.6		387.2	380.7	386.3	434.6	437.5	430.3	-0.13	-0.15	-0.03	-0.27	-0.14	-0.15							4.45	3.33	2.7
BB_0307	Chromosome	Uncharacterized protein OS=Borrelia burgdorferi (strain ATCC 35210 / B31 / CIP 102532 / DSM 4680) OX=224326 GN=BB_0307 PE=4 SV=1	278	32.2	8.92	37	11	44	11	234.9	471	373.2	147.4	38.3	172	325.2	826.8	611.2	280.1	85.3	302.7	303.9	694.2	527.9	226.9	58	298.9		227.1	226	251.5	361.4	379.3	376.4	-0.87	-0.55	0.17	-0.41	0.44	0.21							6.69	8.48	1.42
BB_0309	Chromosome	Uncharacterized protein OS=Borreliella burgdorferi 64b OX=498740 GN=BBU64B_0319 PE=4 SV=1	252	29.1	9.09	29	8	46	8	1851.3	2220.2	542.1	497.6	461.9	538.6	2129	2664.5	982	886.3	950.3	934.3	2193.1	2625.2	660.5	545.9	612.7	563.9	1678.4	701.5	701.8	651.7	1175.3	1119.7	1099.4	-0.81	-0.24	0.6	-0.15	0.57	0.1							14.56	10.99	11.88
BB_0312	Chromosome	Purine-binding chemotaxis protein OS=Borrelia burgdorferi (strain ATCC 35210 / B31 / CIP 102532 / DSM 4680) OX=224326 GN=BB_0312 PE=4 SV=1	176	20	5.06	69	10	43	10	3194.9	3298.3	1428.9	2167.4	133.9	857.9	1952.5	1992.2	1066.2	1517.4	84.7	590.7	2024.3	2073.7	978.4	1326.5	76.8	491.5	2136.2	1348.9	1365.5	1354.5	885.3	830.2	817.4	0.54	0.67	0.13	0.5	-0.22	-0.17							1.55	1.02	10.35
BB_0313	Chromosome	Ribosomal RNA large subunit methyltransferase E OS=Borrelia burgdorferi (strain ATCC 35210 / B31 / CIP 102532 / DSM 4680) OX=224326 GN=rlmE PE=3 SV=2	190.5	21.95	9.62	22	3	13	3		333.9	40.2	36.8		35.4		168.9	24.1	25.2		23		171.3	25.3	23.9		26								0.74	0.67	-0.05	6.64	6.64	6.64							15.17	13.04	2.37
BB_0314	Chromosome	Octaprenyl-diphosphate synthase OS=Borrelia burgdorferi (strain ATCC 35210 / B31 / CIP 102532 / DSM 4680) OX=224326 GN=BB_0314 PE=3 SV=1	347	40	9.6	18	7	50	7	1530.5	1427.5	466.2	1059.8	826.6	1258.7	1748	1766.5	512	1129.5	892.1	1394.9	1742	1778.8	537.2	1171.8	968.8	1360.5		1335.7	1526.7	1556.9	1229.8	1394.1	1363.9	-0.12	-0.22	-0.01	-0.11	0.1	0.15							0.26	3.67	0.61
BB_0315	Chromosome	Uncharacterized protein OS=Borrelia burgdorferi (strain ATCC 35210 / B31 / CIP 102532 / DSM 4680) OX=224326 GN=BB_0315 PE=4 SV=1	228	26.85	9.4	23	6	45	6	154.9	148.7	48.8	8.2		40.2	315.9	314.3	85.6	34.5		38.5	287.3	287.1	74.6	31.3		28.4		358.7	383.5	362	135.1	145.8	137.1	-1	-0.71	0.2	-0.41	0.59	0.31							5.21	9.9	6.44
BB_0318	Chromosome	Uncharacterized ABC transporter ATP-binding protein BB_0318 OS=Borrelia burgdorferi (strain ATCC 35210 / B31 / CIP 102532 / DSM 4680) OX=224326 GN=BB_0318 PE=3 SV=2	486	56.5	9.04	23	8	23	8	18.3	196.9	825.4	342.4	549.4	197.6	36.4	350.3	1134.3	591.7	731.5	335.5	35.8	309.9	1157.4	744.7	763.1	364.4		764.4	775.3	820.7	479.8	529.1	533.6	-0.78	-0.81	-0.05	-0.19	0.47	0.62							14.45	20.97	14.15
BB_0319	Chromosome	Exported protein OS=Borreliella burgdorferi 64b OX=498740 GN=BBU64B_0328 PE=4 SV=1	350	40.1	8.05	72	22	191	22	9619.9	11813.2	6759	9027.1	5100.5	9865.3	12516.2	15238.4	9256.6	8714.5	6786.2	9209.7	13135.8	15510.3	9074.6	9343.4	6733.9	9667.7	9765.4	11732.3	12199.9	11993.1	10037	10479.1	10147.8	-0.37	-0.41	-0.05	-0.51	-0.07	-0.09	0.342235	0.343734	0.43443	0.281538	0.616858	0.666843	6.22	0.85	3.92
BB_0322	Chromosome	Uncharacterized protein OS=Borrelia burgdorferi (strain ZS7) OX=445985 GN=BbuZS7_0325 PE=4 SV=1	352	41.5	9.32	14	3	7	3	115	63.4		122.4	52.9		126.8	86.3		151.1	50.8		153.4	86		170.7	61.1									-0.29	-0.43	-0.18	6.64	6.64	6.64							1.08	5.42	4.18
BB_0323	Chromosome	LysM domain protein OS=Borreliella burgdorferi 64b OX=498740 GN=BBU64B_0332 PE=4 SV=1	377	44.1	9.26	77	37	862	36	62704	56194	77220.1	60556.1	75072.7	64598.5	43834.3	38798.7	52311.8	44824.8	49548	48622.5	47358.8	42108	58362.5	54327.3	55071	61073.7	51497	49972	52576.3	53352.9	51364.6	54133.4	54456.6	0.53	0.41	-0.16	-0.3	-0.88	-0.72	0.0548991	0.211649	0.144016	0.314703	0.217591	0.323286	5.78	1.53	4.09
BB_0324	Chromosome	Uncharacterized protein OS=Borrelia burgdorferi (strain ATCC 35210 / B31 / CIP 102532 / DSM 4680) OX=224326 GN=BB_0324 PE=4 SV=1	119	13.9	9.55	66	9	88	9	2316.4	1128.9	3759.4	3588.2	3352.7	4089.3	2475.4	1139.2	5270.3	4267.9	4422.7	4552.1	2877.6	1281.8	5379.2	4133.6	4712.3	4952.8	2632.1	6263	6273	6502.3	3242	3252	3435.9	-0.2	-0.25	-0.06	-0.34	0.11	0.17	0.245455	0.169181	0.268544	0.502788	0.920667	0.666843	14.46	0.81	2.32
BB_0325	Chromosome	VWFA domain-containing protein OS=Borrelia burgdorferi (strain ATCC 35210 / B31 / CIP 102532 / DSM 4680) OX=224326 GN=BB_0325 PE=4 SV=1	369	42.75	6.04	78	32	205	32	8532.6	6561	6703.7	6717.3	6124.6	6826.1	10561.1	8377	8130.8	10213.7	7569.3	10325.8	11068.3	8646.7	8379.6	9966.7	7826.3	10813.2	11367.5	10311.7	10724.3	11181.8	9340.1	9410.6	9914.9	-0.33	-0.39	-0.05	-0.65	-0.09	-0.08	0.142493	0.116918	0.152155	0.290407	0.551908	0.696377	3.87	4.95	1.12
BB_0326	Chromosome	Tetratricopeptide repeat domain protein OS=Borrelia burgdorferi (strain ATCC 35210 / B31 / CIP 102532 / DSM 4680) OX=224326 GN=BB_0326 PE=4 SV=1	931	107.467	5.05333	65	60	363	60	7463.2	9501.5	8414.2	11390	8527	10885	10828.1	13317.1	11371	11613.7	9888.5	10908.2	9673.5	11714.7	9968	10889.7	8930.6	9466	5836.3	11993.7	12240.4	11927.7	12804.9	12776.3	12580.7	-0.32	-0.16	0.17	-0.15	0.07	-0.1	0.256074	0.552849	0.0512316	0.416734	0.619321	0.982197	20.62	20	0.55
BB_0327	Chromosome	Putative glycerol-3-phosphate O-acyltransferase OS=Borrelia burgdorferi (strain ZS7) OX=445985 GN=BbuZS7_0331 PE=4 SV=1	298	34.7	8.35	67	26	304	26	15159.9	16184.8	9188.2	11733.1	10296.5	11014.3	22317.2	23653.3	14258.6	19543	15032.4	18320.4	19838.3	21333.2	11821	15694	12632.6	14422.4	16173.9	15457.7	15685	15804.9	20110.3	20449.1	20679.4	-0.59	-0.39	0.26	-0.49	0.1	-0.16	0.0534285	0.0463985	0.0897892	0.309343	0.820749	0.57553	3.78	1.14	7.38
BB_0328	Chromosome	Bacterial extracellular solute-binding protein, family 5 OS=Borrelia burgdorferi (strain ATCC 35210 / B31 / CIP 102532 / DSM 4680) OX=224326 GN=BB_0328 PE=4 SV=2	523	59.9	5.865	66	46	685	14	26603.8	58213.3	34501.1	26563.2	69978.6	25383.2	24734.8	54547.5	35106.4	30640.4	73045.4	29103.4	30851.7	68962.8	43457.2	41273.4	88194.4	41033	68853.4	30595.2	31983.2	32528.5	64875.2	68379.7	69315.7	-0.025	-0.245	-0.36	-0.43	-0.375	-0.03	0.688897	0.212845	0.0777112	0.196395	0.183547	0.323286	25.035	7.205	8.55
BB_0329	Chromosome	Oligopeptide permease periplasmic binding protein OS=Borreliella burgdorferi OX=139 GN=plpB PE=4 SV=1	528	60.6	5.8	93	63	1070	58	75270.9	70143.1	79003.3	80956.9	87451.2	94913.3	48798.1	45583.5	46226.5	39224.2	51847.4	47234.4	42066.3	38805.2	41381.1	41336.4	45118.3	49035.3	58020	66372.1	59410.8	60584.1	63381.5	56551.2	57472.9	0.76	0.94	0.18	0.2	-0.59	-0.76	0.0822455	0.0345795	0.424208	0.258251	0.232574	0.238494	13.73	1.8	4.49
BB_0330	Chromosome	Bacterial extracellular solute-binding protein, family 5 OS=Borrelia burgdorferi (strain ATCC 35210 / B31 / CIP 102532 / DSM 4680) OX=224326 GN=BB_0330 PE=4 SV=1	541	62.3	9.14	82	72	1446	71	62850.3	58172.3	60862.3	40060.8	63044.5	44109.1	86476.8	76526.1	89082.7	87922.7	89835.9	91817.4	98891.2	87046.3	105300	114200	106690	118296	95174.2	88557	87153.2	84393.9	96186.5	93995.2	92169.6	-0.53	-0.77	-0.24	-0.37	0.06	0.25	0.187271	0.17565	0.0897892	0.349762	0.820749	0.26653	10.14	15.31	5.54
BB_0332	Chromosome	ABC transporter, permease protein OS=Borreliella burgdorferi 64b OX=498740 GN=BBU64B_0340 PE=3 SV=1	306	34	9.85	32	9	35	9	633.6	2379.2	260.1	1546.3	763.3		688	2275.7	330.5	1229.4	850.5		700.9	2543.1	335.2	1246.3	760.1		877.4	354.1	354.9	365.3	390.9	403.4	403.1	-0.03	-0.12	-0.02	-0.1	-0.07	0.03	0.944552	0.987544	0.833075	0.391635	0.632761	0.651176	24.84	6.21	7.79
BB_0333	Chromosome	Oligopeptide permease homolog C OS=Borreliella burgdorferi OX=139 GN=oppC PE=3 SV=1	349	39.4	9.25	26	16	126	16	3470.8	4657.1	3039	3946.6	2513.2	4350.7	3465.5	5277.4	2806.9	4242.2	3086.9	4694.7	3526.2	5306.3	3227.5	3904.9	2784.4	4185	3242.4	3907.1	3959.2	4015	4434.4	4489.2	4298.8	-0.09	-0.11	-0.02	-0.17	-0.07	-0.05	0.0391052	0.499887	0.671585	0.393387	0.45213	0.555078	0.2	1.21	1.01
BB_0334	Chromosome	Oligopeptide transport ATP-binding protein OppD OS=Borrelia burgdorferi (strain ATCC 35210 / B31 / CIP 102532 / DSM 4680) OX=224326 GN=BB_0334 PE=3 SV=1	290	32.6	7.62	59	19	353	19	18401.2	17959.5	18627.7	14173.9	19634	13464.8	19524.7	18379.9	19741.8	18524.6	21045.7	18041.1	19088.8	18193.4	19622.6	19411.2	20805.7	19229.8	18233.8	19956.7	20024	20451.1	24289.5	24215.2	25006.1	-0.09	-0.08	0.01	0	0.1	0.15	0.303826	0.499887	0.747492	0.78783	0.232574	0.242825	3.31	4.41	1.14
BB_0335	Chromosome	OppF OS=Borrelia burgdorferi (strain ATCC 35210 / B31 / CIP 102532 / DSM 4680) OX=224326 GN=BB_0335 PE=3 SV=1	323	37.1	9.29	67	25	371	25	23881.2	15936.1	24963.9	18240.3	16676.3	21429.9	22555.9	15745	22034.1	18801.1	15481.8	21235.6	22944.8	15990.1	22523.6	19437.7	15623.9	20280	25367.1	21842.8	22059.1	22401	21580.6	21731.3	21941.5	0.05	0.03	-0.02	-0.33	-0.33	-0.34	0.404677	0.499887	0.463755	0.391635	0.304535	0.471701	6.55	3.3	0.11
BB_0336	Chromosome	Uncharacterized protein OS=Borreliella burgdorferi 64b OX=498740 GN=BBU64B_0344 PE=4 SV=1	243	28.7	6.39	49	13	92	13	2328	2560.5	2343.2	2581.2	2838.6	3055.4	3188.4	3729.2	3327.8	4440.8	4036	5299.2	2997	3228.6	2929.2	3255.5	3411.4	4343.4	4043.5	6965.9	6791.1	6742.1	6865.1	6688.7	6607.9	-0.51	-0.35	0.21	-0.29	0.21	0.06	0.0889257	0.0609612	0.125256	0.354091	0.34636	0.789639	0.9	5.63	6.5
BB_0337	Chromosome	Enolase OS=Borrelia burgdorferi (strain ATCC 35210 / B31 / CIP 102532 / DSM 4680) OX=224326 GN=eno PE=3 SV=1	433	47.3	5.49	95	61	2257	61	69018.8	71438.5	73155.5	59762.7	72794	68228.5	89494.2	92972.6	91146.9	96354.6	92400.9	109717	89508	93458.3	94709	101642	96170.8	111651	78122.9	98611.9	100760	104152	104702	107619	110600	-0.38	-0.39	-0.05	-0.36	0.11	0.16	0.142493	0.147086	0.239486	0.314055	0.414351	0.418095	4.73	0.6	0.55
BB_0338	Chromosome	30S ribosomal protein S9 OS=Borrelia burgdorferi (strain ZS7) OX=445985 GN=rpsI PE=3 SV=1	136	15.4	10.92	63	11	298	11	12651	8396.3	13570.3	10507.3	10672.5	13693.8	18124.7	12467.9	17627.9	15369	14181.7	19466.9	16483.2	11156.7	17078.2	14538.8	13750	18461.6	14724.3	13964.5	14450.8	14648.1	16122.6	16315.4	16639	-0.53	-0.4	0.08	-0.23	0.3	0.22	0.0586079	0.0463985	0.166299	0.933038	0.365596	0.513279	1.7	4.78	3.37
BB_0339	Chromosome	50S ribosomal protein L13 OS=Borreliella burgdorferi 64b OX=498740 GN=rplM PE=3 SV=1	146	16.7	10.05	70	13	174	13	10115.7	10929	12259.3	11135.8	12971.3	10376	15252.9	16249.2	17353.4	14551.6	18584.4	13448.1	13218.7	13969.8	16313.2	14839.2	17256.1	13689.6	17661.6	15911.7	17261.7	17238.5	17848.9	19297.1	19105.6	-0.51	-0.41	0.1	-0.68	-0.3	-0.27	0.0688843	0.0321978	0.393426	0.295468	0.744239	0.549972	7.62	0.51	12.21
BB_0340	Chromosome	Uncharacterized protein BB_0340 OS=Borrelia burgdorferi (strain ATCC 35210 / B31 / CIP 102532 / DSM 4680) OX=224326 GN=BB_0340 PE=4 SV=1	269	31.65	9.255	28	7	23	7	366.8		176.1	344	51.7	703.8	490.5		221.3	343.6	69.1	666.8	462.3		219.6	333.8	67.1	599.2		509.7	559.8	578.9	680.4	738.6	785.6	-0.37	-0.33	0.09	1.85	2.23	2.2							4.76	1.33	1.3
BB_0341	Chromosome	Aspartyl/glutamyl-tRNA(Asn/Gln) amidotransferase subunit B OS=Borreliella burgdorferi 64b OX=498740 GN=gatB PE=3 SV=1	485	54.5	6.55	74	33	275	33	12595.2	9014.2	8475.2	8203.9	11062.9	7337.8	16370	11950.2	10553.8	11183.4	12969.8	9923	14331.5	10256.4	9280.5	10212.3	11055.1	9021.1	12206.7	11800.1	11826.1	11939.1	10881.4	10848.1	10988.2	-0.39	-0.19	0.21	-0.3	0.08	-0.05	0.0771045	0.258946	0.0747165	0.391635	0.483584	0.877544	5.09	11.96	0.18
BB_0342	Chromosome	Glutamyl-tRNA(Gln) amidotransferase subunit A OS=Borrelia burgdorferi (strain ATCC 35210 / B31 / CIP 102532 / DSM 4680) OX=224326 GN=gatA PE=3 SV=2	481.5	53.65	5.52	72	38.5	300.5	2.5	6651.6	5014.1	8929.1	4612.05	5426.2	4101.5	8179.05	6085.85	11358.8	6300.05	6784.5	5729.5	7120.55	5379.45	9371.6	5700.3	5620.65	5107.65	12473.7	6085.75	6278.35	6510.95	7160.3	7268.1	7356	-0.235	-0.09	0.125	-0.055	0.205	0.095	0.0810871	0.343734	0.0816829	0.935706	0.232574	0.513279	2.29	8.225	8.265
BB_0343	Chromosome	Glutamyl-tRNA(Gln) amidotransferase, C subunit OS=Borrelia burgdorferi (strain ZS7) OX=445985 GN=gatC PE=3 SV=1	91	10.5	9.52	68	11	67	11	2857.5	2219.8	1983.2	2709.4	2836.3	2515.9	3754	2901.1	2448.8	4081.3	2396.1	3747.9	3177.7	2496.2	2118.1	3829.2	2243.6	3604.9	2975.4	5054.6	5091.1	5164.3	4465.2	4601.9	4618.2	-0.39	-0.16	0.15	-0.5	-0.14	-0.22	0.245455	0.501518	0.140525	0.314055	0.684623	0.513279	21.24	26.4	7.81
BB_0344	Chromosome	DNA helicase OS=Borrelia burgdorferi (strain ATCC 35210 / B31 / CIP 102532 / DSM 4680) OX=224326 GN=BB_0344 PE=4 SV=2	698	81.5	8.84	17	11	32	11	674.1	417.1	398.8	73.1		48.3	965.6	718.4	447.2	99.8		49.9	907.3	628.7	420.1	72.5		48	1220.7				297.3	312.7	342.8	-0.25	-0.08	0.14	-0.2	0.05	-0.09							8.28	8.51	5.16
BB_0345	Chromosome	HTH cro/C1-type domain-containing protein OS=Borrelia burgdorferi (strain ZS7) OX=445985 GN=BbuZS7_0349 PE=4 SV=1	398	46.4	5.77	78	34	221	34	10279.8	11655.9	4490.8	5139.5	6115.1	6061.7	14973.5	16845.2	7736.6	8710.1	11108.7	10497.9	15166	16929.1	6549.8	7274.3	9084.6	8430.2	9536.5	7080.9	7311.3	7095.9	4978.6	5105	4885.5	-0.78	-0.55	0.27	-0.8	-0.07	-0.29	0.0699852	0.03569	0.288093	0.166651	0.403623	0.238494	4.84	0.83	2.38
BB_0346	Chromosome	Export chaperone OS=Borreliella burgdorferi 64b OX=498740 GN=BBU64B_0354 PE=4 SV=1	216	24.1	9.04	56	12	83	12	2513.9	2051.2	1395.9	1238.1	1143.2	1490.2	3710.5	3032.4	1876.6	2614	1512.3	3073.5	3675.4	3049.2	1974.3	2937.7	1574.5	3504.6	2441.3	1605.6	1694.1	1815.5	2380.6	2435.9	2475.1	-0.56	-0.56	-0.07	-0.3	0.2	0.26	0.178397	0.211649	0.354372	0.391635	0.59593	0.403375	14.41	7.9	6.88
BB_0347	Chromosome	Putative fibronectin/fibrinogen-binding protein OS=Borrelia burgdorferi (strain ZS7) OX=445985 GN=BbuZS7_0351 PE=4 SV=1	472	55.5	9.625	32	14	38	14	277.2	173.4	187.8	64.1	35.1	104.5	304.3	172.6	221.4	72.7	48.2	119.7	301.2	179.1	209.4	53.1	40.8	105.1		170.6	164.5	168.4	338.2	316	306.7	-0.19	-0.08	0.16	-0.1	0.19	-0.02							12.24	11	17.3
BB_0348	Chromosome	Pyruvate kinase OS=Borrelia burgdorferi (strain ATCC 35210 / B31 / CIP 102532 / DSM 4680) OX=224326 GN=pyk PE=3 SV=1	477	53	7.21	91	65	1305	65	68152.9	70710.6	83636.4	67363.7	88364.3	72832.1	61525.5	63906	79834.7	76130.4	83292.6	82262.6	71411.6	73162.6	88625.3	84785.1	93692.9	91993.8	75490.8	82291.5	86705.7	89115.9	75963.6	79677	82852.6	0.08	-0.08	-0.16	0.58	0.5	0.66	0.91227	0.401296	0.0604926	0.313981	0.232574	0.238494	7.43	2.62	0.2
BB_0349	Chromosome	Uncharacterized protein OS=Borrelia burgdorferi (strain ZS7) OX=445985 GN=BbuZS7_0353 PE=4 SV=1	246	29	9.31	25	5	19	5	87.8		23	506.9	21.7		104.7		27.6	590.7	25.5		100.6		25.1	680.8	25.7			651.8	641.7	615.5	915.8	963.4	897.1	-0.25	-0.2	0.06	1.57	1.82	1.76							0.71	1.1	0.4
BB_0350	Chromosome	50S ribosomal protein L28 OS=Borreliella burgdorferi 64b OX=498740 GN=rpmB PE=3 SV=1	92	10.2	11.05	65	16	252	16	16783.7	13485.8	13491.1	13586.7	13734.8	12066.8	24086.9	19534.6	18854.8	18858.2	18838.6	16693.8	21571.2	17487.4	17928.5	18154.8	17232.6	15051.2	24566	16795.6	17609	17476.6	19718.7	20527.7	19968.9	-0.47	-0.37	0.1	-0.65	-0.18	-0.28	0.0297713	0.000176866	0.0808681	0.263505	0.744133	0.513279	0.13	0	0.16
BB_0351	Chromosome	Uncharacterized protein OS=Borrelia burgdorferi (strain ZS7) OX=445985 GN=BbuZS7_0355 PE=4 SV=1	521	60.7	8.43	51	32	279	31	20250	17977.9	13399.9	16000	12900.2	13881.1	19774.1	17971.9	14558.3	18024.1	14025.7	15992.1	17341.7	15284.3	11664.9	13672.5	11232	12480.3	19301.9	18590.4	18419.6	17944.1	15958.5	15605.7	15067.2	-0.12	0.2	0.32	0.21	0.33	0.01	0.321795	0.0451581	0.0812786	0.572791	0.255827	0.851584	7.14	1	6.09
BB_0352	Chromosome	Uncharacterized protein OS=Borrelia burgdorferi (strain ATCC 35210 / B31 / CIP 102532 / DSM 4680) OX=224326 GN=BB_0352 PE=4 SV=1	377	44.3	9.51	19	5	30	5	820.5	156	55.3	154.2	50.1	101.4	1594.9	290.5	135.8	305	145.1	198.9	1550.1	288.6	109.4	211.2	99.9	122.5	1297	441	462.1	430.5	429.7	497.7	441.4	-0.98	-0.9	0.42	-1.01	0.41	-0.09							5.06	9.36	20.88
BB_0353	Chromosome	Putative membrane protein OS=Borrelia burgdorferi (strain ZS7) OX=445985 GN=BbuZS7_0357 PE=4 SV=1	599	71.2	8.98	34	18	52	18	2367.1	2104.5	864.1		1035.7	1245.8	2650.4	2352.3	1251.8		1400.9	928.2	3357.2	2772.3	1328.1		1489.5	1014.5	953.6	945.4	985.8	1045.8	1235	1182.1	1212.6	-0.16	-0.45	-0.13	0.08	0.24	0.53							37.26	13.01	4.19
BB_0354	Chromosome	Uncharacterized protein OS=Borrelia burgdorferi (strain ATCC 35210 / B31 / CIP 102532 / DSM 4680) OX=224326 GN=BB_0354 PE=4 SV=2	298	35.3	8.075	7.5	2	3	2					237.1						359.7						326.2									-0.6	-0.46	0.14	6.64	6.64	6.64							0	0	0
BB_0355	Chromosome	Transcription factor, putative OS=Borrelia burgdorferi (strain ATCC 35210 / B31 / CIP 102532 / DSM 4680) OX=224326 GN=BB_0355 PE=4 SV=1	162	19	6.57	37	13	121	13	6398.6	6380.6	5690.9	3367.4	4684.9	4088.8	10602	10634.1	10439.4	9061.9	8848.6	10416.3	10656.5	10517.1	9306.6	7863.2	7600.8	9132.6	9803.5	7396.7	7328.8	7353.5	9259.7	9354.8	9391.3	-0.9	-0.73	0.19	-1.55	-0.61	-0.62	0.115905	0.111899	0.260158	0.166651	0.244847	0.290699	15.9	2.5	0.49
BB_0358	Chromosome	Ribosomal RNA small subunit methyltransferase E 2 OS=Borrelia burgdorferi (strain ATCC 35210 / B31 / CIP 102532 / DSM 4680) OX=224326 GN=rsmE2 PE=3 SV=1	243	27.8	9.35	31	9	33	9	524.3	717.3	243.6	485	421.3	171.1	728.9	1199.8	441.9	886.7	819.1	252.4	559.4	841.6	310	642.4	536	163.8		1005.7	1002.7	1008.7	794.2	798.1	790	-0.72	-0.17	0.54	-0.62	0.23	-0.27	0.0672382	0.170935	0.0604926	0.242162	0.385404	0.338191	10.56	0.91	1.77
BB_0359	Chromosome	Carboxyl-protease OS=Borreliella burgdorferi 64b OX=498740 GN=BBU64B_0366 PE=3 SV=1	475	53.4	8.34	77	52	642	52	26305.8	30108.6	29632	26611.3	31158.6	29790.5	41239	49010.4	48429.4	44393.9	48579.4	50096.7	42135.7	50164.2	47878.3	43498.7	48373.3	49453.6	31394.1	37696.4	41548.8	42127.3	38419.1	42553.9	42345.7	-0.68	-0.71	0.01	-0.57	0.11	0.09	0.0256894	0.0242751	0.968468	0.274677	0.38412	0.516897	0.11	1.24	1.31
BB_0361	Chromosome	ATP-binding protein OS=Borrelia burgdorferi (strain ATCC 35210 / B31 / CIP 102532 / DSM 4680) OX=224326 GN=BB_0361 PE=4 SV=1	380	42.9	9.23	59	20	134	20	3628.4	6309.4	3341.4	4631.1	4434.2	5089.7	4284.3	7779.9	4569.6	5858.8	5722.3	6180.4	4809.6	8588.2	4508.3	5669.7	5737	5973.9	5149.7	5077.1	5282.3	5336.1	5042.3	5293	5289.1	-0.31	-0.4	0.01	0.16	0.57	0.56	0.0705592	0.0843797	0.706684	0.535855	0.232574	0.344062	3.92	2.47	4.2
BB_0362	Chromosome	Phosphatidylglycerol--prolipoprotein diacylglyceryl transferase OS=Borrelia burgdorferi (strain ATCC 35210 / B31 / CIP 102532 / DSM 4680) OX=224326 GN=lgt PE=3 SV=1	328	37.6	8.97	20	6	34	6	1635.3	2195.8	450.5	769.4	76	487.8	2153.8	2678.8	844.8	546.4	117.7	347.3	2690.7	3417.6	864.9	471.6	126.2	322.9	1831	816.2	865	790.7	1717.6	1821.5	1646.7	-0.34	-0.68	-0.07	-0.44	0.33	0.23							50.99	17.12	21.51
BB_0363	Chromosome	Periplasmic protein OS=Borrelia burgdorferi (strain ZS7) OX=445985 GN=BbuZS7_0365 PE=4 SV=1	670	78.2	9.03	32	22	114	22	3197.6	4218.7	1196	5132.6	806.3	3485.2	4645.1	6303.9	1841.8	2870.6	1419.5	4242.3	5300.3	7202	1902.9	2984.8	1424.1	4040.9	4615.7	2043.1	2175.6	2214.9	4198	4507.4	4592.4	-0.56	-0.75	-0.03	-0.36	0.15	0.34	0.463308	0.499887	0.463755	0.242162	0.998829	0.880744	17.43	0.52	3.34
BB_0364	Chromosome	Methylglyoxal synthase OS=Borrelia burgdorferi (strain ZS7) OX=445985 GN=mgsA PE=3 SV=1	126	14	8.62	62	17	172	17	12056.8	16270.7	14787.7	12203.5	15070.1	13497.1	13610.5	19084.4	16593.2	16274.4	16908.3	18752.1	13113.5	17877.3	17146	17470.8	16951.9	20451.2	17776	18207	18108.2	17542	15922.1	16128.7	15505.7	-0.2	-0.19	-0.03	-0.61	-0.36	-0.33	0.201185	0.327139	0.770034	0.278788	0.301886	0.513279	3.69	6.34	9.35
BB_0365	Chromosome	Outer surface 22 kDa lipoprotein OS=Borrelia burgdorferi (strain ZS7) OX=445985 GN=p22 PE=4 SV=1	194	21.9	5.82	82	17	1256	17	29695	32782.2	36924.9	32944.4	30955.8	35054.7	37895.2	43335.6	50489.9	50802.8	43344.5	52622.5	40829.4	47232.5	59227.3	54240.3	49766.4	58810.8	40091.4	50730.9	52585.1	52381.4	48510	51184.1	50749.6	-0.47	-0.68	-0.13	-0.71	-0.24	-0.03	0.0778277	0.0696457	0.0908064	0.314055	0.684623	0.779673	9.09	5.18	1.18
BB_0366	Chromosome	Probable M18 family aminopeptidase 1 OS=Borrelia burgdorferi (strain ZS7) OX=445985 GN=apeA PE=3 SV=1	458	51.5	6.02	96	67	1680	67	71917.1	68454.9	78792.5	46077.9	75687.7	50872.1	81327.6	77135	86048.4	88102.5	88021.4	92206.7	91379.6	87210.2	95067.1	98753.2	98168	107216	81861.2	81540.6	80660.9	83051.4	90985	89813	92582.2	-0.17	-0.35	-0.17	-0.4	-0.08	0.12	0.29684	0.304269	0.0604926	0.391635	0.644654	0.589705	0.24	2.49	1.91
BB_0367	Chromosome	Putative phosphotransferase enzyme IIB component BB_0367 OS=Borrelia burgdorferi (strain ATCC 35210 / B31 / CIP 102532 / DSM 4680) OX=224326 GN=BB_0367 PE=3 SV=1	92	10.6	5.54	88	9	71	9	2752.7	1753.3	5073.5	2759.7	3877.2	3358	4624.6	3388.2	8289.3	6228.8	6939	7567.7	4261.9	3012.3	7996.7	6284.8	6376.7	7257	5149.7	4893.8	4904.7	5169	7138.2	7478.7	7941.7	-0.85	-0.71	0.09	-0.82	-0.04	-0.13	0.0736694	0.109067	0.213997	0.292328	0.999492	0.725894	7.56	1.9	5.96
BB_0368	Chromosome	Glycerol-3-phosphate dehydrogenase OS=Borrelia burgdorferi (strain ATCC 35210 / B31 / CIP 102532 / DSM 4680) OX=224326 GN=BB_0368 PE=3 SV=2	352	39.4	5.85	42	17	154	17	12313.9	13922.2	5829.2	7954.4	5203.3	6146.1	13393.8	15285.6	9070.7	10992.1	7712.4	8455.4	16555.1	18666.6	8452.7	9183.9	7292.5	6872.4	14953.2	10494.7	10631.2	10166.3	8607.3	8504.1	8323.5	-0.46	-0.43	0.09	-0.77	-0.56	-0.52	0.218655	0.169216	0.919226	0.242162	0.232574	0.241703	15.04	9.16	20.62
BB_0369	Chromosome	ATP-dependent Clp protease, subunit A OS=Borrelia burgdorferi (strain ATCC 35210 / B31 / CIP 102532 / DSM 4680) OX=224326 GN=BB_0369 PE=3 SV=2	755	87.8667	8.00333	9	6	12	6	36.2	31.3	53.2	56.8	49		71.8	76.9	139.5	96.7	106.9		51.1	54.6	97	72	78.4			44.1	50.5	44.3	103.9	115.8	105.6	-1.14	-0.65	0.49	-0.61	0.41	-0.01							12.37	13.12	0.69
BB_0370	Chromosome	Tyrosine--tRNA ligase OS=Borrelia burgdorferi (strain ATCC 35210 / B31 / CIP 102532 / DSM 4680) OX=224326 GN=tyrS PE=3 SV=1	405	46.3	8.85	39	15	68	15	1145	3128.5	1016.3	1577.4	1612.2	2155.5	1382.4	3705.3	1273	2487.3	2058.7	2532.3	1096.8	3224.1	1348.5	2590.3	1822	3062.6		2116.9	2120.5	2316.2	2251.3	2273.9	2319.8	-0.34	-0.29	0.05	0.04	0.38	0.18	0.0873052	0.436521	0.775335	0.75896	0.579605	0.522406	8.07	27.96	20.35
BB_0371	Chromosome	Glycine--tRNA ligase OS=Borrelia burgdorferi (strain ATCC 35210 / B31 / CIP 102532 / DSM 4680) OX=224326 GN=glyQS PE=3 SV=1	445	52.2	7.06	72	35	335	35	20259.5	18893.4	19757.6	12070	22763.6	14991.5	22839.5	21126.8	18928.9	14883.1	21377	17774.8	22373.1	20682.3	20936.5	19620.6	23960.5	21828.5	20484.4	17039.6	18115.3	19547.3	15825.5	16969.3	18240	-0.17	-0.14	-0.16	-0.25	-0.33	-0.07	0.431419	0.447956	0.374954	0.349331	0.323637	0.471701	11.4	5.85	17.87
BB_0372	Chromosome	Glutamate--tRNA ligase OS=Borreliella burgdorferi 64b OX=498740 GN=gltX PE=3 SV=1	490	56.7	8.78	79	46	444	46	22954	21834.5	21808.4	22800.9	21652.6	21978	26575.3	25854.5	24649.1	28731.3	24549.7	27631.8	25925.7	25365.8	24197.9	29512	23951.3	29251	28113.6	23784.9	24656.9	25217.5	26025.1	26709.4	27031.7	-0.23	-0.2	0.03	-0.31	-0.13	-0.16	0.105346	0.204911	0.984478	0.205766	0.481927	0.620365	4.92	4.87	0.05
BB_0374	Chromosome	HD domain protein OS=Borrelia burgdorferi (strain ZS7) OX=445985 GN=BbuZS7_0376 PE=4 SV=1	379	43.4	8.65	65	25	141	25	2957.3	2683	1868.1	2673.9	2284.6	1676.6	3699.5	3299	2134.4	4723.9	2676.2	3034	3443.3	3021.4	2048.4	4514.3	2685.7	2840.6	2365	4777.6	4611.6	4887.8	4431	4308.8	4438.7	-0.31	-0.2	0.08	0.41	0.62	0.59	0.231634	0.361502	0.172157	0.682086	0.183556	0.238494	9.97	1.26	3.64
BB_0375	Chromosome	5'-methylthioadenosine/S-adenosylhomocysteine nucleosidase OS=Borreliella burgdorferi 64b OX=498740 GN=mtnN PE=3 SV=1	237	26.6	7.58	81	28	392	27	18445.4	20469.7	35404.5	29080.9	30287.4	28424.7	20083.4	23248.8	42571.3	35663.5	36473.7	34755.8	22068.7	25028.4	44931.7	38282.1	38179.1	35976.8	19721.5	36002.7	36291.1	35742.5	35973.8	35951.9	36414.3	-0.27	-0.34	-0.08	-0.21	0.06	0.13	0.103888	0.0524793	0.0877907	0.720766	0.752721	0.611449	2.61	3.04	0.42
BB_0376	Chromosome	S-adenosylmethionine synthase OS=Borrelia burgdorferi (strain ATCC 35210 / B31 / CIP 102532 / DSM 4680) OX=224326 GN=metK PE=3 SV=1	392	43	8.69	83	37	333	37	11561.4	15187.8	15215.9	16283.2	15440.4	14015.3	12116.1	15999.3	15220.9	18015.4	15187.8	14833.2	12937.1	16892.7	16204.2	18224.7	16146.8	15538.3	11901.5	16017.3	15934	16367.5	20889.1	21022	21514.8	-0.07	-0.16	-0.09	-0.16	-0.17	-0.08	0.329819	0.123214	0.0945388	0.600044	0.70325	0.982776	4.43	0.22	0.29
BB_0377	Chromosome	S-ribosylhomocysteine lyase OS=Borrelia burgdorferi (strain ZS7) OX=445985 GN=luxS PE=3 SV=1	157	18.1	5.57	54	9	52	9	2626.1	1983.9	827.1	2069.7	1294.9	849.9	3077.1	2448.8	836	1973.6	1506.8	882.3	3048.1	2331.4	895.7	1801.8	1492.3	909.3	3356.8	745.1	702.8	820.3	1179.8	1106.2	1101.5	-0.12	-0.16	0.04	-0.37	-0.1	-0.14	0.326207	0.499887	0.718511	0.316029	0.245973	0.241703	12.24	6.74	0.17
BB_0379	Chromosome	Uncharacterized HIT-like protein BB_0379 OS=Borrelia burgdorferi (strain ATCC 35210 / B31 / CIP 102532 / DSM 4680) OX=224326 GN=BB_0379 PE=4 SV=1	139	15.9	8.27	61	11	84	11	2284	2544.9	2288.6	1750.7	1994.8	2547.5	2062.4	2467.9	2073.1	1967.4	1782.8	3078.6	2156.2	2545.7	2303.3	1501.7	1942.9	2976.2	2136.2	2204.4	2207.7	2219.2	1889.8	1861.8	1927.6	0.1	0.01	-0.05	-0.33	-0.23	-0.33	0.959058	0.491527	0.953831	0.281538	0.273113	0.272053	5.93	1.63	8.83
BB_0380	Chromosome	Magnesium transporter MgtE OS=Borrelia burgdorferi (strain ZS7) OX=445985 GN=mgtE PE=3 SV=1	454	50.75	5.2	18	8	24	8		1044.9	596.6	768.6	614.3	295.4		860.6	493.6	780.9	610.1	355.2		893.8	569.9	759.7	924.4	307.2					398.7	385.1	408.2	0.14	-0.02	-0.05	-0.1	-0.12	-0.07							14.9	23.18	17.31
BB_0381	Chromosome	Uncharacterized protein BB_0381 OS=Borrelia burgdorferi (strain ATCC 35210 / B31 / CIP 102532 / DSM 4680) OX=224326 GN=BB_0381 PE=4 SV=2	474	55.6	7.3	29	19	103	19	5315.2	7339.7	3152.6	4888.2	3712.9	2794.8	5448.6	7847.4	3512	5909.8	4335.7	3095.3	5203.7	7433.5	3251.2	5441.1	3876.2	3035.3	2937.2	6626.4	6731.6	6882.7	6221.2	6296.4	6246.2	-0.19	-0.05	0.07	-0.42	-0.21	-0.29	0.179018	0.482695	0.101519	0.499988	0.52765	0.550369	2.16	5.98	0.15
BB_0382	Chromosome	Membrane lipoprotein BmpB (Fragment) OS=Borreliella burgdorferi OX=139 GN=bmpB PE=4 SV=1	337	37.1	5.1	68	22	246	22	17022.2	13626.4	11437.9	13695.2	9989.9	10832.3	12486	9992.8	10702	15584.8	9841.8	12042.1	16452.1	13344.1	11975.8	17579.2	10660	12986.4	11024.2	9586.6	10100.1	10754.4	9782.3	10391.7	10899.5	0.06	-0.08	-0.14	-0.03	-0.14	0.05	0.654808	0.499887	0.200053	0.839946	0.255827	0.882909	21.7	11.8	0.27
BB_0383	Chromosome	Basic membrane protein A OS=Borrelia burgdorferi (strain ATCC 35210 / B31 / CIP 102532 / DSM 4680) OX=224326 GN=bmpA PE=3 SV=1	339	36.9	5.29	90	40	1130	40	56248.1	53314.7	45597.8	46704.5	50850.2	52586	51188.1	48821.5	48856.8	45129.7	54456.3	51433.9	55056.7	52887.1	47778.6	43083.2	53067	46912.1	54968.3	52885.9	53468.5	53247.5	47584.2	47791	48136	0.04	0.02	0.03	0.4	0.36	0.32	0.791258	0.715172	0.927812	0.254119	0.151626	0.28322	9.63	8.55	6.85
BB_0384	Chromosome	Basic membrane protein C (BmpC) OS=Borrelia burgdorferi (strain ZS7) OX=445985 GN=bmpC PE=4 SV=1	353	39.8	9.09	39	9	53	9	1779	1075.7	793.9	3497.2	805	1887.2	1197.3	719.4	627.9	801.3	666.5	443.9	1410.2	856.9	672.5	734.6	673.8	450.6		517.1	558.9	495.2	1074.4	1152.8	1093.2	0.58	0.33	-0.06	0.69	-0.56	-0.5	0.285973	0.48445	0.524543	0.497272	0.398077	0.603884	25.34	8.34	10.8
BB_0385	Chromosome	Basic membrane protein D (BmpD) OS=Borrelia burgdorferi (strain ZS7) OX=445985 GN=bmpD PE=4 SV=1	341	37.1	5.55	87	33	746	33	53035.9	54856.1	42097.6	30439.8	40276.5	32922.5	28710.1	29917.8	28196.4	27546.4	27463.6	30132.7	50929	53059.3	49770.6	52458.6	47105.6	56503.9	51001.1	18039.1	19584	21732.9	24779.1	27017	29767.9	0.57	-0.23	-0.83	-0.04	-0.75	0.14	0.224402	0.499887	0.0480195	0.669611	0.162091	0.30322	36.14	26.75	2.82
BB_0386	Chromosome	30S ribosomal protein S7 OS=Borrelia burgdorferi (strain ATCC 35210 / B31 / CIP 102532 / DSM 4680) OX=224326 GN=rpsG PE=3 SV=1	157	18.2	10.05	77	24	373	24	14643.5	15930.6	12668.3	13092.4	15798.8	11086.9	21301.5	23444.4	18596.1	17802.7	23774.1	14860.3	19142.7	20690.3	16777.3	16210	20892.7	13435.3	17356.4	12730.3	13112.4	13386.9	15261.7	15568.4	15731.5	-0.55	-0.38	0.17	0.22	0.7	0.56	0.0511686	0.0542087	0.0518551	0.532478	0.188835	0.251898	2.34	2.32	0.02
BB_0387	Chromosome	30S ribosomal protein S12 OS=Borreliella burgdorferi 64b OX=498740 GN=rpsL PE=3 SV=1	124	13.8	11.52	57	9	219	9	5701.7	7983.4	7447.6	7553.6	7007.7	5484.9	8182.2	11381.6	9474.5	10873.2	9176.1	9406.9	6875.7	9864.2	9189.2	10162.8	8758.1	9463.5	4615.7	10596.6	10801.8	10598	8202.7	8611.5	8488	-0.52	-0.31	0.06	0.93	1.3	1.25	0.0889666	0.16361	0.291912	0.349331	0.232574	0.294428	14.48	2.53	1.15
BB_0388	Chromosome	DNA-directed RNA polymerase subunit beta' OS=Borrelia burgdorferi (strain ATCC 35210 / B31 / CIP 102532 / DSM 4680) OX=224326 GN=rpoC PE=3 SV=1	1377	154.6	8.05	81	151	2175	151	108189	114774	117859	102837	116882	94545.3	142559	153417	152473	144439	148101	133731	136388	144971	149666	148453	145739	135785	130116	147368	149092	150011	157496	159451	160075	-0.41	-0.34	0.03	-0.2	0.15	0.13	0.0579305	0.0968068	0.606106	0.502233	0.313108	0.418095	5.23	0.42	4.99
BB_0389	Chromosome	DNA-directed RNA polymerase subunit beta OS=Borrelia burgdorferi (strain ATCC 35210 / B31 / CIP 102532 / DSM 4680) OX=224326 GN=rpoB PE=3 SV=2	1155	129.55	6.03	81	113	1957	5	79450.1	43743.1	92079.9	77739.1	87421.8	72151.1	99193.4	54702.3	113715	101777	105423	97248.7	97328.4	53317.1	114462	107226	107248	105516	79458	103333	108236	108983	99438.3	103798	105353	-0.36	-0.34	0.005	3.1	3.24	3.25	0.0624514	0.116901	0.616321	0.304713	0.524242	0.550369	1.73	0.78	2.49
BB_0390	Chromosome	50S ribosomal protein L7/L12 OS=Borrelia burgdorferi (strain ATCC 35210 / B31 / CIP 102532 / DSM 4680) OX=224326 GN=rplL PE=3 SV=1	124	12.9	4.74	61	11	388	11	24849.2	21166.9	25877.8	25802.6	30321.7	27237.9	39516	34003.2	38033.7	38844.3	44272.1	40975	35728.7	31001.6	35858.2	34524.8	41927.5	37567.8	28075.4	37173.9	38328.7	37667.8	38913.5	39801.4	39227.7	-0.59	-0.47	0.14	-0.35	0.24	0.09	0.040356	0.0460944	0.0835499	0.316029	0.332307	0.550369	3.94	2.76	0.86
BB_0391	Chromosome	50S ribosomal protein L10 OS=Borrelia burgdorferi (strain ATCC 35210 / B31 / CIP 102532 / DSM 4680) OX=224326 GN=rplJ PE=3 SV=2	162	18	9.55	88	23	453	23	17846.8	19542.6	26475.8	22368.2	22237.5	17571.3	26039.6	28959.2	35866.1	33017.9	31135.8	25086.6	25633.4	27899.5	36092.5	33450.5	30246.7	25519.8	24680.4	26485.6	27658.9	27236.4	28852.5	29911	29794.1	-0.54	-0.52	0.02	-0.19	0.35	0.37	0.0369065	0.0463985	0.662778	0.391635	0.41713	0.522991	1.91	4.33	2.26
BB_0392	Chromosome	50S ribosomal protein L1 OS=Borrelia burgdorferi (strain ATCC 35210 / B31 / CIP 102532 / DSM 4680) OX=224326 GN=rplA PE=3 SV=1	226	25.7	9.63	86	32	611	32	31505.3	33171.6	29696.2	34877	28310	31972.6	45946.6	48619.7	44973.5	48490	42498.2	45080	41397.2	43722.7	38808.7	42674	37398.2	39138.3	37344.9	37928.5	40033.5	38681.3	41109.4	42356.3	39989.8	-0.55	-0.39	0.19	-0.29	0.2	0.01	0.0376881	0.0547343	0.0604926	0.317928	0.245668	0.61696	4.64	0.24	0.46
BB_0393	Chromosome	50S ribosomal protein L11 OS=Borreliella burgdorferi 64b OX=498740 GN=rplK PE=3 SV=1	143	15.2	9.96	90	23	432	23	19701.8	19808.2	24071.6	21567	23944.3	21620.5	30647.5	31009.3	35311.8	33266.1	35293.8	33726.1	26056.6	26615	33149.2	31112.5	32768.4	31969	27884.7	29355.1	30638.1	29427.7	29575.6	30844.7	29906	-0.63	-0.46	0.1	-0.17	0.39	0.29	0.0303112	0.0514491	0.160976	0.815057	0.245668	0.408162	0.89	4.29	1.26
BB_0394	Chromosome	Transcription termination/antitermination protein NusG OS=Borrelia burgdorferi (strain ATCC 35210 / B31 / CIP 102532 / DSM 4680) OX=224326 GN=nusG PE=3 SV=1	184	21.2	8.22	81	18	235	18	9585.1	10856.9	10383.5	7013.2	9990.8	9227.3	13306.6	15087.9	14334.9	10046.3	13650.5	12438.6	13040.5	14534.2	12829.1	8704.1	12221.3	11673.2	10337.6	10774.8	10644.8	10487.6	11268	11146.6	11005.3	-0.47	-0.33	0.15	-0.52	-0.06	-0.22	0.0248233	0.0704312	0.159119	0.242162	0.854754	0.524749	0.07	2.8	1.09
BB_0395	Chromosome	Protein translocase subunit SecE OS=Borrelia burgdorferi (strain ATCC 35210 / B31 / CIP 102532 / DSM 4680) OX=224326 GN=secE PE=3 SV=1	56	6.7	9.19	29	5	30	5	334	229.8		998.2	350.7	1035.1	491.9	326.3		874.4	544.7	1276.9	412.1	293.9		847.9	469.8	1169.9		1130.9	1194	1235.7	379.9	363.7	383.1	-0.53	-0.33	0.2	-0.32	0.21	0.01							10.95	9.85	1.04
BB_0396	Chromosome	50S ribosomal protein L33 OS=Borrelia burgdorferi (strain ZS7) OX=445985 GN=rpmG PE=3 SV=1	59	6.9	10.07	51	4	117	4	3501.1	2193.5	2099.8	1684.3	3080.9	1997.6	5510.5	3428.5	3171.7	2577.1	4642.3	3467.1	5198.4	3233.3	2811.7	2005.2	4140.3	2321.2	4348.6	2650.5	2685.7	2573.1	3738.9	3833.9	3912.3	-0.65	-0.42	0.17	-0.49	0.16	-0.15	0.0321977	0.147086	0.260158	0.276383	0.731291	0.540081	5.66	15.25	8.49
BB_0397	Chromosome	Uncharacterized protein OS=Borrelia burgdorferi (strain ATCC 35210 / B31 / CIP 102532 / DSM 4680) OX=224326 GN=BB_0397 PE=4 SV=1	282	33	7.99	51	16	94	16	2199.7	2681.7	2409.8	2422.2	3620.5	2928.7	2919.6	4208.2	3463.5	3839.3	5209.2	5009.9	2831.7	3985.8	3179	3564.1	4659.3	4772.7	2670.2	4050.1	4032.2	5022.1	4038	4145	4502.3	-0.53	-0.47	0.09	-1.03	-0.51	-0.65	0.0624514	0.0879853	0.114377	0.308853	0.488164	0.513279	0.53	8.61	2.79
BB_0398	Chromosome	Putative lipoprotein OS=Borrelia burgdorferi (strain ZS7) OX=445985 GN=BbuZS7_0401 PE=4 SV=1	343	40.6	7.53	14	6	32	6		164.6	324.3	326.5	131.1	270.5		291.2	693.3	574.5	104.1	443.9		293.8	596.4	583.5	175	447.4		1043.4	1131.6	1159.2	503.3	562.6	564.4	-0.76	-0.78	-0.02	-0.49	0.07	0.29							6.14	5.66	0.47
BB_0400	Chromosome	Uncharacterized protein OS=Borrelia burgdorferi (strain ATCC 35210 / B31 / CIP 102532 / DSM 4680) OX=224326 GN=BB_0400 PE=4 SV=1	516	60.3	9.09	43	21	114	21	7589.9	6609.6	982.7	11614.1	6492.3	5804.1	3437.5	3170.7	459.7	4524.2	3113.9	2413.7	3386.9	3174.5	441	4123.8	3105.6	2285.7	4234.2	1433.2	1367	1378.4	641.1	649.5	644.4	1.1	1.11	0.03	0.47	-0.67	-0.7	0.0420634	0.0524793	0.32144	0.241266	0.21111	0.255829	2.37	0.12	2.25
BB_0401	Chromosome	Putative glutamate transporter OS=Borreliella burgdorferi 64b OX=498740 GN=BBU64B_0409 PE=3 SV=1	400	45.7	9.5	4	2	10	2				2293.5						1128.7						845.1							1180	1185.4	1107.4	1.02	1.44	0.42	-6.64	-6.64	-6.64							0	0	0
BB_0402	Chromosome	Proline--tRNA ligase OS=Borrelia burgdorferi (strain ATCC 35210 / B31 / CIP 102532 / DSM 4680) OX=224326 GN=proS PE=1 SV=1	488	56.3	8.25	81	47	291	47	15786.8	17858.8	17495.2	11020.3	13980.3	11817	16793	18129.4	17256.4	14019	13597.2	15971.8	16910.7	18323	18309.6	16786.5	14392.8	17879.1	18424.5	14235.8	14994.9	15900.3	16833.6	17761.7	18082.9	-0.06	-0.07	-0.08	0.79	1.19	1.25	0.463273	0.499887	0.306126	0.276383	0.232574	0.304738	8.52	1.46	7.12
BB_0403	Chromosome	Uncharacterized protein OS=Borrelia burgdorferi (strain ZS7) OX=445985 GN=BbuZS7_0406 PE=4 SV=1	210	25.1	8.85	14	3	7	3	188.6	189	50.2				249.2	252.2	98.3				247.3	231	65.5								277.7	287	335.4	-0.69	-0.36	0.33	-0.44	0.26	-0.06							29.02	2.32	26.66
BB_0405	Chromosome	Uncharacterized protein OS=Borrelia burgdorferi (strain ZS7) OX=445985 GN=BbuZS7_0408 PE=4 SV=1	203	22.2	5.22	36	10	119	10	5740.7	5562.4	3664.5	2858.7	3342.2	1736.2	5740.7	5848.9	3751.9	3033.6	3565.8	1973.6	6358.2	6324	4516	4228	4027.4	2667.4	7171.4	2955.8	2833.2	2713.7	3924.2	3954.8	3824.1	-0.06	-0.29	-0.22	1.3	1.43	1.86	0.218655	0.249364	0.182089	0.243805	0.232574	0.27194	2.8	11.74	9.11
BB_0406	Chromosome	Uncharacterized protein OS=Borrelia burgdorferi (strain ATCC 35210 / B31 / CIP 102532 / DSM 4680) OX=224326 GN=BB_0406 PE=4 SV=1	203	22.8	8.31	41	9	79	9	3570.9	6159.1	5056.8	2889.3	2266	3549.1	2419.5	4054.2	3154.5	1498	1465.8	2365.4	1854.9	3291.2	2615	1117.8	1145	2332.7	3089.8	1356.7	1308	1125.5	2801.4	2798.5	2545	0.65	0.97	0.31	0.1	-0.67	-0.89	0.0500136	0.0242751	0.0701933	0.901664	0.2371	0.272053	7.24	2.03	2.97
BB_0407	Chromosome	Mannose-6-phosphate isomerase, class I OS=Borreliella burgdorferi 64b OX=498740 GN=manA PE=3 SV=1	372	42.8	5.55	66	36	364	36	14803.7	14848.9	11693.6	11343	12265.5	14036	23589.6	22132.7	19812.7	16016.2	19838.2	20672	22626	21541.5	18061.7	14186.4	18193.8	19348.9	22963.9	18952.1	20155.6	20035.9	13203.1	13996.9	13718	-0.62	-0.57	0.13	-0.34	0.39	0.26	0.0548991	0.0748979	0.123331	0.391635	0.245668	0.50651	9.53	2.45	0.62
BB_0408	Chromosome	Pts system, fructose-specific iiabc component OS=Borrelia burgdorferi (strain ATCC 35210 / B31 / CIP 102532 / DSM 4680) OX=224326 GN=BB_0408 PE=1 SV=1	625	67.1	7.49	36	42	453	42	18740.9	17988.3	16880.6	32622.2	18625.4	34308.6	26618	26173.2	26151.9	26981.2	30282.3	28111.1	27270.7	26856.3	26070.2	25873.3	29305.3	25444.2	27312.5	26387	27009.3	26391.4	29563.3	30422.6	29734.6	-0.52	-0.56	0.03	-0.63	-0.25	-0.21	0.48316	0.572076	0.596895	0.34282	0.368289	0.513279	15.42	8.54	6.23
BB_0414	Chromosome	Chemotaxis protein methyltransferase OS=Borrelia burgdorferi (strain ZS7) OX=445985 GN=BbuZS7_0416 PE=4 SV=1	285	33.8	9.25	16	4	9	4	896.2	860.6			174.8	39.6	345.8	334			83	28.7	316.6	331.5			69	36.5		61.6	54.7	53.1				1.08	1.34	0.07	0.65	-0.35	-0.61							33.55	10.32	21.72
BB_0415	Chromosome	Uncharacterized protein OS=Borreliella burgdorferi 64b OX=498740 GN=BBU64B_0422 PE=3 SV=1	375	41.6	9.5	44	12	46	12	2443.4	1875.1	448.6	892.3	480.8	757.5	1989.4	1537.4	297.6	826	399.7	767.1	2092	1628.6	303.2	856.7	390.8	805.1	2288.8	765.8	792.3	784.2	453.4	424.1	467.8	0.29	0.21	-0.06	-0.29	-0.41	-0.35							14.84	21.71	1.71
BB_0416	Chromosome	Pheromone shutdown protein OS=Borrelia burgdorferi (strain ATCC 35210 / B31 / CIP 102532 / DSM 4680) OX=224326 GN=BB_0416 PE=4 SV=1	404	45.6	9.31	57	30	191	30	6641.7	8239	8432.2	8225.8	5418.6	5622.2	8935	10843.4	10355	9007.3	7172.6	6102.1	7824.7	10020.8	9892.5	7885.2	6125.4	5620.6	8582.8	13211.8	13663.8	13280.7	11227	11640.3	10998.5	-0.35	-0.2	0.15	0.7	1.05	0.9	0.182522	0.447956	0.0413367	0.196395	0.181934	0.238494	6.47	5.85	0.27
BB_0417	Chromosome	Adenylate kinase OS=Borrelia burgdorferi (strain ZS7) OX=445985 GN=adk PE=3 SV=1	211	24.1	9.14	55	13	101	13	5477.9	1816.7	3973.6	5690.6	3858.8	4615.9	9721.3	2938.5	6757	7587.7	6517.5	6189.8	8913.6	2697.2	6355.3	7456.7	6084.4	5783.2	9536.5	6150.3	6807.4	6842.5	4983.6	5439	5296.3	-0.76	-0.64	0.09	-0.68	-0.14	-0.21	0.101845	0.108727	0.0897892	0.242162	0.511885	0.511983	0.04	3.22	3.18
BB_0418	Chromosome	Uncharacterized protein OS=Borrelia burgdorferi (strain ZS7) OX=445985 GN=BbuZS7_0420 PE=4 SV=1	342	38.7	9	23	8	60.5	1	5630.2	7126.6	3018.9	3864.7	3166.1	3901.6	5112.4	6357.1	2872.6	3006.6	3120.4	3024	4310.2	5428.9	2106.4	2080	2375.1	2133.1	7667.3	2492.1	2673.3	2458.3	4268.7	4553.8	4047.3	0.15	0.47	0.42	0.8	0.75	0.26	0.250023	0.17051	0.094192	0.242162	0.215178	0.241703	10.48	7.8	10.29
BB_0419	Chromosome	Response regulatory protein 1 OS=Borreliella burgdorferi OX=139 GN=rrp1 PE=4 SV=1	307	35.1	7.05	39	10	53	10	1891.7	1086.6	1024.5	1564.2	1755.5	2552.9	1654.6	971.3	1128.8	1480.3	1856.4	2157.9	1881.9	1018.9	917.1	1336.2	1564	1897	762.9	2227.7	2260.8	2203	2927.6	2891	2918.3	0.16	0.16	0.17	-0.07	-0.08	-0.3	0.561929	0.319696	0.560132	0.80004	0.337997	0.513279	1.71	11.17	11.37
BB_0420	Chromosome	Sensory transduction histidine kinase, putative OS=Borrelia burgdorferi (strain ATCC 35210 / B31 / CIP 102532 / DSM 4680) OX=224326 GN=BB_0420 PE=1 SV=1	1494	172.7	8.12	29	33	123	32	1014.6	908.3	827.4	1347.4	614.1	797.9	739.9	796.7	771.1	1309.8	583.7	740.7	746.5	813.7	963.4	1368.8	590.8	742.3		1093.8	1133.4	1109.6	421	416.1	389.5	0.09	0.04	-0.03	0.01	-0.06	-0.03	0.250517	0.600846	0.346729	0.80976	0.530801	0.610204	1.36	12.09	1.19
BB_0421	Chromosome	Haloacid dehalogenase-like hydrolase OS=Borrelia burgdorferi (strain ZS7) OX=445985 GN=BbuZS7_0427 PE=4 SV=1	279	32.1	5.6	47	14	108	14	5563.9	3607.5	2914.5	2313.8	2370.7	1781.3	7366.9	4751.2	3988.5	3888.9	3426.5	3208.3	6029.6	4027.5	3240.2	3154.6	2548.6	2623	4768.2	4170.9	4516.9	4369.5	2570.8	2745.4	2702.1	-0.49	-0.14	0.3	-0.59	0.05	-0.25	0.129339	0.343628	0.0604926	0.335809	0.646234	0.513279	9.05	0.9	3.31
BB_0426	Chromosome	Nucleoside 2-deoxyribosyltransferase superfamily OS=Borrelia burgdorferi (strain ATCC 35210 / B31 / CIP 102532 / DSM 4680) OX=224326 GN=BB_0426 PE=4 SV=2	182	21.4	7.24	87	30	346	30	21364.4	19331.4	12462	21260.2	14541.3	24124.6	26794.5	24368.6	16971.8	22733.2	20169.8	25773.5	26392	24313.7	15478.1	20595.4	18545.2	22907.7	25290.8	20907.7	23013.5	21851.2	19308.5	21099.4	20300.5	-0.33	-0.32	0.13	0.03	0.13	-0.02	0.218655	0.472511	0.236261	0.974011	0.353502	0.610204	13.8	1.44	3.04
BB_0427	Chromosome	Ribosomal RNA small subunit methyltransferase I OS=Borrelia burgdorferi (strain ATCC 35210 / B31 / CIP 102532 / DSM 4680) OX=224326 GN=rsmI PE=3 SV=2	250	28.1	9.56	44	9	40	9	647.5	94.2	95.4	129	147.7	144.4	857	125.5	131.1	149.3	170.5	161.4	799.6	109.5	123.5	153	172.8	178.6		311.6	304.6	303	821.9	847	795.9	-0.33	-0.28	0.03	-0.08	0.25	0.22							8.1	1.55	12.24
BB_0429	Chromosome	Uncharacterized protein OS=Borrelia burgdorferi (strain ATCC 35210 / B31 / CIP 102532 / DSM 4680) OX=224326 GN=BB_0429 PE=4 SV=1	129	14.7	9.04	82	13	188	13	6969.6	6135.8	8217	5487.5	7256.3	5949.7	9591.1	8564.6	11894.5	9193.3	9715.1	10108	10283.9	9167.4	12093.5	9721.2	10345.5	10077.7	7896.2	6535.3	6407.2	6360.2	9613.7	9435.3	9356.5	-0.48	-0.57	-0.06	-1.1	-0.63	-0.57	0.0929748	0.076218	0.131483	0.235162	0.245668	0.396139	0.66	3.62	1.96
BB_0431	Chromosome	CobQ/CobB/MinD/ParA nucleotide binding domain protein OS=Borreliella burgdorferi 64b OX=498740 GN=BBU64B_0441 PE=4 SV=1	250	28.3	9.29	56	17	121	17	5136.8	6032.1	3985.6	5080.3	2913.5	3928.5	5075.9	5984.2	4075.4	5810.4	3118.6	3670.4	5682.4	6641	4186.4	5811.7	3067.3	3748.8	5187.8	5824	5714.7	6100.3	3796	3880.3	4132.2	-0.05	-0.07	-0.02	0.48	0.46	0.6	0.385243	0.171851	0.431144	0.281538	0.232574	0.30322	1.79	0.95	0.82
BB_0432	Chromosome	Uncharacterized protein OS=Borrelia burgdorferi (strain ZS7) OX=445985 GN=BbuZS7_0439 PE=4 SV=1	237	28.2	9.57	63	19	92	19	2137.6	2139	2552.7	1938.4	1617.1	1439.1	2814.8	2713.8	3249.6	4001	2140.7	2768.2	2699	2765	3253.5	3704.7	2042.3	2546.8	2479.5	4201.1	4017.5	4186.2	3768	3492.6	3616.9	-0.38	-0.35	0.03	-0.52	-0.14	-0.18	0.218655	0.224072	0.298797	0.352731	0.406255	0.513279	0.64	1.03	1.66
BB_0434	Chromosome	Stage 0 sporulation protein J OS=Borrelia burgdorferi (strain ZS7) OX=445985 GN=spo0J PE=3 SV=1	260	30.3	9.1	68	21	146	21	5908.6	5360.2	2879.7	2810.9	3202.9	5054	6892.8	6022.6	4032.7	4123.9	4268.8	6893	7598.4	6730.9	3884.7	3939.2	4168.3	6770.5	4959	6330.8	5599.6	5762.4	5996.4	5318.7	5500.6	-0.45	-0.41	0.04	-0.24	0.26	0.21	0.144832	0.0488756	0.827638	0.74784	0.627834	0.590406	5.25	5.06	0.19
BB_0435	Chromosome	DNA gyrase subunit A OS=Borrelia burgdorferi (strain ATCC 35210 / B31 / CIP 102532 / DSM 4680) OX=224326 GN=gyrA PE=1 SV=1	810	91.3	7.28	78	93	3094	93	80942.1	74222.6	84711.3	63004.8	74926	64497.7	97066.1	87657	95211.1	90678.8	86735.9	94581.6	87826.3	79387.1	90179.9	88305	80539.1	90963.7	81899.4	89909.1	92861.1	93810.9	89274.1	91468.2	93270.1	-0.25	-0.11	0.09	0.13	0.38	0.34	0.206491	0.404852	0.140525	0.64421	0.232574	0.323286	6.16	1.04	4.59
BB_0436	Chromosome	DNA gyrase subunit B OS=Borrelia burgdorferi (strain ATCC 35210 / B31 / CIP 102532 / DSM 4680) OX=224326 GN=gyrB PE=3 SV=4	634	71.4	6.84	60	48	585	47	30216.8	30091.4	26297.5	21751.6	26819.7	19514.6	36311.6	36938.8	32763.9	34702.5	31732.5	29558.9	32099.6	32375.9	28585	31334	28507.6	27932	29219.8	34895.6	36324.4	36369.5	32339.6	33992.4	34437.9	-0.28	-0.1	0.18	0	0.37	0.25	0.183143	0.423031	0.0770658	0.908967	0.232574	0.402543	0.05	0.8	0.86
BB_0437	Chromosome	Chromosomal replication initiator protein DnaA OS=Borrelia burgdorferi (strain ATCC 35210 / B31 / CIP 102532 / DSM 4680) OX=224326 GN=dnaA PE=3 SV=1	486.5	56.8	9.04	57.5	33	193	33	8335.6	7740.7	5588.7	5779.7	6341.6	5797.5	10613.5	9438.5	7241.9	9105.9	8443.4	8654.4	10178.7	9038.2	6721	8407.1	7558.7	8136.3	9116.9	11921.6	12323.1	12182.2	12057.7	12486	12412.3	-0.39	-0.26	0.1	-0.32	0.3	0.19	0.120792	0.157732	0.0945388	0.811363	0.318267	0.518554	7.62	0.39	3.28
BB_0438	Chromosome	Beta sliding clamp OS=Borrelia burgdorferi (strain ATCC 35210 / B31 / CIP 102532 / DSM 4680) OX=224326 GN=dnaN PE=1 SV=1	385	44.6	5.65333	56	27	193	27	8032.1	8716.9	4785.7	5102	6860.2	9745.1	10594	11381.8	8090.3	6888.8	10622.7	12383.4	10766.1	11690.7	7293.1	6369.9	9946.4	11744.3	14495.5	8861.1	9144	8877.9	9357.2	9720.2	9412.8	-0.39	-0.42	0.09	-0.77	-0.27	-0.36	0.122249	0.113991	0.407504	0.391635	0.477691	0.515046	0.28	12.62	2.86
BB_0439	Chromosome	Uncharacterized protein BB_0439 OS=Borrelia burgdorferi (strain ATCC 35210 / B31 / CIP 102532 / DSM 4680) OX=224326 GN=BB_0439 PE=4 SV=1	99	11.2	9	31	3	4	3
BB_0440	Chromosome	50S ribosomal protein L34 OS=Borrelia burgdorferi (strain ATCC 35210 / B31 / CIP 102532 / DSM 4680) OX=224326 GN=rpmH PE=3 SV=1	51	6.2	12.09	16	2	29	2	499.5	596.6	2253.4	645.6	495.9	1057.6	833.4	933.7	2735.7	1056.7	606	1548.7	748.7	876.2	3035.8	1228.6	659.9	1640.2								-0.63	-0.57	-0.14	6.64	6.64	6.64							6.49	14.48	1.41
BB_0442	Chromosome	Membrane protein insertase YidC OS=Borrelia burgdorferi (strain ATCC 35210 / B31 / CIP 102532 / DSM 4680) OX=224326 GN=yidC PE=3 SV=1	544	63.95	8.905	37	28	200	28	9470.9	5312.4	6297.3	9703.3	6847.4	10566.4	12356.5	7097.5	8640	7930.9	9246	8065.9	12308.9	7003.6	8055.7	7831	8521.8	7092.6	10833.5	10007.7	9830	9286.8	8206.3	8201.8	7645.7	-0.4	-0.34	0.1	0.02	0.32	0.21	0.635868	0.817333	0.220117	0.860515	0.663992	0.84236	4.59	5.55	0.77
BB_0443	Chromosome	Spoiiij-associtated protein OS=Borrelia burgdorferi (strain ATCC 35210 / B31 / CIP 102532 / DSM 4680) OX=224326 GN=BB_0443 PE=4 SV=1	242	28.2	9.45	72	30	384	30	17085.1	16998.7	21802.1	24521	22265.6	24624.7	22582.7	22784.7	29824.6	30058.5	29187.6	30130.4	18968.6	19140	23559.4	22828.3	23497.9	20238.4	17013.1	28300.4	25319.3	24310.6	29063.3	26426.5	25932.3	-0.41	-0.09	0.33	-0.12	0.3	-0.09	0.0638811	0.903504	0.0897892	0.614682	0.232574	0.398738	0.9	6.97	7.51
BB_0444	Chromosome	WbnF OS=Borrelia burgdorferi (strain ATCC 35210 / B31 / CIP 102532 / DSM 4680) OX=224326 GN=BB_0444 PE=4 SV=1	355	40.2	7.75	66	31	378	31	18934.1	18399.6	14599.8	15058.5	18832.1	14301.8	23724.9	23177.9	19205.8	21434.1	24062.6	20682.9	23697.8	22567.9	17878.1	22434.5	23270.8	20964.7	21056.6	21282.9	21398.8	21517.5	20144.9	19646.4	19748.1	-0.37	-0.31	0.02	-0.91	-0.39	-0.35	0.0807859	0.135579	0.711744	0.242162	0.245668	0.328594	4.59	1.06	5.84
BB_0445	Chromosome	Fructose-bisphosphate aldolase OS=Borreliella burgdorferi 64b OX=498740 GN=fbaA PE=3 SV=1	359	40	6.47	78	30	840	30	59516.3	55249.5	54865.8	40485.1	56426.1	48638.5	42493.1	39699.6	42437.9	44092.7	43041	52395.1	49037	45602.5	47728.4	52992.2	49255.5	63561	59088.1	43575.1	44700.4	44011	44064.4	45333.7	44586	0.38	0.2	-0.2	-0.62	-1	-0.76	0.387488	0.925234	0.0696872	0.369935	0.21111	0.279028	10.73	8.41	2.17
BB_0446	Chromosome	Aspartate--tRNA(Asp/Asn) ligase OS=Borrelia burgdorferi (strain ZS7) OX=445985 GN=aspS PE=3 SV=1	586	68.3	9.29	74	56	412	56	16532.2	17348.4	17153.9	13743.4	18285.3	15637.7	19170	20094.7	18505.8	15098.2	19665.1	17709.4	18970.8	20004.4	19432.9	16378.3	20620.6	19676.8	16517.2	19336.2	20488.9	21399.5	20363.6	21420	22650.6	-0.16	-0.2	-0.07	-0.26	-0.16	-0.09	0.111775	0.0935948	0.352636	0.362362	0.592732	0.710239	5.09	2.58	6.85
BB_0447	Chromosome	Na+/H+ antiporter OS=Borrelia burgdorferi (strain ATCC 35210 / B31 / CIP 102532 / DSM 4680) OX=224326 GN=BB_0447 PE=4 SV=1	701	77.7	9.21	15	12	49	12	119.9	433.6	247.4	2651.6	754.2	932.7	94	365.2	190.9	2541.6	823.8	735.6	83.9	301.6	152.9	2162.7	848.8	599.2		3651.1	3714.6	3760.4	1379.3	1398.3	1282.3	0.2	0.47	0.22	0.38	0.25	0.03							7.83	5.61	4.57
BB_0449	Chromosome	Uncharacterized protein OS=Borrelia burgdorferi (strain ZS7) OX=445985 GN=BbuZS7_0456 PE=4 SV=1	97	11.6	9.6	59	7	61	7	2107.9	4079.8	1176.2	3714.5	3035.9	3238.6	2244.7	4320.3	1076.4	2918.5	3156.4	2578	2355.5	4575.9	1195.7	4384.4	3241.9	3685	2403.2	2822.9	2808.9	3052.9	4381.6	4410.6	4770.7	0.04	-0.16	-0.1	-0.12	-0.15	-0.06	0.589071	0.210493	0.351918	0.446745	0.485815	0.660432	12.08	5.21	1.93
BB_0450	Chromosome	RNA polymerase sigma-54 factor OS=Borrelia burgdorferi (strain ATCC 35210 / B31 / CIP 102532 / DSM 4680) OX=224326 GN=rpoN PE=4 SV=1	419	49.1	9.71	24	9	26	9	217.7	290.8				58.4	453.9	530.1				80.2	270	350.3				64		1319.7	1175.4	1226.4	687.3	610.7	621.9	-0.71	-0.21	0.5	-0.39	0.46	-0.1							26.12	8.12	17.92
BB_0454	Chromosome	Lipopolysaccharide biosynthesis-related protein OS=Borreliella burgdorferi 64b OX=498740 GN=BBU64B_0463 PE=4 SV=1	383	45.1	9.72	69	36	251	36	6110	5355.9	10001	8398	10629.8	8191.8	7555.3	7015.8	14996.7	13405.8	15066.2	13955.6	9385.7	8477.3	16529.6	15252.8	17160.1	15666.1	2479.5	15938	15970	16326.1	14738.1	14936.7	15427.2	-0.54	-0.71	-0.18	-0.45	0.1	0.26	0.119189	0.0601156	0.0897892	0.418252	0.765569	0.515046	18.83	6.73	1.27
BB_0456	Chromosome	Uncharacterized protein OS=Borreliella burgdorferi 64b OX=498740 GN=BBU64B_0466 PE=4 SV=1	201	23.6	8.32	25	4	15	4				87.5						24.6						17.3				50.5	49.4	51.4				1.83	2.34	0.51	-6.64	-6.64	-6.64							0	0	0
BB_0457	Chromosome	UvrABC system protein C OS=Borrelia burgdorferi (strain ATCC 35210 / B31 / CIP 102532 / DSM 4680) OX=224326 GN=uvrC PE=3 SV=1	603	69.8	9.475	42	22.5	122	1.5	5044.4	4073.5	2660.5	3620	1437.95	2214.5	5974.3	4908.4	3151	4866.5	1623	2752.65	6307.8	5050.6	3341.1	4937.9	1760.2	2848.75	5340.4	1664.5	1690.55	1697.65	6279.5	6475	6618	-0.2	-0.145	0.055	-0.28	-0.085	-0.105	0.0968425	0.0535684	0.126449	0.308761	0.570032	0.795805	8.34	2.28	9.255
BB_0458	Chromosome	Fibronectin type III domain protein OS=Borrelia burgdorferi (strain ZS7) OX=445985 GN=BbuZS7_0465 PE=4 SV=1	505	58.1	8.57	50	26	150	26	6569.4	4492.3	4339.2	3386.1	4658.6	5128.3	8380.9	5758.4	6612.7	5054.4	6407.5	7580.7	8627	5975.1	5794.7	4667.8	5840.4	6769.1	6217.8	7422.3	7819.2	7915.6	5796.3	6011.4	6223.9	-0.53	-0.4	0.14	-0.32	0.21	0.05	0.0778277	0.037675	0.419394	0.391635	0.699166	0.987515	3.86	3.06	2.38
BB_0459	Chromosome	Tetratricopeptide repeat domain protein OS=Borrelia burgdorferi (strain ATCC 35210 / B31 / CIP 102532 / DSM 4680) OX=224326 GN=BB_0459 PE=4 SV=1	436	51.7	5.41	25	9	29	9	240.6	242		311.3	50.5	138.8	156.9	247.6		316.3	65.5	108.1	182.2	289.5		273.9	60.2	70.8		267.4	243.3	241.4	143.8	143.1	137.6	0.17	0.07	0.12	0.05	0.1	-0.02							13.19	29.84	31.32
BB_0460	Chromosome	Putative lipoprotein OS=Borrelia burgdorferi (strain ZS7) OX=445985 GN=BbuZS7_0469 PE=4 SV=1	237	28.2	8.88	57	12	52	12	2323.6	1285.2	247.6	1365.8	1013	1758.7	2504.7	1494.8	338.2	1298.2	1093.2	1965.7	3413.5	2024.4	376.5	1246.9	1219.1	2191.4	1945.4	714.9	1031.8	941.8	153.7	242.5	226	-0.16	-0.44	-0.16	-0.39	-0.25	-0.09	0.226757	0.281502	0.291305	0.45508	0.699326	0.828206	11.78	18.44	10.57
BB_0461	Chromosome	DNA polymerase III subunit gamma/tau OS=Borrelia burgdorferi (strain ATCC 35210 / B31 / CIP 102532 / DSM 4680) OX=224326 GN=dnaX PE=3 SV=1	560	64.5	4.97	38	15	87	15	2899.9	2235.1	1092	1904.8	554.3	2169.2	3645.8	2856.1	1188.1	1681.3	772.5	1941.3	3339.8	2572.6	1230.9	1373.7	690.6	1596.1	1564	2835.2	2679.8	2625.6	3059.9	2863.2	2869.2	-0.3	-0.2	0.14	0.87	0.7	0.41							4.34	4.34	8.32
BB_0462	Chromosome	Nucleoid-associated protein EbfC OS=Borrelia burgdorferi (strain ATCC 35210 / B31 / CIP 102532 / DSM 4680) OX=224326 GN=ebfC PE=1 SV=2	99	11	5.55	86	12	242	12	18234.8	18900.4	14023.6	10206.9	12324.6	8351.6	17956	18446.4	13410.6	14553.8	12067.4	11507.6	16077.5	16676.6	12661.5	13725.8	11168.8	10648.3	14152.1	11956	12195.8	12330.3	12386.1	12871.3	12866.5	0.03	0.14	0.1	-0.16	0.16	0.06	0.578183	0.928353	0.079776	0.965081	0.673147	0.982471	1.94	3.79	0.1
BB_0463	Chromosome	Nucleoside diphosphate kinase OS=Borrelia burgdorferi (strain ATCC 35210 / B31 / CIP 102532 / DSM 4680) OX=224326 GN=ndk PE=1 SV=2	168	19.25	7.01	86.5	21	231	21	17484	16707.5	19615.4	12917.1	20023.9	11339.1	12235.5	11325.2	13668.8	14448	14438.4	13561.1	14163	13204.1	17326.1	19883.4	17844.1	18195.1	23955.7	18537	17389.9	18000.2	14797.3	13748.2	14202.4	0.5	0.17	-0.32	0.18	0.07	0.41	0.445273	0.91369	0.0897892	0.571931	0.940901	0.470488	4.33	16.14	10.65
BB_0465	Chromosome	Uncharacterized protein OS=Borrelia burgdorferi (strain ZS7) OX=445985 GN=BbuZS7_0477 PE=4 SV=1	231	26.9	5.44	43	9	36	9	759.8	430.5	127	104	793.8	508.7	747.3	415.4	124.2	95.3	715.3	453.8	725.1	406.5	111.9	88.1	730.9	456.9		538.1	573.9	576.6	189.7	217.3	188.7	0.09	0.15	0.05	0.31	0.19	0.14							5.4	4.84	0.77
BB_0466	Chromosome	ABC transporter, ATP-binding protein OS=Borrelia burgdorferi (strain ATCC 35210 / B31 / CIP 102532 / DSM 4680) OX=224326 GN=BB_0466 PE=4 SV=2	263	29.7	8.78	78	19	105	19	1935.4	2266.9	1747.5	3956.8	2915.7	5882.9	1970.1	2339.2	1802.9	3714.6	3010.3	5566.7	2281.8	2613.4	2008.1	4551.7	3502.9	6298.7	2136.2	3125.1	3089.2	3187.7	3322.2	3390.7	3611.5	-0.04	-0.22	-0.19	-0.49	-0.57	-0.34	0.978749	0.0763093	0.0604926	0.314055	0.245668	0.513279	1.04	1.16	0.12
BB_0467	Chromosome	Polyphenol oxidase OS=Borrelia burgdorferi (strain ATCC 35210 / B31 / CIP 102532 / DSM 4680) OX=224326 GN=BB_0467 PE=3 SV=1	229	26.95	8.85	32	9	54	8	1531.5	2299.5	1839	1750.9	652.9	1355.1	1535.1	2254	2007.1	1948.7	743.1	1501.2	1676.6	2385.2	2085.3	1855.5	714	1565.8	1487.7	2614	2523.7	2805.7	2440	2132.5	2166.5	-0.15	-0.15	0	-0.18	-0.02	-0.02	0.287013	0.0890769	0.542175	0.391635	0.459525	0.719654	0.55	0.93	0.38
BB_0468	Chromosome	GTP cyclohydrolase 1 type 2 homolog OS=Borrelia burgdorferi (strain ATCC 35210 / B31 / CIP 102532 / DSM 4680) OX=224326 GN=BB_0468 PE=3 SV=1	248	28.2	6.86	33	10	60	10	2935.2	2933.7	676	2997.3	3525.3	1423.3	3559.9	3522	673.6	3505.7	3937.1	2122.7	3669.7	3563.5	760.6	3895.1	4117.4	2386.2	3204.3	3581.7	3536.5	3729.8	3254.2	3286.2	3441.3	-0.27	-0.3	-0.12	-0.37	-0.03	0.09	0.218655	0.206323	0.187747	0.242162	0.60515	0.913282	14.02	10.35	4.22
BB_0471	Chromosome	Uncharacterized protein OS=Borrelia burgdorferi (strain ATCC 35210 / B31 / CIP 102532 / DSM 4680) OX=224326 GN=BB_0471 PE=4 SV=1	273	30.65	8.94	24	5	17	5	123.9			457.2	106.6	79.5	137.3			483.1	142.9	98.9	154.5			593.2	133.2	79.4		427.1	427	441.9	311	302.4	332.8	-0.2	-0.32	0.01	-0.03	0.2	0.29							5.02	0.36	9.78
BB_0472	Chromosome	UDP-N-acetylglucosamine 1-carboxyvinyltransferase OS=Borrelia burgdorferi (strain ATCC 35210 / B31 / CIP 102532 / DSM 4680) OX=224326 GN=murA PE=3 SV=2	427	46.6	8.25	53	26	257	26	12529.3	12810.6	9110.2	9561.6	9315.1	10238.3	13868.8	13875.4	9674.7	11131	10733.6	11463.9	14907.4	14786	10951	12663.3	11624.1	12633.7	10795.3	14698	14437.3	14806.7	13565.8	13376.2	13329.2	-0.15	-0.29	-0.15	-0.64	-0.45	-0.29	0.0660682	0.0748979	0.0774048	0.318838	0.324727	0.522406	1.51	6.4	1.68
BB_0476	Chromosome	Elongation factor Tu OS=Borrelia burgdorferi (strain ATCC 35210 / B31 / CIP 102532 / DSM 4680) OX=224326 GN=tuf PE=3 SV=1	394	43.4	5.76	94	47	3003	47	74985.9	88640.7	122338	80138.7	124283	77471.9	73689.4	85453.2	104903	99057.7	106553	96660.2	70614.7	83044.9	113829	114724	115720	109892	67136.9	99055.3	98702.7	98902	97918.6	97576.4	98245.8	0.04	0.09	-0.12	-0.07	0.1	0.3	0.940484	0.726154	0.441802	0.751241	0.676209	0.568608	20.04	1.36	8.46
BB_0477	Chromosome	30S ribosomal protein S10 (Fragment) OS=Borreliella burgdorferi OX=139 PE=3 SV=1	101	11.55	9.965	80.5	13	331	13	16640.1	17218.2	16938.3	14701.5	19762.9	17876.5	26088.4	27018.6	24056.3	21142.7	26551.5	24967.2	22056.3	22919.1	23619.4	21591.9	27408.8	25169.9	19263.7	25261.2	26545	26481.1	23713.2	24799	25144.1	-0.5	-0.48	-0.01	-0.67	-0.16	-0.14	0.0609644	0.0463985	0.580968	0.334477	0.933417	0.894971	3.76	5.05	1.17
BB_0478	Chromosome	50S ribosomal protein L3 OS=Borrelia burgdorferi (strain ZS7) OX=445985 GN=rplC PE=3 SV=1	206	22.2	10.02	87	29	617	29	21981.3	22427.7	28654.9	29061.6	33887	29562.1	33159.9	32782	41404.7	41827.5	47490.7	42417.4	28863	28398.7	38296.2	36312.3	45599.3	36941.2	28151.7	40866.8	42176.2	40438.4	44102.3	45520.9	43745.8	-0.52	-0.37	0.2	-0.29	0.22	0.14	0.0262752	0.0493805	0.110348	0.561625	0.396222	0.646458	1.45	4.59	0.2
BB_0479	Chromosome	50S ribosomal protein L4 OS=Borrelia burgdorferi (strain ATCC 35210 / B31 / CIP 102532 / DSM 4680) OX=224326 GN=rplD PE=3 SV=2	209	23.5	10.17	77	25	429	25	26082.8	25302.4	27840.1	31363.6	25364.8	31365.1	39891.4	38818.5	37539.6	38062	34561.9	39077.1	35937.8	35010.5	37231.5	36871.2	33523.6	38047.9	31127.1	42909.4	45368.8	44120.4	43578.1	45516.7	44223.9	-0.44	-0.41	0.04	-0.5	-0.06	-0.09	0.120792	0.101219	0.281695	0.419448	0.856637	0.981855	13.77	5.72	1.46
BB_0480	Chromosome	50S ribosomal protein L23 OS=Borreliella burgdorferi 64b OX=498740 GN=rplW PE=3 SV=1	98	11.1	9.96	74	16	239	16	12086.1	12639.1	10108.1	16567.2	12418.7	15324.2	17880.3	18835.7	13611	20814.7	15387.6	19139.1	16322.4	17153.8	13670.7	21166.9	15906.3	18626.1	17928.6	17296.7	17978.1	17298.1	23028	23985.6	23445	-0.37	-0.4	0.01	-0.28	0.04	0.03	0.103888	0.0531966	0.596629	0.44783	0.581116	0.610204	4.48	4.25	3.51
BB_0481	Chromosome	50S ribosomal protein L2 OS=Borreliella burgdorferi 64b OX=498740 GN=rplB PE=3 SV=1	277	30.6	10.51	73	30	796	30	29641.1	26626.2	31921.7	33768.8	38794.8	41435.2	42498.9	38382.6	43522.3	41655.4	51066.9	49267.5	38897.1	34617	43061.1	43014.9	50686.1	45714.8	40739.9	41797.6	43882	42676.2	43637.8	45489.8	44503.5	-0.42	-0.39	0.03	-0.36	-0.02	-0.04	0.101845	0.0879151	0.351918	0.427985	0.632688	0.719599	10.84	2.43	1.81
BB_0482	Chromosome	30S ribosomal protein S19 OS=Borrelia burgdorferi (strain ATCC 35210 / B31 / CIP 102532 / DSM 4680) OX=224326 GN=rpsS PE=3 SV=2	92	10.4	10.21	63	6	127	6	5261.6	6532.3	6952.3	6205.6	6308.6	5982.5	8444.8	10613.1	10024	8809	8943.9	8530.9	7333.2	9166.9	9540.9	7941.1	8545.6	7724	6294.1	8240.8	8502.4	8484.2	9315.2	9518.7	9605	-0.52	-0.45	0.15	-0.41	0.28	0.07	0.0615971	0.0524793	0.134602	0.281538	0.391608	0.796546	0.72	3.81	6.4
BB_0483	Chromosome	50S ribosomal protein L22 OS=Borrelia burgdorferi (strain ATCC 35210 / B31 / CIP 102532 / DSM 4680) OX=224326 GN=rplV PE=3 SV=2	120	13.7	10.32	72	15	382	15	21136.5	18788.1	20873.1	17589.9	23322.1	16040.1	28665.4	25818.6	28314.4	22460.7	31352.3	21255.6	24828.4	22757.7	26996	21477.9	29429.4	19868.8	27045.5	15979.5	16751.8	16280	18886.1	19579.6	19132.7	-0.43	-0.3	0.08	-0.86	-0.43	-0.51	0.0321977	0.0542087	0.157393	0.18517	0.207313	0.238494	1.62	4.46	0.09
BB_0484	Chromosome	30S ribosomal protein S3 OS=Borrelia burgdorferi (strain ZS7) OX=445985 GN=rpsC PE=3 SV=1	293	33.1	9.99	79	47	728	47	22803.9	23093.1	23477.1	25082.8	22239.7	24875.3	33360.6	33145	31155.9	30896.4	28276.1	29501.7	30120.2	31170.5	30303.7	33638.4	28647.9	32722.1	28342.4	36055	37599.3	37503	34849.2	36417.5	36853.6	-0.38	-0.41	0.01	-0.51	-0.21	-0.1	0.112606	0.0351954	0.980118	0.261836	0.371505	0.517931	10.31	0.78	11.46
BB_0485	Chromosome	50S ribosomal protein L16 OS=Borrelia burgdorferi (strain ATCC 35210 / B31 / CIP 102532 / DSM 4680) OX=224326 GN=rplP PE=3 SV=1	138	15.6	10.64	72	12	504	12	8221.9	10036	14567.8	12253.8	16457.4	12811.7	11796.7	15814.7	19122.5	15341.7	22148.8	16166	10579.9	13752.4	19208.2	15072.4	21539.4	16235	9498.3	17178.4	18005.5	17630.2	10727.8	11287.1	11118.5	-0.41	-0.39	0.02	-0.39	-0.06	-0.07	0.0990852	0.0463985	0.430083	0.354091	0.936508	0.894971	8.06	1.61	0.74
BB_0486	Chromosome	50S ribosomal protein L29 OS=Borrelia burgdorferi (strain ATCC 35210 / B31 / CIP 102532 / DSM 4680) OX=224326 GN=rpmC PE=3 SV=2	65.5	7.95	9.86	65.5	7	152	7	5068.4	6090	5668.9	5840.4	6077.9	5181.3	8489.2	10182.1	8400.8	9567.1	8291.7	8470.5	6802	7893.1	7916.7	8853.1	7973.8	7636.2	7819.9	9088.9	9461.8	9086.7	8123.8	8526.6	8366	-0.71	-0.44	0.13	-1	-0.29	-0.42	0.0643502	0.0704312	0.241749	0.202086	0.151626	0.279028	3.35	3.8	6.01
BB_0487	Chromosome	30S ribosomal protein S17 OS=Borrelia burgdorferi (strain ZS7) OX=445985 GN=rpsQ PE=3 SV=1	84	9.8	9.95	74	13	168	13	7296.9	9161.5	9785.1	11970.4	10387	10195	10853.9	13695.2	15253.5	17527	15415.6	14378.3	8967.8	11515.1	12693	15073.8	13057.3	10767.9	10375.7	13853.2	13836.9	13953.2	12870.5	12865.6	13011.5	-0.58	-0.31	0.26	-0.31	0.29	0.04	0.0303112	0.0890769	0.0604926	0.340595	0.323264	0.987295	2.97	4.07	1.07
BB_0488	Chromosome	50S ribosomal protein L14 OS=Borrelia burgdorferi (strain ATCC 35210 / B31 / CIP 102532 / DSM 4680) OX=224326 GN=rplN PE=3 SV=2	122	13.4	10.1	84	14	284	14	14979.4	15678.3	18287.7	15820.1	18294.9	19500.6	21197.8	22602.7	25444.8	20036.7	25109.5	25509.3	18673.5	19591.6	24123.6	19457.7	23808.8	24391.9	17547.1	21882.4	22954.8	22533	15729	16504.4	16289.4	-0.47	-0.32	0.08	-0.44	-0.08	-0.13	0.058608	0.0463985	0.210265	0.391635	0.815883	0.637006	4.98	0.92	2.38
BB_0489	Chromosome	50S ribosomal protein L24 OS=Borreliella burgdorferi 64b OX=498740 GN=rplX PE=3 SV=1	101	11.4	10.67	69	12	199	12	8152.5	9385.5	6840.9	9983.3	6561.2	11091.5	12195	13873.2	9438	13906.5	8864.8	15642.1	11025.8	12402.6	8555.9	11170.8	8160.2	12284.2	9231.3	12403.4	12790.3	12181.2	10471	10783.7	10096.7	-0.49	-0.32	0.15	0.34	0.83	0.5	0.04783	0.165948	0.151131	0.354512	0.232574	0.323286	3.84	10.66	2.35
BB_0490	Chromosome	50S ribosomal protein L5 OS=Borrelia burgdorferi (strain ATCC 35210 / B31 / CIP 102532 / DSM 4680) OX=224326 GN=rplE PE=3 SV=1	182	20.4	9.47	67	22	447	22	18722.7	19151.7	20976.2	25561.8	25418.4	19542.4	28455.2	29168.8	29857	34908.7	35523.7	27826.8	25030	25224.6	27356.3	33761.4	32345.7	26553.6	19111.1	29426.2	30794.9	31392.6	26805.6	27708.6	27873.9	-0.5	-0.41	0.13	0.02	0.52	0.39	0.0481214	0.037675	0.152459	0.6462	0.245668	0.398738	1.67	1.42	7.01
BB_0491	Chromosome	30S ribosomal protein S14 type Z OS=Borrelia burgdorferi (strain ATCC 35210 / B31 / CIP 102532 / DSM 4680) OX=224326 GN=rpsZ PE=3 SV=2	61	7.2	10.58	38	4	45	4	2055.7	1821.3	1229.2	3731.9	3603	3375.1	3644.3	3269.8	1998.8	6107.7	5692.6	5504.4	3012	2667.3	1715.5	5504.4	5148.9	5044	2746.5	4764.9	4959	4965.1	2858.4	3043.5	2989.2	-0.71	-0.55	0.18	-1.02	-0.31	-0.45	0.0420634	0.0355271	0.095861	0.29369	0.698184	0.515046	2.8	2	4.52
BB_0492	Chromosome	30S ribosomal protein S8 OS=Borrelia burgdorferi (strain ATCC 35210 / B31 / CIP 102532 / DSM 4680) OX=224326 GN=rpsH PE=3 SV=1	132	14.8	9.92	77	21	324	21	10250.4	11483.7	15554.2	13804.1	19008.4	18685.8	15127.3	17137.2	21259.8	18208.5	26690.6	24337.3	13523.1	14788.5	19722.2	16888.6	24561.3	23042.8	15563.5	20269	21884.6	21578.9	17376.1	18749.9	18217.9	-0.47	-0.36	0.11	-0.85	-0.46	-0.55	0.0624514	0.0463985	0.095861	0.313981	0.552647	0.513279	7.99	2.72	2.08
BB_0493	Chromosome	50S ribosomal protein L6 OS=Borrelia burgdorferi (strain ZS7) OX=445985 GN=rplF PE=3 SV=1	180	19.9	9.82	88	25	322	25	13380.8	15038.5	19833.2	14448.8	16517.5	20168.9	20483.4	22023.2	32058.3	19320.2	26161.4	26628.5	17933.5	19538.5	27611	16808.8	22858.9	23991.2	21590.6	18400.1	18722.9	17475.9	23442.7	23903.3	22825	-0.58	-0.4	0.18	0.21	0.67	0.49	0.0807516	0.116901	0.0516453	0.276383	0.183547	0.238494	10.18	7.69	0.67
BB_0494	Chromosome	50S ribosomal protein L18 OS=Borrelia burgdorferi (strain ATCC 35210 / B31 / CIP 102532 / DSM 4680) OX=224326 GN=rplR PE=3 SV=1	119	13.7	10.36	71	15	161	3	4211.25	3629.7	5711.75	4342.9	5077.5	4773	5656.3	4883.25	6530.1	6333.5	6479	6831.25	4816.4	4196.15	6820.4	6339.35	6140.4	6413.75	4691.95	5566.85	5590.35	5466.5	8942.1	8811	8600.1	-0.475	-0.305	0.085	-0.095	0.4	0.32	0.0825876	0.167648	0.335976	0.517748	0.282988	0.618414	8.47	7.19	1.69
BB_0495	Chromosome	30S ribosomal protein S5 OS=Borrelia burgdorferi (strain ATCC 35210 / B31 / CIP 102532 / DSM 4680) OX=224326 GN=rpsE PE=3 SV=1	165	17.8	10.42	65	15	307	15	20497.9	17128.9	24309.1	15436.1	22105.4	23685.1	31359.3	26167.2	32548.5	22237.3	29928.6	35171.1	25747.3	21454	29687.6	20143.6	27626.3	32357.2	29067.2	33518.4	34793.5	34062	28543.1	29474.3	28922.6	-0.55	-0.33	0.13	-0.48	-0.03	-0.16	0.059939	0.0563186	0.138551	0.281538	0.637607	0.662597	6.71	2.23	0.76
BB_0496	Chromosome	50S ribosomal protein L30 OS=Borrelia burgdorferi (strain ATCC 35210 / B31 / CIP 102532 / DSM 4680) OX=224326 GN=rpmD PE=3 SV=2	86	9.95	10.825	65.5	7	221	7	3407.5	5150.2	4424.7	5883	3766.8	4712.4	4757.9	7395.3	6334.1	7132.5	5410.3	5939.2	4231	6438.8	5817.6	6600.1	5074.2	5467.2	2098	5412	5486.5	5254.6	6145	6331	6057.2	-0.5	-0.32	0.12	-0.48	0.04	-0.06	0.0869122	0.129933	0.0880322	0.313482	0.737121	0.821899	1.88	10.1	0.83
BB_0497	Chromosome	50S ribosomal protein L15 OS=Borreliella burgdorferi 64b OX=498740 GN=rplO PE=3 SV=1	145	16	10.48	68	18	272	18	13508	14972.5	19544.6	17070.3	16048.3	17875.2	21235.8	22074.4	26217.5	22377.3	22852.6	22672.9	18099.6	19449.4	24817.6	23148.2	20912	20796.7	16479.1	18244.1	19325.2	19217.4	19964.1	21373	21741.9	-0.47	-0.36	0.1	-0.29	0.18	0.08	0.0819703	0.0450594	0.222968	0.894702	0.420689	0.535122	9.93	3.49	6.6
BB_0498	Chromosome	Protein translocase subunit SecY OS=Borrelia burgdorferi (strain ZS7) OX=445985 GN=secY PE=3 SV=1	434	48.6	9.72	17	13	91	13	2251.6	3779.4	2387.1	2548.1	1210.6	1706.4	2880.4	4856.9	3774.7	2018.5	2031.7	1434.7	2728.2	4269.9	2939.7	1167.8	1431.8	811.4	1869.2	2310.3	2447.5	2280.3	2290.6	2428.8	2172.2	-0.36	-0.23	0.43	-0.18	0.22	-0.04	0.536044	0.767376	0.22489	0.276383	0.90348	0.610204	40.11	4.67	27.89
BB_0499	Chromosome	50S ribosomal protein L36 OS=Borrelia burgdorferi (strain ATCC 35210 / B31 / CIP 102532 / DSM 4680) OX=224326 GN=rpmJ PE=3 SV=2	37	4.4	10.52	49	3	42	3	1260.8	1461.8	4661.2	3131.9	2726.4	1878	2111.1	2454.6	4655.5	4773.1	3521.4	3891.5	1967.7	2148	4653.3	4759.1	3631.1	4377	2899.1	4974.7	5392.2	5303.1	4285.2	4676.9	4553.6	-0.75	-0.6	-0.02	-0.41	-0.15	-0.13	0.218655	0.242341	0.885119	0.316029	0.964589	0.883055	8.86	35.38	6.39
BB_0500	Chromosome	30S ribosomal protein S13 OS=Borreliella burgdorferi 64b OX=498740 GN=rpsM PE=3 SV=1	125	14.1	10.76	69	15	288	15	11475.2	9164.8	16587	12031.6	19037.2	11465.5	16926.1	13929.8	21356.6	17703.6	22144.4	17095.8	14937.9	12297.7	21465.5	16079.4	24292.9	14904.2	11558.2	22221.8	23236.1	23746.5	20703.7	21521.4	22129.7	-0.57	-0.4	0.17	-1.52	-0.96	-1.13	0.116719	0.0321978	0.465677	0.353287	0.508834	0.513279	1.61	0.4	1.2
BB_0501	Chromosome	30S ribosomal protein S11 OS=Borreliella burgdorferi 64b OX=498740 GN=rpsK PE=3 SV=1	130	13.9	10.4	68	13	167	13	7614.1	7657.8	8978	12015.6	7231.2	11740.5	10858.6	11151.4	14052.9	15405.5	10468.1	15249.4	10030.5	10125.2	11778.9	11237.3	9135.6	11552.7	13618.1	13434.1	13900.5	12418.6	16568.5	17338.2	16032.1	-0.53	-0.36	0.23	-0.87	-0.35	-0.52	0.0755317	0.456464	0.169283	0.281538	0.28483	0.272053	6.61	3.72	9.8
BB_0502	Chromosome	DNA-directed RNA polymerase subunit alpha OS=Borreliella burgdorferi 64b OX=498740 GN=rpoA PE=3 SV=1	344	38.5	5.45	86	44	922	44	45007.8	35894	54632	48726.2	57953.3	40307.2	54142.1	43363.9	62399	65873.4	64200.9	55619.1	49709.6	39584.7	60808.5	68355.4	63253	59938.6	33339.6	56897.3	57951.7	58757.9	57162.9	58239.3	59348.8	-0.27	-0.14	0.03	0.27	0.53	0.61	0.16918	0.341539	0.757729	0.415102	0.245668	0.323286	9.92	0.19	10.42
BB_0503	Chromosome	50S ribosomal protein L17 OS=Borreliella burgdorferi 64b OX=498740 GN=rplQ PE=3 SV=1	123	14.5	10.95	50	10	190	10	6722.4	10351.4	8626.8	6954.4	7506.6	9741.7	11723.5	15932.8	9372.8	10214.5	9549.2	14048.3	10285.3	13910.5	11221.7	9597.7	10082.9	16173.4	6294.1	13060.7	13334	13843.6	11216.5	11360.5	11537.6	-0.54	-0.52	-0.06	-0.75	-0.32	-0.23	0.174279	0.0672059	0.943	0.242162	0.309809	0.369979	18.64	8.25	12.01
BB_0504	Chromosome	Ribonuclease Y OS=Borreliella burgdorferi 64b OX=498740 GN=rny PE=3 SV=1	510	58	7.21	64	48	474	48	20125.6	22086.9	26222.4	34419.4	27852.3	37676	23034.4	25596.8	27682.3	30074.2	30943.1	33144.6	20214.4	22701.9	27775.7	28499.8	30286.1	33057.9	17966.7	36328.2	37927.8	36193.4	33453.4	34882.1	32993.4	-0.11	-0.02	0.04	-0.28	-0.42	-0.43	0.792196	0.817291	0.357656	0.308853	0.347916	0.323286	9.41	8.34	2.81
BB_0505	Chromosome	Uncharacterized protein OS=Borrelia burgdorferi (strain ZS7) OX=445985 GN=BbuZS7_0516 PE=4 SV=1	262	29.1	8.32	52	9	75	9	1894.7	759.4	1499.5	1454.1	921.5	1085.6	2344.1	955.5	1658.7	1685.9	993.1	1049.5	2372	977.6	1785	1982.1	1038.9	1125	2937.2	864.6	891	897.4	1242.7	1366.5	1377.7	-0.13	-0.25	-0.09	-0.3	-0.1	0.04	0.226757	0.0878846	0.235983	0.333411	0.472972	0.669405	4.5	3.75	6.08
BB_0507	Chromosome	Germane domain-containing protein OS=Borrelia burgdorferi (strain ATCC 35210 / B31 / CIP 102532 / DSM 4680) OX=224326 GN=BB_0507 PE=4 SV=2	248	28.5	9.44	29	8	34	8	1754.8	1606.9	190.1	113	564.2	206	2197	2259.2	156.4	130.4	756.3	156.2	2357.3	2360.2	163.4	130.1	702	139.9	2212.5	586.7	587	597.5	827.4	839.3	840.9	-0.07	-0.05	0.02	0.41	0.42	0.34							16.15	21.49	6.24
BB_0508	Chromosome	GTPase Der OS=Borrelia burgdorferi (strain ATCC 35210 / B31 / CIP 102532 / DSM 4680) OX=224326 GN=der PE=3 SV=1	433	49.7	9.58	64	30	140	30	2727	4482.2	3617	4153.5	2951.8	4769.5	3011.7	4767.7	4142.1	4762.5	3315.1	5454.1	2976.3	4605.9	3850.1	4428.7	3107	4988.1	3318.7	4615.2	4590.7	4639.2	4339.8	4458.4	4369.1	-0.18	-0.08	0.1	-0.51	-0.33	-0.43	0.0837589	0.0242751	0.147526	0.314055	0.295311	0.418095	1.44	0.08	1.79
BB_0509	Chromosome	Uncharacterized protein OS=Borrelia burgdorferi (strain ZS7) OX=445985 GN=BbuZS7_0520 PE=4 SV=1	419	48.7	9.23	30	14	44	14	1457.3	2063.8	739.4	115.5	81.6	89.4	2435.4	3222.6	879.3	257.2	148.5	232	1798.7	2457.4	789	293.7	106.3	224.2	2403.2	2748.5	2845.3	2764	1754.7	1794.3	1693.5	-0.69	-0.28	0.32	-0.43	0.69	0.37							13.24	4.02	10.12
BB_0512	Chromosome	Uncharacterized protein OS=Borrelia burgdorferi (strain ATCC 35210 / B31 / CIP 102532 / DSM 4680) OX=224326 GN=BB_0512 PE=4 SV=1	2166	254.1	4.83	72	172	841	171	26696.7	27867.2	20769.2	34405.2	18807.9	27127.5	30484.3	34020.4	24552.9	30118.8	22316	22177.9	27402	30105.5	22258.7	25585.5	20338.4	18908.9	17585.3	32022.8	32054.4	32264.4	28346.6	28041.7	28513.7	-0.24	-0.07	0.17	0.18	0.16	0.02	0.719097	0.727764	0.079776	0.541999	0.39254	0.969597	0.46	3.31	2.79
BB_0513	Chromosome	Phenylalanine--tRNA ligase alpha subunit OS=Borrelia burgdorferi (strain ATCC 35210 / B31 / CIP 102532 / DSM 4680) OX=224326 GN=pheS PE=3 SV=2	525.5	59.6	6.93	50	33	197	33	13391.4	14408.2	5808.6	7470.8	8686	8447.8	13934.3	15587.2	6056	8418.3	8250.5	9031.8	13256.2	14712.7	5626.1	8594.1	7996.3	9117.1	10375.7	9863.7	10167.6	10247.2	8693.8	8989	9016.6	-0.09	-0.01	0.08	-0.23	-0.1	-0.08	0.298825	0.801303	0.40197	0.914304	0.926679	0.973913	5.12	9.01	0.2
BB_0514	Chromosome	Phenylalanine--tRNA ligase beta subunit OS=Borrelia burgdorferi (strain ATCC 35210 / B31 / CIP 102532 / DSM 4680) OX=224326 GN=pheT PE=3 SV=1	566	65.15	5.265	55	27	221	27	9089.2	5789.2	5083.2	5125.8	4784.2	8609.8	10424.3	6411.1	5781.7	4988.2	5549.6	8366.1	10991.7	6714.8	5791.1	5116.7	5311.6	7666.8	13427.4	3660.3	3796	3794.6	4718	4924.2	4827.4	-0.17	-0.17	0.03	-0.19	-0.16	-0.19	0.358135	0.499887	0.980983	0.308853	0.458876	0.610204	2.85	7.87	1.46
BB_0515	Chromosome	Thioredoxin reductase OS=Borrelia burgdorferi (strain ATCC 35210 / B31 / CIP 102532 / DSM 4680) OX=224326 GN=trxB PE=3 SV=2	326	35.7	8.465	43	10	42	10	813.7	942.7	1064.8	119.2	358.1	490.5	1044.1	1284.3	1147.7	137.5	530.7	562.4	1300.1	1526	1317.5	110.2	569.6	561.6	801.1	384.8	454.7	492.4	453.7	553.6	570.6	-0.34	-0.49	-0.15	-0.48	-0.08	-0.1							6.82	21.68	14.2
BB_0516	Chromosome	RNA methyltransferase, TrmH family, group 3 OS=Borreliella burgdorferi 64b OX=498740 GN=BBU64B_0529 PE=3 SV=1	246	28	9.75	55	16	75	16	1176.7	612.3	1451.1	1694.9	745.1	776.4	1609.2	812.8	1774.5	1844.7	890.4	963.6	1397.5	714	1586.1	1638.7	806.8	741.9	1182.5	2222.2	2080.3	2108.7	2802	2647.4	2662.9	-0.27	-0.12	0.2	-0.1	0.32	0.13	0.124399	0.499887	0.0852547	0.529327	0.245676	0.894971	5.72	12.12	4.37
BB_0517	Chromosome	Chaperone protein DnaJ OS=Borrelia burgdorferi (strain ZS7) OX=445985 GN=dnaJ PE=3 SV=1	364	40.5	9.04	72	35	425	35	21590.1	21387.2	17709.9	20015.2	17962.5	19288.7	27846.5	28353.2	20790.8	20986.1	21034.8	19613.3	24347.6	24717.4	19201.5	21246.9	19788.3	18508.5	21323.6	21641	21172.7	22108.8	24157.9	23735.2	24181.3	-0.23	-0.13	0.1	-0.38	-0.18	-0.28	0.239024	0.335809	0.226943	0.424529	0.958572	0.689875	17.09	6.61	6.88
BB_0518	Chromosome	Chaperone protein DnaK OS=Borrelia burgdorferi (strain ZS7) OX=445985 GN=dnaK PE=2 SV=1	635	69.2	5.26	92	90	2617	90	90880.1	87176.3	118968	101831	120026	102162	133882	130208	166087	148326	162708	149671	116348	112802	153898	131879	152313	130690	122716	129409	126432	127096	131374	128249	128692	-0.55	-0.36	0.18	-0.36	0.19	0.01	0.0410849	0.0242751	0.0897892	0.281538	0.348992	0.772805	2.29	0.01	2.29
BB_0519	Chromosome	Protein GrpE OS=Borrelia burgdorferi (strain ATCC 35210 / B31 / CIP 102532 / DSM 4680) OX=224326 GN=grpE PE=3 SV=1	187	21.9	8.66	60	26	335	26	17566.2	15724.9	18090.9	19483.8	18787.1	17290	23853.6	22266.2	24954.6	21296.4	26098	21159	21090.6	19536.2	22289	18583.2	23201.2	19976.6	23879.4	28534.8	28499.8	27703.3	24016.7	23986.5	23262.4	-0.47	-0.29	0.17	-0.54	-0.19	-0.37	0.1389	0.228429	0.0604926	0.196395	0.245668	0.252859	0.26	1.48	1.74
BB_0525	Chromosome	Uncharacterized protein OS=Borreliella burgdorferi 64b OX=498740 GN=BBU64B_0536 PE=4 SV=1	140	16.5	10.24	69	15	183	15	15034.4	13219.5	13528.4	15351.6	11367	16501.2	16031.6	14387.1	14647.7	16280.7	12314.1	17369.5	14630.7	12618.8	12730	13470.7	10571.7	14080.3	13465.5	16511.6	16850.5	15906.5	12963	13067.1	12268.2	-0.11	0.1	0.21	-0.39	-0.31	-0.6	0.0624514	0.272248	0.0835499	0.391635	0.483432	0.462903	0.79	4.36	5.12
BB_0526	Chromosome	Uncharacterized protein OS=Borrelia burgdorferi (strain ATCC 35210 / B31 / CIP 102532 / DSM 4680) OX=224326 GN=BB_0526 PE=4 SV=1	607	70.85	8.495	13	8	33	8		448.3		720.1	770.6	1338.2		595.6		468.5	632.7	1259.6		509.1		463.8	663.3	1389		2357.5	2383.8	2190.5	2145.3	2136	2074.2	0.28	0.22	-0.06	0.24	0.17	0.23							7.3	7.83	0.51
BB_0528	Chromosome	Aldose reductase, putative OS=Borrelia burgdorferi (strain ATCC 35210 / B31 / CIP 102532 / DSM 4680) OX=224326 GN=BB_0528 PE=4 SV=1	315	36.7	9.04	72	19	122	19	4696	3052.5	3316.5	2907.8	2602.4	2332.3	3950	2552.3	2714.4	4295	1984.5	3140.6	4459.5	2851.8	3042.8	5113.3	2311	3985	4386.8	3158.7	3007.9	2969.5	2435.9	2301.4	2432.6	0.25	0.09	-0.19	-1.03	-0.53	-0.23	0.932151	0.680365	0.0880322	0.415691	0.38412	0.522916	9.13	6.45	2.52
BB_0531	Chromosome	LYZ2 domain-containing protein OS=Borrelia burgdorferi (strain ZS7) OX=445985 GN=BbuZS7_0538 PE=4 SV=1	204	23.3	9.035	34	6	25	6	199	293	213.7	63.5	116.8	186.8	379.3	648.3	570.6	92.9	295.1	535.8	187	332.3	275.2	74.7	152.7	253.2		769.2	804.3	858.2	1069	1145.9	1053.1	-1.04	-0.34	0.99	-0.45	0.93	-0.07							0.34	4.11	0.92
BB_0533	Chromosome	PhnP protein OS=Borrelia burgdorferi (strain ATCC 35210 / B31 / CIP 102532 / DSM 4680) OX=224326 GN=BB_0533 PE=4 SV=1	253	28.9	7.84	40	8	27	8	169.1	260	404.9	117.1	206.3		125.9	198.6	213	146.4	126.5		167	264.7	402.4	308.4	192.5									0.41	0	-0.76	6.64	6.64	6.64							48.66	5.92	32
BB_0534	Chromosome	Exodeoxyribonuclease III OS=Borrelia burgdorferi (strain ATCC 35210 / B31 / CIP 102532 / DSM 4680) OX=224326 GN=xth PE=4 SV=1	255	29.7	5.3	33	7	16	7	338.8	947.9		186.8	671.7		293.8	734.4		190.5	657.1		425.8	1051.2		255.6	795.1									0.03	-0.24	-0.42	6.64	6.64	6.64							6.07	0.38	10.91
BB_0535	Chromosome	Uncharacterized protein BB0535 OS=Borreliella burgdorferi OX=139 GN=BB0535 PE=4 SV=1	257	30.1	6.62	58	17	73	17	2022	1941.3	1493.7	2191.6	2364.3	874.7	2826.5	2782	2261.9	5096.2	3009.9	1912.6	2956.6	2796.4	2172.3	5098.2	3122.1	1627.4	1716.6	2335.2	2310.6	2419.9	4154.2	4028.7	4385.2	-0.5	-0.54	0	-0.75	-0.23	-0.28	0.199263	0.171851	0.672851	0.334477	0.734855	0.731596	2.82	6.69	3.95
BB_0536	Chromosome	Zinc protease, putative OS=Borrelia burgdorferi (strain ATCC 35210 / B31 / CIP 102532 / DSM 4680) OX=224326 GN=BB_0536 PE=3 SV=1	933	108.4	6.29	74	92	708	92	29800.5	32589.5	34331	42057	30323.3	35610	24684.6	27065.7	30627	34348	26046.4	29855	29378.6	32177.7	34330.6	40368.2	30128.6	34790.7	29525	31837.4	31235.8	32891.5	28970.8	28823.8	29902.9	0.27	0.02	-0.23	0.12	-0.08	0.11	0.0624514	0.373521	0.0604926	0.391635	0.40347	0.513279	0.35	1.51	2.44
BB_0537	Chromosome	Tetratricopeptide repeat domain protein OS=Borreliella burgdorferi 64b OX=498740 GN=BBU64B_0550 PE=4 SV=1	214	24.7	9.26	64	20	165	20	6699.3	7496.6	5451.1	4216.5	6048.2	5461	11590.4	12905.1	9816.8	10334.9	10445.2	13486.6	10886.3	11749	8138.7	9048.2	8457.7	11245.8	9231.3	10392.9	10296	10350.7	9304.3	9324.1	9164.5	-0.82	-0.67	0.23	-0.76	0.06	-0.23	0.0980381	0.132175	0.114446	0.279467	0.620916	0.518193	3.18	14.02	6.35
BB_0538	Chromosome	Uncharacterized protein OS=Borreliella burgdorferi 64b OX=498740 GN=BBU64B_0551 PE=4 SV=1	132	14.9	5.91	61	9	69	9	2225.9	3808.3	2133.5	2212.1	3314.7	2436.2	3692.1	5458.7	3410.8	2891.5	5430.7	3298.5	3347.4	5004.3	3057.7	2273.7	4838.7	2752.3	3547.6	5845.7	5609.5	5442.4	4683.7	4627.5	4725.9	-0.62	-0.49	0.16	-0.85	-0.37	-0.53	0.0829068	0.243424	0.123516	0.274677	0.508071	0.513279	7.36	4.29	2.92
BB_0539	Chromosome	Putative membrane protein OS=Borrelia burgdorferi (strain ZS7) OX=445985 GN=BbuZS7_0549 PE=3 SV=1	232	25.7	9.23	11	3	11	3		665.9		320.8	299.6			955		471	601.5			738.1		322.8	450.5			418.9	426.2	374.6				-0.55	-0.15	0.42	-0.42	0.1	-0.28							3.45	13.63	4.56
BB_0540	Chromosome	Elongation factor G 1 OS=Borrelia burgdorferi (strain ATCC 35210 / B31 / CIP 102532 / DSM 4680) OX=224326 GN=fusA PE=3 SV=2	693	77.5	5.64	82	84	2262	84	82348.7	83762.9	75784.2	74571	80350	78431.6	111311	111374	102925	114729	109540	117765	98672.2	98635.5	91716.8	97231.2	98186.4	100488	88956.4	102996	106743	106271	106602	111086	110384	-0.44	-0.28	0.17	-0.38	0.17	-0.06	0.0660682	0.0736276	0.0662503	0.399479	0.323173	0.821899	2.19	3.44	1.27
BB_0542	Chromosome	Tetratricopeptide repeat domain protein OS=Borreliella burgdorferi 64b OX=498740 GN=BBU64B_0555 PE=4 SV=1	183.5	21.2	7.87	33.5	3	18	3	1441.2	623.3	286.9	1011.1	1007.6	1416.1	2614.6	1099.8	420.9	1294.4	1773.7	1837.5	2554.9	1159.3	448.5	1374.2	1738.2	1900.5	2250.6	1523.6	1782.2	1658.2	621.2	708	649.3	-0.68	-0.72	-0.03	-0.52	0.17	0.2	0.135712	0.11417	0.175571	0.242162	0.681245	0.610204	16.8	15.67	1.01
BB_0543	Chromosome	Uncharacterized protein OS=Borrelia burgdorferi (strain ATCC 35210 / B31 / CIP 102532 / DSM 4680) OX=224326 GN=BB_0543 PE=4 SV=2	216	24.1	5.19	34	7	62	7	3836.2	5299.8	1472.4	4896.7	1250.9	5514.9	6178.5	8086.2	2311.5	5017.7	2063.3	5306.6	8009.2	10448.3	2844	5447	2470.8	5393.5	8239.5	4728.8	4820	4515.7	1228.2	1208.7	1096.8	-0.65	-0.97	-0.28	-0.51	-0.43	-0.36	0.257374	0.325819	0.187315	0.415161	0.486916	0.611449	3.93	5.73	9.82
BB_0544	Chromosome	Phosphoribosyl pyrophosphate synthetase OS=Borreliella burgdorferi 64b OX=498740 GN=BBU64B_0557 PE=3 SV=1	406	45.7	7.69	79	33	222	33	9309	9026.1	5987.3	6943.2	3514.7	6818.7	11235.3	11085.1	6890.7	8433.5	4177.6	7869	12496.5	12478.7	7336.9	8839.2	4182.7	8365.8	8430.3	5516.2	5592.7	5806.5	8234.3	8512.1	8724.3	-0.24	-0.32	-0.08	1.96	2.18	2.23	0.0453712	0.0879853	0.182328	0.194107	0.151626	0.238494	1.8	5	3.24
BB_0546	Chromosome	SPOR domain-containing protein OS=Borrelia burgdorferi (strain ATCC 35210 / B31 / CIP 102532 / DSM 4680) OX=224326 GN=BB_0546 PE=4 SV=1	266	30.2	9.23	79	19	148	19	12197	11164.3	7815.1	7238.5	7315	4436.1	8455.9	8929.1	6750.2	10338.9	6209.1	6894.8	9230.3	9646.9	6843.1	10267.1	6398.9	7469.5	14648	8317.3	7930.5	8229.3	6612.2	6289.4	6664.5	0.22	0.19	-0.05	-0.05	-0.21	-0.18	0.957936	0.925234	0.200003	0.55179	0.245668	0.384704	22.22	12.2	2.16
BB_0548	Chromosome	DNA polymerase I OS=Borrelia burgdorferi (strain ATCC 35210 / B31 / CIP 102532 / DSM 4680) OX=224326 GN=polA PE=3 SV=1	908	105.4	6.89	66	57	317	57	16819.4	20207.1	11650.3	14934.5	10221.4	11271.8	15643.3	18797.9	9533.1	12330.7	7936.8	9010	13469.1	15730.1	8557.6	12427.8	7232.4	8524	10146.8	12804.2	13021.8	13187.5	12311.1	12513.7	12740.2	0.3	0.34	0.14	0	-0.33	-0.47	0.178397	0.0706193	0.222174	0.940231	0.486807	0.396139	2.84	0.7	9.71
BB_0550	Chromosome	Flagellar protein FliS OS=Borrelia burgdorferi (strain ZS7) OX=445985 GN=fliS PE=4 SV=1	145	16.6	9.2	30	3	19	3	479.7	379	239	129.8			1183.3	912.6	491.9	428			460.2	324.6	157.6	140.6										-1.29	0.14	1.61	6.64	6.64	6.64							23.07	24.21	3.85
BB_0551	Chromosome	CheY OS=Borrelia burgdorferi (strain ZS7) OX=445985 GN=BbuZS7_0561 PE=4 SV=1	129.5	14.75	8.53	83.5	18	189	18	10039.3	7549.6	7145.5	9948.3	9394.3	10059.2	9251.3	7059.9	5842.8	9996.3	7972.6	11261.5	8129.7	6224.4	5334.4	8393.6	7119.4	9943	10146.8	11136.7	11041.8	11522.7	13093.3	13139.2	13443.2	0.11	0.29	0.18	-0.5	-0.53	-0.72	0.511378	0.193598	0.0613327	0.194107	0.21111	0.238494	16.95	12.8	3.3
BB_0552	Chromosome	DNA ligase OS=Borrelia burgdorferi (strain ATCC 35210 / B31 / CIP 102532 / DSM 4680) OX=224326 GN=ligA PE=3 SV=1	660	75.25	8.9	35	22	59	22	914.5	445.5	801.9	1813.1	678.6	1470.7	906.2	471.5	731.1	1652.5	623.6	1128	995.7	491.6	763.2	1729.7	655.3	1150.6		37	25.6	28.3	43	49.7	49.5	0.13	0.06	-0.07	-0.28	-0.42	-0.33							14.05	16.27	2
BB_0553	Chromosome	Uncharacterized protein OS=Borrelia burgdorferi (strain ZS7) OX=445985 GN=BbuZS7_0563 PE=4 SV=1	497	59.3	6.07	63	59	421	59	12283.7	12391.6	14375.2	16124.1	14634.2	12535.4	16432.6	16371.1	18723.1	24511.3	19527.4	21878.5	15872.4	15642.6	18054.8	21950.3	18127.8	20160.6	10871.6	19991.8	20663.6	20599.1	18260.7	19051.7	19118.8	-0.41	-0.35	0.08	-0.12	0.28	0.2	0.117027	0.11417	0.121905	0.809167	0.245668	0.471701	1.24	3.47	2.25
BB_0555	Chromosome	Uncharacterized protein OS=Borrelia burgdorferi (strain ATCC 35210 / B31 / CIP 102532 / DSM 4680) OX=224326 GN=BB_0555 PE=4 SV=1	156	18.2	8.345	12	2	7	2	161.2			124.2			178.3			94.9			126.9			76.1				115.7	122.9	106.8	113.8	131.7	116.8	0.12	0.53	0.4	0.09	0.03	-0.29							27.58	18.59	8.89
BB_0556	Chromosome	Uncharacterized protein OS=Borrelia burgdorferi (strain ZS7) OX=445985 GN=BbuZS7_0566 PE=4 SV=1	289	34.4	8.905	25	6	22	6	349.6	281.3	175.2	348.3	445		334.6	284.2	168.6	397.5	483.3		268.2	238.3	136.2	331.5	311.3			682.3	632.9	646.5	225	233.5	222.5	-0.03	0.31	0.29	0.08	0.06	-0.32							5.65	13.85	2.51
BB_0557	Chromosome	Phosphocarrier protein HPr OS=Borrelia burgdorferi (strain ZS7) OX=445985 GN=BbuZS7_0567 PE=4 SV=1	86	9.4	5.5	85	8	152	8	5912.8	7963.2	5585.8	3812.2	7127.3	4914	10055.3	13004.6	8133.4	6923.8	11199.7	9615.8	8862.2	11830.6	7799.8	6978.3	9984.6	9461.5	5798.2	11060.8	11425.3	11899.1	5377.2	5564.7	5632.4	-0.74	-0.58	0.11	0.26	1.17	1.16	0.069661	0.119114	0.261415	0.400278	0.232574	0.312274	13.69	9.3	4.84
BB_0558	Chromosome	Phosphoenolpyruvate-protein phosphotransferase OS=Borrelia burgdorferi (strain ATCC 35210 / B31 / CIP 102532 / DSM 4680) OX=224326 GN=ptsI PE=3 SV=1	573	64.6	5.17	77	59	794	59	38984.2	41724.4	34806.7	31183.9	36588	31592.4	48602	52483	45495.6	43846.6	44762.6	44156.2	44312.6	48284.2	40035.2	42774.7	40519.9	43775.7	43371.9	36238.1	36606.9	39494.6	44072.4	44497.2	47624.4	-0.34	-0.2	0.13	-0.51	-0.17	-0.3	0.0772037	0.22021	0.206752	0.242162	0.242427	0.238494	1.44	2.36	3.88
BB_0559	Chromosome	PTS system glucose-specific EIIA component OS=Borrelia burgdorferi (strain ATCC 35210 / B31 / CIP 102532 / DSM 4680) OX=224326 GN=crr PE=3 SV=1	189	20.8	5.44	85	16	406	16	27060.1	27210.9	27530.7	24350.6	22703.5	22876.2	32949.5	33040.2	31917.8	31568.7	26973.2	29177.4	29317.9	29293.3	29325.5	30312.1	25218.9	27349.4	32080.7	29720.6	30025.4	30216	27877.7	27929.2	27907.9	-0.28	-0.12	0.11	-0.56	-0.28	-0.4	0.0736694	0.21806	0.107362	0.194107	0.151626	0.238494	5.16	1.06	3.42
BB_0560	Chromosome	Chaperone protein HtpG OS=Borreliella burgdorferi 64b OX=498740 GN=htpG PE=3 SV=1	616	71.2	5.69	90	100	1521	100	62266.9	75375.4	81984.5	56802.6	79133.3	59748.7	95570.5	111982	125231	109677	116576	115529	87779.3	102645	113824	106689	107612	109856	85981	102773	112354	111735	98468.5	106253	105944	-0.59	-0.47	0.12	-0.34	0.26	0.2	0.0968251	0.147549	0.101801	0.316029	0.21111	0.287501	0.98	1.23	0.25
BB_0561	Chromosome	6-phosphogluconate dehydrogenase, decarboxylating OS=Borrelia burgdorferi (strain ATCC 35210 / B31 / CIP 102532 / DSM 4680) OX=224326 GN=gnd PE=3 SV=1	464	52.5	7.02	53	25	251	25	16326.3	12878	12280.8	8816	11462.9	11008.2	18118.6	14264	13065.9	14594.9	12616.4	16385.2	17613.6	13564.1	12234.1	13603	11904.3	15114.3	16860.5	15111.1	15235	15290.4	16205.9	16336.4	16541.1	-0.15	-0.09	0.09	-0.14	0.23	0.14	0.28952	0.499887	0.0880322	0.611559	0.317567	0.517931	3.55	6.79	2.03
BB_0562	Chromosome	Uncharacterized protein OS=Borrelia burgdorferi (strain ATCC 35210 / B31 / CIP 102532 / DSM 4680) OX=224326 GN=BB_0562 PE=4 SV=1	180	19.7333	9.14	16	3	24	3	235.7	673.3	491.6	849.7	699.3	718.9	323.2	793.2	722.4	914.5	998	763.9	350.1	916.5	1055.8	967	1130.6	842.1		502.1	476.1	439.6	700	698.1	696.7	-0.35	-0.51	-0.16	-0.17	-0.03	0.08	0.219442	0.255429	0.18344	0.45207	0.656675	0.928772	20.66	27.89	5.18
BB_0563	Chromosome	Uncharacterized protein OS=Borreliella burgdorferi 64b OX=498740 GN=BBU64B_0576 PE=4 SV=1	172	18.8	9.99	17	5	52	5	2690.7	1928.3	708.4	785.6	842.3	736	1335.7	811.1	326	202.3	382.7	211.9	1253	783.7	372.5	215.8	450.8	204.4	1258.8	371.8	379.8	326.7	275.2	257.5	220.8	1.13	1.2	-0.02	1.12	-0.06	-0.04							0.09	26.67	9.12
BB_0564	Chromosome	Uncharacterized protein OS=Borrelia burgdorferi (strain ATCC 35210 / B31 / CIP 102532 / DSM 4680) OX=224326 GN=BB_0564 PE=4 SV=1	201	22.45	9.29	7	2	7	2			129.6						214.7						168.3					97.4	101.7	89	195.8	180.3	158.2	-0.73	-0.38	0.35	-6.64	-6.64	-6.64							0	0	0
BB_0565	Chromosome	Purine-binding chemotaxis protein OS=Borrelia burgdorferi (strain ATCC 35210 / B31 / CIP 102532 / DSM 4680) OX=224326 GN=BB_0565 PE=4 SV=1	180	20.6	4.75	41	10	93	10	7627	8358.8	8784.7	6644	5430.3	8684.8	3472.3	3841.6	3717.9	2272.9	2529.4	2822.2	2293.5	2622.6	2231.4	1357.8	1581.9	1686.2	3776.4	3236.2	3335.3	3233.1	3114.9	3175.5	3132.4	1.17	1.88	0.71	0.47	-0.7	-1.4	0.0643502	0.0542087	0.0604926	0.281538	0.265016	0.298995	4.35	16.96	3.78
BB_0566	Chromosome	STAS domain-containing protein OS=Borrelia burgdorferi (strain ZS7) OX=445985 GN=BbuZS7_0577 PE=4 SV=1	103	11.8	4.79	40	5	8	5		353.2		340.7	201	374.3		168.5		106.3	122.2	108.3		152.6		72.3	64.4	62.8								1.07	1.64	0.67	6.64	6.64	6.64							31.87	38.29	28.32
BB_0567	Chromosome	Chemotaxis histidine kinase OS=Borrelia burgdorferi (strain ATCC 35210 / B31 / CIP 102532 / DSM 4680) OX=224326 GN=BB_0567 PE=4 SV=1	714	79.3	5.14	79	59	520	59	41449.7	39912.4	47705.7	42119.3	43281.6	44241.1	15711.7	15147.1	18623.8	14112.9	16163.6	14870.4	13509.6	13039.1	15376.1	11768.7	13664.5	12483.2	24756.7	11538.5	11566.1	11619.8	9345.5	9501.4	9391.9	1.4	1.65	0.26	0.47	-1.11	-1.36	0.0303112	0.0354816	0.0518551	0.335102	0.232574	0.241703	0.99	3.32	0.22
BB_0568	Chromosome	Protein-glutamate methylesterase/protein-glutamine glutaminase OS=Borreliella burgdorferi 64b OX=498740 GN=cheB PE=3 SV=1	385	42.7	9.26	42	16	100	16	6497.6	7133.8	4317	3469.5	6884.9	4856.9	4037.7	4463.8	2520.3	2163	4115.3	3119.9	4006.5	4485.9	2861.5	2311.1	4219.3	3391.7	5073.4	3766.6	3629.9	3762.6	2615.5	2567.5	2646.7	0.68	0.65	-0.11	0.21	-0.46	-0.35	0.0303112	0.0463985	0.274481	0.281538	0.232574	0.238494	2.17	3.49	0.16
BB_0569	Chromosome	Uncharacterized protein OS=Borreliella burgdorferi 64b OX=498740 GN=BBU64B_0582 PE=4 SV=1	590	68	5.15	37	22	114	22	5265.4	5389.7	3915.1	4301.4	4795.1	3634.2	3997	3861.1	3447.5	3093.5	3730.8	2766.4	4448.4	4358.9	3318.4	3102.8	3771.2	2882.5	2365	3804.4	3559	3642.1	2605.9	2402.5	2391.7	0.43	0.29	-0.03	0.07	-0.21	-0.23	0.0811432	0.0748979	0.488003	0.369935	0.232574	0.46288	0.49	1.82	5.21
BB_0570	Chromosome	Uncharacterized protein BB0570 OS=Borreliella burgdorferi OX=139 GN=BB0570 PE=4 SV=1	124	13.7	5.63	86	12	187	12	8264.7	12559.2	11733.4	5489.4	8427.8	5515.7	9582.6	14749.4	13456.8	8953.4	9711.5	9015.5	10421.4	15636.3	14261.9	9629.5	10084.1	9293.7	10528.3	7816.8	7874.9	8061.6	8946.3	8763.4	8646.1	-0.22	-0.33	-0.07	-0.73	-0.31	-0.23	0.237076	0.239076	0.0716547	0.261836	0.232574	0.30322	2.2	5.56	0.55
BB_0571	Chromosome	Uridylate kinase OS=Borreliella burgdorferi 64b OX=498740 GN=BBU64B_0585 PE=3 SV=1	229	26.2	9.775	59	16	83	16	3870.5	3964.5	2246.6	1369.3	2326.5	1368.1	4759.2	4852.4	2427	2013.7	2552.7	2237.5	4740.6	4796.1	2594.4	2308.3	2748	2998.1	6027.1	4378.7	4636.9	4619.8	2882.4	2923.4	2941.6	-0.29	-0.28	-0.1	-0.31	0.04	0.14	0.231157	0.34081	0.381907	0.316029	0.502498	0.517931	16.68	6.01	11.13
BB_0572	Chromosome	Glycosyl transferase OS=Borrelia burgdorferi (strain ATCC 35210 / B31 / CIP 102532 / DSM 4680) OX=224326 GN=BB_0572 PE=4 SV=1	358	42.1	8.86	36	13	115	13	4379.3	3512.8	505.9	1950.9	530.9	1609.8	5858	4595.8	1054.2	2397.1	779.8	1965.6	5923.3	4726.8	719.2	1745.1	717.7	1506.9	6828.1	1764.9	1823.2	1770.3	392.4	411.9	371.7	-0.4	-0.43	0.34	-0.4	-0.09	-0.15							10.99	4.09	8.99
BB_0573	Chromosome	ABC transporter, ATP-binding protein OS=Borrelia burgdorferi (strain ZS7) OX=445985 GN=BbuZS7_0586 PE=4 SV=1	268	30.4	8.63	38	8	61	8	1176.2	746.3	707.8	1440.8	705.3	1501.7	1340.9	824.3	1236.3	1722	1277.9	1734.8	1560	1029.9	1077.4	1465.8	1091.2	1537.3	762.9	2351.9	2432.1	2357.2	2052	2066.3	1994.3	-0.23	-0.44	0.2	-0.43	-0.01	-0.06	0.259253	0.343734	0.828396	0.309511	0.913334	0.832562	6.67	19.91	1.01
BB_0575	Chromosome	CTP synthase OS=Borrelia burgdorferi (strain ZS7) OX=445985 GN=pyrG PE=3 SV=1	533	59.4	8.05	61	34	332	33	22098.2	25254.6	24616.9	17743.8	20014.1	19354.4	24068.2	27385	24061	25442.9	19889.9	26473.9	23115.4	26009.5	24267.1	27589.9	20461.9	28972.8	21056.6	26288.3	25266.2	25425.8	24487.7	23605.1	23588.5	-0.12	-0.05	-0.03	-0.61	-0.29	-0.17	0.404178	0.499887	0.716212	0.334477	0.370122	0.513279	13.8	4.86	9.25
BB_0577	Chromosome	Uncharacterized protein OS=Borrelia burgdorferi (strain ATCC 35210 / B31 / CIP 102532 / DSM 4680) OX=224326 GN=BB_0577 PE=4 SV=1	195	23.7	8.46	46	13	78	13	5333.8	6106.8	1680	2677.9	1837.3	1937	4754.8	5353.9	2262.8	2579	2415.1	2126.1	5446.8	6182	1812.8	2003.1	1932.3	2102.1	7743.6	2042.2	2001.2	1990	2790.6	2832.8	2800.9	-0.04	-0.02	0.19	-0.1	-0.23	-0.03	0.703403	0.919427	0.649036	0.477299	0.656735	0.576437	20.78	7.08	14.02
BB_0578	Chromosome	Methyl-accepting chemotaxis protein OS=Borrelia burgdorferi (strain ATCC 35210 / B31 / CIP 102532 / DSM 4680) OX=224326 GN=BB_0578 PE=4 SV=1	389	44.55	5.72	56	28	218	28	20296.5	20152	12686.9	46258.9	14234.6	31708.7	10353.8	10049.2	7179.9	10648.4	8074.3	7630.4	11265.9	10837.8	6898.9	10204.5	8110.5	7520.1	19034.8	5699.9	5197.3	5052.7	5753.9	5221.8	4983	0.99	0.87	0.03	1.98	1	0.98	0.188981	0.218702	0.817441	0.166651	0.277739	0.459493	16.28	2.73	1.62
BB_0579	Chromosome	DNA polymerase III subunit alpha OS=Borrelia burgdorferi (strain ATCC 35210 / B31 / CIP 102532 / DSM 4680) OX=224326 GN=dnaE PE=3 SV=2	1154	131.4	6.585	55	62	355	62	14897	11478.2	9719.5	11697.6	12259.9	9134.7	16480.3	12476.2	9636.5	12788.4	12742.3	9671.7	17195.2	13120.7	10460.6	14569.3	13582	11207.6	16364.6	11405.9	11681.8	12083.8	11336.5	11581.1	11965.4	-0.11	-0.2	-0.11	-0.24	-0.11	0.04	0.219442	0.155649	0.156782	0.391635	0.434507	0.610204	2.85	7.32	3.88
BB_0581	Chromosome	ATP-dependent DNA helicase RecG OS=Borrelia burgdorferi (strain ATCC 35210 / B31 / CIP 102532 / DSM 4680) OX=224326 GN=recG PE=3 SV=1	686	79	7.28	54	36	157	36	8275.3	6129.8	2838.2	10275.8	4695	9094.7	7613.6	5628	2857.8	5856.5	4172	5222.7	6983	5079	2594.5	5179.7	3633.8	4375.9	8735.4	3785.1	3501.6	3659.8	4358.8	4084.7	4178.5	0.12	0.26	0.17	-0.12	-0.38	-0.55	0.366732	0.362031	0.0748885	0.395027	0.310588	0.403375	4.2	0.88	3.35
BB_0582	Chromosome	Carboxypeptidase, putative OS=Borrelia burgdorferi (strain ATCC 35210 / B31 / CIP 102532 / DSM 4680) OX=224326 GN=BB_0582 PE=4 SV=1	262	30.7	9.23	79	26	235	26	13279.3	13129.1	15598.1	8053	7394.5	11074.3	19306.1	18564.8	21341.1	14785.8	9630.7	19439.7	18501.5	17740.2	20471.1	14700.3	9721.2	18368.5	17661.6	16782.9	18002.1	18532.3	17367.8	18529.8	18731.1	-0.52	-0.46	0.05	-0.39	0.02	0	0.132255	0.141914	0.12372	0.281538	0.417227	0.858043	10.23	6.33	1.9
BB_0585	Chromosome	UDP-N-acetylmuramoylalanine--D-glutamate ligase OS=Borrelia burgdorferi (strain ATCC 35210 / B31 / CIP 102532 / DSM 4680) OX=224326 GN=murD PE=3 SV=1	451	51.0333	8.70333	30	9	30	9	1581.5	1899.1	257.7	44.8			1985	2411	316	40.8			1757	2235.6	353	35.4			1220.7				312.6	283.5	300	-0.29	-0.19	0.14	-0.4	-0.06	-0.2							4.39	29.29	6.6
BB_0586	Chromosome	FemA protein OS=Borrelia burgdorferi (strain ATCC 35210 / B31 / CIP 102532 / DSM 4680) OX=224326 GN=BB_0586 PE=4 SV=1	347	41.45	9.73	21	7	18	7	88.3				471		135.4				306.9		135.5				307.7			34.2	34.8	38.5				0	0	0	-0.37	-0.19	-0.19							65.46	65.28	0.17
BB_0587	Chromosome	Methionine--tRNA ligase OS=Borrelia burgdorferi (strain ATCC 35210 / B31 / CIP 102532 / DSM 4680) OX=224326 GN=metG PE=3 SV=2	734	85.2	8.78	65	61	454	60	13796.4	13818.2	15767.3	15143.3	13504.8	14558.1	19502.3	21073.3	25383.1	25724.9	22057	25505.9	18585.3	19650.7	22936.8	24080.6	20092.6	23956.5	15067.7	24206.5	24470.9	24441.1	24626.5	24843.1	24974.8	-0.7	-0.56	0.09	0.09	0.79	0.65	0.0590689	0.0691803	0.0816829	0.752699	0.221709	0.28461	9.48	8.78	0.79
BB_0588	Chromosome	5'-methylthioadenosine/S-adenosylhomocysteine nucleosidase OS=Borrelia burgdorferi (strain ATCC 35210 / B31 / CIP 102532 / DSM 4680) OX=224326 GN=bgp PE=3 SV=1	265	29.1	9.31	83	24	399	24	44378.2	44041.4	54479.4	36981.1	48782.8	37596.6	21538	21513.9	25786.5	23657.5	22720.1	23876.7	15227	15367.4	18923.4	17360.9	16934.9	15894.2	19149.3	28943.4	24354.4	23915.6	25878.9	21924.9	21469.9	1.04	1.53	0.49	1.4	0.75	0.23	0.0847233	0.0524793	0.0518551	0.242162	0.323637	0.894971	5.49	0.53	2.48
BB_0589	Chromosome	Phosphate acetyltransferase OS=Borrelia burgdorferi (strain ATCC 35210 / B31 / CIP 102532 / DSM 4680) OX=224326 GN=pta PE=3 SV=1	352	38.8	8.54	35	9	23	9	694.7	632.1	158.1	403	87.9		249	266.7	67.8	238.4	35.7		197.9	209.9	68	197.5	33.6		877.4				39.7	38.3	43.4	1.26	1.3	0.27	0.44	-0.46	-0.6							10.87	25.62	7.07
BB_0590	Chromosome	Ribosomal RNA small subunit methyltransferase A OS=Borreliella burgdorferi 64b OX=498740 GN=ksgA PE=3 SV=1	281	32.9	9.82	60	16	116	16	4270.5	4199.2	3860.5	3684.6	2154.5	4296.2	6361.9	6319.6	5476	4790.9	3124.1	5846.9	5278.8	5138.3	4867.8	4371.6	2666.3	5092.6	6141.5	4754.4	4984.6	4936.3	5406.5	5707.6	5668.7	-0.52	-0.3	0.2	-0.71	-0.19	-0.39	0.058608	0.0481899	0.0816829	0.283838	0.831941	0.513279	6.53	2.33	3.41
BB_0593	Chromosome	Long-chain-fatty-acid CoA ligase OS=Borreliella burgdorferi 64b OX=498740 GN=BBU64B_0607 PE=4 SV=1	645	72.8	9	80	64	739	64	40190.2	40797.2	44412.3	46801.2	50010.9	48742	35976.5	36753.1	39043.8	33073.3	43248	35444.6	38132.1	38487.3	40955.6	37879.4	46558.8	41763.5	43104.9	43066.4	45652.8	45322.1	39232.6	40947.1	40759.9	0.2	0.11	-0.09	0.17	-0.31	-0.1	0.218655	0.260149	0.179265	0.839975	0.551593	0.808191	4.31	3.06	1.28
BB_0594	Chromosome	Arginine--tRNA ligase OS=Borrelia burgdorferi (strain ATCC 35210 / B31 / CIP 102532 / DSM 4680) OX=224326 GN=argS PE=3 SV=2	573.667	65.6	7.89667	78.6667	58	753.667	3.33333	18397.7	20324.5	30424	23465.9	38053.1	28184	18976.2	20535.5	33068.5	36505.8	41932.5	42303	18365	19835.7	30187.3	35776.9	38100	41574.3	20293.7	18242.2	18440.8	18967.3	39210.2	40177.2	41182.7	0.675	0.835	0.12	-0.103333	-0.06	-0.0833333	0.352898	0.511206	0.251865	0.318838	0.151626	0.238494	4.345	0.02	1.08
BB_0596	Chromosome	Methyl-accepting chemotaxis protein OS=Borreliella burgdorferi 64b OX=498740 GN=BBU64B_0610 PE=4 SV=1	715	80.4	7.62	72	56	532	56	34371.1	30913.7	23385.5	29453.9	21114.8	24803	30730	28004.7	22357.4	19878.7	21206	16283.1	28030.4	25547.8	20388.8	17965.2	18800	13259.1	31203.4	20133.9	17516.1	16606.8	25277.5	22330.6	21115.6	0.15	0.28	0.15	1.03	0.88	0.75	0.343851	0.325818	0.079776	0.166651	0.21111	0.30322	12.09	10.11	2.12
BB_0597	Chromosome	Methyl-accepting chemotaxis protein OS=Borrelia burgdorferi (strain ATCC 35210 / B31 / CIP 102532 / DSM 4680) OX=224326 GN=BB_0597 PE=4 SV=1	735	84.5	5.6	57	50	521	50	43258.2	51004.2	39985.7	39949.4	40472.6	43975.3	31097.4	35291.4	28663.3	24989.6	29537.4	27776.9	33792.5	38440	33603.6	32240.4	33244.4	35352.4	33988	33564.8	31072.6	31148.9	34283.7	31434.1	31874.1	0.5	0.31	-0.2	0.92	0.38	0.65	0.0643502	0.0609612	0.148355	0.242162	0.242427	0.316714	3.69	4.53	7.84
BB_0598	Chromosome	UDP-N-acetylenolpyruvoylglucosamine reductase OS=Borrelia burgdorferi (strain ATCC 35210 / B31 / CIP 102532 / DSM 4680) OX=224326 GN=murB PE=3 SV=1	302	34.2	9.33	58	17	53	17	582.6	604.6	722.7	456.3	242.2	368	1054.1	1336.3	1046.8	656.2	218.4	563.9	1077.7	1346.8	1118.8	737.9	312	624.9	1869.2	1167.5	1390.2	1394.8	1147.3	1387.9	1417.4	-0.57	-0.73	-0.16	-0.84	0	0.16	0.219442	0.123214	0.271622	0.290407	0.605818	0.719654	34.12	21.91	13.45
BB_0599	Chromosome	Cysteine--tRNA ligase OS=Borrelia burgdorferi (strain ATCC 35210 / B31 / CIP 102532 / DSM 4680) OX=224326 GN=cysS PE=1 SV=1	480	56	6.37	50	22	116	22	4248.3	4731.5	2279.4	3264.3	2564.3	3421.1	4252.4	4691.9	2547.1	3569.7	3063.5	4072.2	4806.3	5197.9	2636.8	3640.1	3111.5	3911.7	2708.4	5236.7	5223.8	5336.6	3977.7	3963.5	4143	-0.19	-0.18	-0.04	-0.51	-0.32	-0.34	0.261528	0.0828972	0.456439	0.391635	0.334337	0.601009	1.89	1.88	5.16
BB_0600	Chromosome	IPT/TIG domain protein OS=Borrelia burgdorferi (strain ATCC 35210 / B31 / CIP 102532 / DSM 4680) OX=224326 GN=BB_0600 PE=4 SV=1	518	60.3333	6.43333	16.6667	7.33333	31.6667	2.33333	661.5	984.4	244.9	180.033	294.6	445.7	860.5	1264.8	343.3	155.467	376	562	959.3	1401.8	363	161.333	405.2	603.8		906.2	930	1006.6	69.4667	66.4333	74.1667	0.19	0.203333	0.02	-4.48	-4.38333	-4.34333							1.71	0.32	0.853333
BB_0601	Chromosome	Serine hydroxymethyltransferase OS=Borrelia burgdorferi (strain ZS7) OX=445985 GN=glyA PE=3 SV=1	417	45.9	7.62	76	36	372	36	19054.2	20978.4	27728.3	20913.4	29560.7	20367.1	17705	19000.7	25777	23382.5	27376.7	22917.1	18184.6	19990	25780.4	24411	27410.4	24604.4	16059.4	23805.5	23945.8	24252.6	26189.3	25918.3	26615.1	0.11	0.07	-0.06	-0.16	-0.19	-0.11	0.868759	0.890246	0.276002	0.944419	0.842569	0.983546	1.69	4.01	2.74
BB_0602	Chromosome	Putative chaperonin OS=Borreliella burgdorferi 64b OX=498740 GN=BBU64B_0616 PE=4 SV=1	250	29.5	9.19	19	6	15	6	83.2		684.3			524.1	74.7		617.5			517.6	82.9		714.4			469.1	801.1							0.15	0.01	-0.15	6.64	6.64	6.64							0.92	6.79	6.16
BB_0603	Chromosome	p66 protein OS=Borreliella burgdorferi OX=139 PE=4 SV=1	350.833	38.6833	6.795	66	33.8333	1416.83	1.66667	37071.2	35421.2	34451.4	19034.4	32339.8	24653.6	32003.2	31256.6	34149	27835.8	31790.7	35788.4	31235.2	30586.4	32208.4	26955.5	29859.8	35105.3	33415.9	33282.1	28902.3	29756.1	31639.5	27731.3	28584.6	-0.13	-0.025	0.0575	1.4675	1.435	1.3225	0.731104	0.436328	0.193843	0.450115	0.429916	0.316229	14.7525	7.5675	0.4375
BB_0604	Chromosome	L-lactate permease OS=Borrelia burgdorferi (strain ATCC 35210 / B31 / CIP 102532 / DSM 4680) OX=224326 GN=BB_0604 PE=3 SV=1	500	53.6	9.22	9	4	30	4	1155.5	705.2	805.4	387.9	1105.3	537.9	1667.6	967.4	1267	349.3	1698.4	809.3	1700.4	976.6	1256.3	288.5	1660.1	681.1	724.8	1228.9	1148.1	1207				-0.49	-0.51	0.02	-1.06	-0.42	-0.44	0.165346	0.409162	0.510011	0.313981	0.495384	0.560926	15.56	10.7	4.4
BB_0606	Chromosome	Probable chemoreceptor glutamine deamidase CheD OS=Borrelia burgdorferi (strain ATCC 35210 / B31 / CIP 102532 / DSM 4680) OX=224326 GN=cheD PE=3 SV=1	163	18.1	9.31	71	16	201	16	9053.1	7732.7	12104.4	11335.7	11239.8	11924.1	10166.1	8780	11997.5	13729.4	11646	13105.2	9689	8388.3	12484.6	14292.6	11726.4	14226.5	11062.3	16115.3	15692	16534	12854.1	12545.1	13084.4	-0.18	-0.11	-0.03	-0.35	-0.33	-0.29	0.233462	0.343839	0.772868	0.353287	0.389122	0.475687	3.23	5.52	5.71
BB_0607	Chromosome	DNA helicase OS=Borrelia burgdorferi (strain ATCC 35210 / B31 / CIP 102532 / DSM 4680) OX=224326 GN=pcrA PE=3 SV=1	659	77.1	7.51	12	7	24	7	64.9	93.1			35.7	27.6	88.4	196.1			99.9	30.9	75.4	115.9			58.2	21.6		317.6	313.3	310.6	828.9	771.9	752.3	-0.76	-0.27	0.52	-0.1	0.66	0.16							50.17	51.82	2.49
BB_0608	Chromosome	Aminoacyl-histidine dipeptidase OS=Borrelia burgdorferi (strain ATCC 35210 / B31 / CIP 102532 / DSM 4680) OX=224326 GN=BB_0608 PE=4 SV=1	476	53.5	5.49	74	42	576	42	21463.3	16471.9	21110.5	23363.4	21458.3	22844.3	31304.7	23480.4	35493.2	38232.4	33807	37073.6	33749.4	25289.8	34168.3	40221.5	34265.3	37694.3	30554.9	33619.9	36331.9	39006	28980.3	31313.8	33106.3	-0.7	-0.68	-0.05	-0.93	-0.22	-0.24	0.0548991	0.0410982	0.419379	0.242162	0.322728	0.532469	0.19	4.97	6.21
BB_0610	Chromosome	Trigger factor OS=Borrelia burgdorferi (strain ATCC 35210 / B31 / CIP 102532 / DSM 4680) OX=224326 GN=tig PE=3 SV=1	454	52.9	5.11	92	66	720	66	30685.4	28133.9	27588.2	28230.7	26322.5	27557.1	43905.1	41181.6	38424.9	39748.8	37018.9	39790.9	39337.5	37191.5	34322.7	35078	32570.7	35710.3	42532.7	45360.9	47096.7	46524.8	45891.4	47899.7	46923.1	-0.51	-0.34	0.17	-0.57	-0.05	-0.22	0.0248233	0.0460944	0.0455252	0.242162	0.744052	0.478174	2.22	3.29	0.57
BB_0611	Chromosome	ATP-dependent Clp protease proteolytic subunit 1 OS=Borrelia burgdorferi (strain ATCC 35210 / B31 / CIP 102532 / DSM 4680) OX=224326 GN=clpP1 PE=3 SV=2	194	21.6	5.25	71	14	185	14	5844.6	5658.1	6592.8	5387.2	4278.9	6195.9	7045.5	6965	6190.2	7574.9	4519.1	7807.3	6551.7	6444.8	6283	8122.5	4613.1	8609.9	5035.3	7422	7584.4	7808.4	6308.9	6437.9	6720.1	-0.28	-0.18	-0.03	-1	-0.59	-0.47	0.27047	0.453799	0.892874	0.369935	0.47351	0.517931	13.74	15.26	10.13
BB_0612	Chromosome	ATP-dependent Clp protease ATP-binding subunit ClpX OS=Borrelia burgdorferi (strain ZS7) OX=445985 GN=clpX PE=3 SV=1	430	47.6	7.9	84	42	513	42	23076.7	21216.6	23983	20996.5	24708.4	18108.2	40912.6	37598.6	37130.2	36594.7	39111.5	31791.5	32458.8	29890.3	31790.4	30399.8	33015.7	27246	25748.5	42683.9	43105.8	41377.7	42601	43255.9	41651.4	-0.81	-0.49	0.25	-0.59	0.21	-0.03	0.0481214	0.0531966	0.0650221	0.255008	0.483011	0.526924	1.97	7.19	1.11
BB_0613	Chromosome	Lon protease 2 OS=Borrelia burgdorferi (strain ATCC 35210 / B31 / CIP 102532 / DSM 4680) OX=224326 GN=lon2 PE=3 SV=2	799	90.65	6.265	58	50	314	50	14190	11902.7	6633.2	8097.3	9832.6	7911.3	20074.7	16996	9046.4	10212.9	12581.1	9949.7	17045.1	14951.9	8392.1	9637.5	11876.4	9918.2	13999.6	19598.4	18504.1	18115.3	15111.9	14263.3	14090.7	-0.4	-0.3	0.1	0.98	1.38	1.29	0.069661	0.0242751	0.221788	0.166651	0.151626	0.238494	6.91	0.83	5.21
BB_0614	Chromosome	Uncharacterized protein OS=Borrelia burgdorferi (strain ZS7) OX=445985 GN=BbuZS7_0631 PE=4 SV=1	50	5.45	11.48	40	3	27	3	985.5	1115.1	1206.6	123.9	1102.6	849.7	2062	2066.3	2159.5	147.4	2030.1	1798.6	1723.8	1670.7	2031.8	156.1	1849.8	1711.2		1875.7	1980.8	1818.4	2862.3	2889.4	2724.2	-0.86	-0.7	0.11	-0.39	0.5	0.31	0.0624514	0.0316178	0.352613	0.393387	0.763524	0.951504	12.56	2.41	11.51
BB_0615	Chromosome	30S ribosomal protein S4 OS=Borrelia burgdorferi (strain ATCC 35210 / B31 / CIP 102532 / DSM 4680) OX=224326 GN=rpsD PE=3 SV=2	208	23.9	10.32	81	29	478	29	19175.5	17170.4	22400.8	23453.7	25339.1	18497.3	30922.5	27135.4	31585.5	32329.6	36325.7	25738.8	25233	22288.4	28956.6	32033.7	32684.2	25767.2	22429.8	34671.5	35943	35167.8	37022.3	38432.3	38102.3	-0.51	-0.39	0.14	-0.21	0.26	0.25	0.0645129	0.0463985	0.305605	0.986013	0.339621	0.513279	3.84	1.78	13.06
BB_0616	Chromosome	Conserved hypothetical integral membrane protein OS=Borrelia burgdorferi (strain ATCC 35210 / B31 / CIP 102532 / DSM 4680) OX=224326 GN=BB_0616 PE=4 SV=1	451	52.05	8.36	29	14	76	14	3448.8	4270.4	1853.6	4219.5	522	3905.5	4040.1	5018.3	2686.4	3182.2	915	3015.7	4303.8	5247	2511.2	2669.9	823.6	2427.3	3852.7	2173.3	2263.8	2103.8	2841	2925.3	2677.6	-0.23	-0.31	0.12	-0.19	0.02	0.09	0.689689	0.919427	0.48991	0.52987	0.850792	0.91603	51.83	26.78	17.23
BB_0617	Chromosome	Uncharacterized protein OS=Borrelia burgdorferi (strain ATCC 35210 / B31 / CIP 102532 / DSM 4680) OX=224326 GN=BB_0617 PE=4 SV=1	122	14.6	5.54	30	5	25	5	2448.6	2871.5	185.8		930.4	1038.4	1843.3	2235.8	167.2		898.7	1219.8	1906	2389.7	172.9		842.9	1113	1373.3	782	745	739.3	1778.8	1701.4	1741.9	0.1	0.12	0.02	0.34	-0.05	0.02							30.6	20.87	9.37
BB_0618	Chromosome	Cytidine deaminase OS=Borrelia burgdorferi (strain ATCC 35210 / B31 / CIP 102532 / DSM 4680) OX=224326 GN=cdd PE=3 SV=1	154	17.5	8.21	68	17	213	17	6011.7	7261	5733.2	5850.3	5892.4	6708.1	14968.2	17813.3	13592.3	15750.3	13664.1	16985	11607.2	13815	10997.7	13948.8	10984.5	13485.5	8926.2	14383.3	14108.1	13977.7	11883.1	11860.2	11808.9	-1.31	-0.94	0.31	-1.35	0.03	-0.23	0.0262752	0.0463985	0.0604926	0.242162	0.650466	0.573316	7.6	1.98	5.67
BB_0619	Chromosome	DHH family protein OS=Borreliella burgdorferi 64b OX=498740 GN=BBU64B_0637 PE=4 SV=1	320	36.2	5.38	54	17	114	17	4600.8	4741.7	5301.9	3717.1	4032.6	4065.8	5375.2	5727.5	7076.5	5362.7	5543.6	6012.5	5186.2	5582.6	6348.7	4954.9	4797.5	6153.5	4501.2	4017.7	4014.3	3803	6237	6183.9	6258.4	-0.44	-0.26	0.04	0.65	0.9	0.85	0.128155	0.191709	0.281786	0.393946	0.232574	0.267625	11.61	5.16	0.41
BB_0620	Chromosome	Beta-glucosidase, putative OS=Borrelia burgdorferi (strain ATCC 35210 / B31 / CIP 102532 / DSM 4680) OX=224326 GN=BB_0620 PE=4 SV=2	531	61	9.51	3	2	4	2																				22.5	25.8	29.5							-6.64	-6.64	-6.64
BB_0621	Chromosome	4-methyl-5(-hydroxyethyl)-thiazol monophosphate biosynthesis enzyme OS=Borreliella burgdorferi 64b OX=498740 GN=BBU64B_0639 PE=4 SV=1	184	19.9	5.19	86	17	163	17	8125.1	8449.3	10745.1	6926.2	8943.6	6614.3	8532.9	9268.3	12136.7	9056.7	10076.7	8380.7	7617.2	8200.8	10320.8	7624.5	8556	6777.2	7476.6	7843.9	8008.7	7984.6	7180.7	7308.1	7383.8	-0.17	0.06	0.23	3.81	4.18	3.9	0.218655	0.856881	0.0768107	0.242162	0.19555	0.238494	7.2	0.73	4.43
BB_0622	Chromosome	Acetate kinase OS=Borrelia burgdorferi (strain ATCC 35210 / B31 / CIP 102532 / DSM 4680) OX=224326 GN=ackA PE=3 SV=2	407.667	45.6	9.13	75.3333	31.3333	341.333	2.33333	11021.1	9632.83	16749.2	10761.9	18376.9	7261.83	11151.3	10009	17924.2	18554.6	19121.2	12860.6	11610.6	10318	17971.2	20736.7	19633.2	13996.5	16974.9	13065.6	13349.3	13587	18115.7	18299.7	18690.3	-0.22	-0.246667	-0.0466667	-0.673333	0.04	0.04	0.420904	0.499887	0.271622	0.276383	0.323173	0.513279	18.9667	19.9033	4.96
BB_0623	Chromosome	Transcription-repair-coupling factor OS=Borrelia burgdorferi (strain ATCC 35210 / B31 / CIP 102532 / DSM 4680) OX=224326 GN=mfd PE=3 SV=1	1125	130.6	8.95	46	49	146	49	2028.3	2763.7	1746.1	1482.6	1827.9	1379.1	3468	4293	2399.5	2249	2924.7	2046.6	2972.9	3783.2	2234.2	2093.4	2647	1848.7	2555.8	4441.9	4521.9	4464	6306.8	6327.3	6298.5	-0.59	-0.46	0.13	-0.47	0.1	-0.02	0.0454348	0.033365	0.0857957	0.196395	0.284656	0.748757	1.74	1.57	0.17
BB_0624	Chromosome	Uncharacterized protein OS=Borrelia burgdorferi (strain ZS7) OX=445985 GN=BbuZS7_0643 PE=4 SV=1	320	37.3	8.91	58	19	150	19	5430.9	3298.3	4895.2	4207.7	5180.1	4711.5	7216.8	4387.2	6490.3	5912.9	6605.7	6626.3	6705	4119.6	6122.5	5962.5	6364.6	6474	7591	7874.1	7494.2	7976.4	5131.1	4876.6	5299.3	-0.41	-0.31	0.07	-0.03	0.34	0.28	0.0500136	0.0909206	0.229303	0.954031	0.245668	0.35757	3.26	0.26	3.07
BB_0625	Chromosome	N-acetylmuramoyl-L-alanine amidase, putative OS=Borrelia burgdorferi (strain ATCC 35210 / B31 / CIP 102532 / DSM 4680) OX=224326 GN=BB_0625 PE=4 SV=2	679	77.2	9.33	37	24	88	24	2377.9	2355.5	1695.9	650.3	1854.8	834.5	3227.6	3536.7	2143.1	1393.6	2423.1	1393.6	3049.3	3261.3	1965.7	1420.9	2395.4	1273.4	1144.4	3636.3	3717.8	3924.1	5100.1	5258.3	5448.6	-0.51	-0.41	0.07	-0.34	0.02	-0.05	0.170517	0.222089	0.0897892	0.369935	0.681245	0.962396	14.82	12.13	2
BB_0626	Chromosome	Primase homolog OS=Borreliella burgdorferi 64b OX=498740 GN=BBU64B_0644 PE=3 SV=1	181	20.7	9.63	35	7	29	7	367.1	320.1	318	262.2	121.6	225.1	1267.2	976.1	906.4	928.1	498.4	778.4	776.1	630.2	537.1	455.4	263.9	365.2		1526.5	1512.4	1428.3	1162	1091.4	1097	-1.77	-0.94	0.84	-1.07	0.74	-0.13	0.0248233	0.0531966	0.0741995	0.196395	0.151626	0.729328	3.51	9.73	16.18
BB_0627	Chromosome	Probable M18 family aminopeptidase 2 OS=Borrelia burgdorferi (strain ATCC 35210 / B31 / CIP 102532 / DSM 4680) OX=224326 GN=apeB PE=3 SV=1	345.333	38.5	7.39667	81.3333	32	351.667	2.33333	10146.1	6402.87	26220.8	18339.1	12451.1	19309.6	11700.1	7447.87	30997.8	25004.3	14789.4	28854.5	12903.2	8116.1	35475.4	27854.6	16826.2	33382.9	25290.8	28812.8	28533.4	28789.2	30036.1	30021.5	31138.8	-0.193333	-0.466667	-0.273333	4.31333	4.4	4.46	0.178263	0.133099	0.0604926	0.316029	0.360078	0.614499	9.58667	3.84333	7.44
BB_0628	Chromosome	Lipoprotein, putative OS=Borrelia burgdorferi (strain ATCC 35210 / B31 / CIP 102532 / DSM 4680) OX=224326 GN=BB_0628 PE=4 SV=1	241	27.5	5.62	67	22	226	21	9062.6	10371.1	5369.2	7707.2	6514.7	7175.4	12776	14223.7	8160.9	12345.6	9802.4	10298.2	14001.1	15389.2	7816.5	11278.3	9389.6	9283.3	12740.7	8500.4	8417.7	8005	12156.7	12330.7	12276.9	-0.6	-0.53	0.06	0.15	0.72	0.61	0.0478956	0.0466216	0.809329	0.82731	0.232437	0.312274	0.38	6.71	8.23
BB_0629	Chromosome	Pts system, fructose-specific iiabc component OS=Borrelia burgdorferi (strain ATCC 35210 / B31 / CIP 102532 / DSM 4680) OX=224326 GN=BB_0629 PE=4 SV=2	623	67.4	8.95	42	36	391	36	24066.2	22101.2	26139.6	29057.3	21725.4	37277.1	18814.8	17428.7	20329.7	19038.5	16676.8	23632.3	19004	17642.4	20566.3	18990	16923.6	22753.6	19340	18472.9	19671	20497.7	14683.7	15667.4	16270.9	0.37	0.35	-0.02	-0.33	-0.8	-0.78	0.120503	0.149267	0.93245	0.391635	0.232574	0.312274	2.36	2.07	0.3
BB_0630	Chromosome	1-phosphofructokinase OS=Borrelia burgdorferi (strain ATCC 35210 / B31 / CIP 102532 / DSM 4680) OX=224326 GN=fruK PE=3 SV=1	307	33.6	6.83	76	19	177	19	7736.7	5165.4	3807	4893	5832.8	4588.7	8250.3	5913.5	4665	7212.3	6979.6	6530.4	8879.6	6452.5	4614.2	7576.5	7058.3	6093.3	12473.7	9161	8500.7	9122.4	6342.5	5867.3	6393.5	-0.28	-0.28	0	-0.29	0.25	0.23	0.218655	0.149823	0.579852	0.565723	0.824373	0.746751	12.98	1.67	1.49
BB_0632	Chromosome	Exodeoxyribonuclease V, alpha subunit OS=Borrelia burgdorferi (strain ATCC 35210 / B31 / CIP 102532 / DSM 4680) OX=224326 GN=recD PE=3 SV=1	610	70.8	9.54	29	16	57	16		557.1	610.2	1668.5	1250.9	2908.9		487.8	548.6	813.3	1222.8	232.8		474.6	581.8	887.8	1167.4	316.1		2464	2592.5	2652.3	657	632.7	691.8	0.19	0.23	-0.01	-0.35	-0.67	-0.71	0.42546	0.499887	0.572006	0.427985	0.320165	0.44642	9.78	14.36	4.9
BB_0633	Chromosome	RecBCD enzyme subunit RecB OS=Borrelia burgdorferi (strain ATCC 35210 / B31 / CIP 102532 / DSM 4680) OX=224326 GN=recB PE=3 SV=1	1169	137.7	9.1	22	24	53	24	942.4	934.9	202	2200.7		919.8	843.3	734.5	123.7	1301.4		825.9	791.2	672.3	170.6	1248.4		719.4		333.3	317.8	318.8	819.2	821.1	787.1	0.46	0.36	0.11	0.52	-0.07	0.15							19.4	11.93	2.06
BB_0635	Chromosome	Nicotinate phosphoribosyltransferase OS=Borrelia burgdorferi (strain ATCC 35210 / B31 / CIP 102532 / DSM 4680) OX=224326 GN=pncB PE=3 SV=2	473.5	54.2	9.505	28.5	14	77	14	4245.2	2793.9	2842.7	1849.8	2507.6	3149.2	3393.8	2389.1	2404.1	1507.1	1589.1	2020.2	3144.4	2262.3	2283.1	1367.3	1618.8	1997.6	2288.8	3337.7	3387.3	3280.8	3506.1	3647	3515.5	0.45	0.47	0.08	0.13	-0.34	-0.42	0.0870483	0.0668882	0.160721	0.553506	0.356849	0.418095	1.88	7.65	1.66
BB_0636	Chromosome	Glucose-6-phosphate 1-dehydrogenase OS=Borrelia burgdorferi (strain ATCC 35210 / B31 / CIP 102532 / DSM 4680) OX=224326 GN=zwf PE=3 SV=1	478	56.1	8.13	29	12	37	12	1362.9	1059.1	260.1	572.7		26.2	1599.1	1186.2	363.1	583.5		29.3	1265.7	948.2	267.1	452.8		24	2479.5	129.4	137.5	147.1	1500.9	1593.8	1484.2	-0.2	0.13	0.33	-0.09	0.23	-0.09							10.38	10.69	0.43
BB_0638	Chromosome	Na+/H+ antiporter OS=Borrelia burgdorferi (strain ATCC 35210 / B31 / CIP 102532 / DSM 4680) OX=224326 GN=BB_0638 PE=4 SV=1	462	50.85	8.78	2	2	3	2
BB_0639	Chromosome	Spermidine/putrescine ABC transporter, spermidine/putrescine-binding periplasmic protein OS=Borrelia burgdorferi (strain ATCC 35210 / B31 / CIP 102532 / DSM 4680) OX=224326 GN=BB_0639 PE=4 SV=1	348	40.7	5.88	76	35	487	35	16775.4	17445.3	13804.6	30452.6	16604.7	20320	25653.9	26219.3	19810	33359.2	24344.4	22304.5	26187.4	26931.1	20491.1	33788.7	24652.3	23552.9	26015.5	21820.4	22102.5	21937.6	27097.7	28199.3	27708.6	-0.54	-0.57	-0.03	-0.65	-0.5	-0.45	0.218655	0.205905	0.0716547	0.320703	0.33112	0.513279	6.7	6.78	0.07
BB_0642	Chromosome	Spermidine/putrescine import ATP-binding protein PotA OS=Borrelia burgdorferi (strain ZS7) OX=445985 GN=potA PE=3 SV=1	347	39.6	6.74	63	21	177	21	5760.8	5869.7	4336.8	6716.5	3762.7	6039.3	11612.1	11943.7	7431.3	7921.9	6018.1	7329.3	9602	9879.1	6803.4	7226.4	5570.4	6530.2	4386.8	8534.9	8590.6	8092.4	9713.5	9821.7	9248.3	-0.73	-0.61	0.15	-0.52	0.01	-0.14	0.207989	0.279667	0.121905	0.301605	0.650466	0.830541	33.11	14.69	3.06
BB_0643	Chromosome	Ribosome biogenesis GTPase A OS=Borrelia burgdorferi (strain ATCC 35210 / B31 / CIP 102532 / DSM 4680) OX=224326 GN=ylqF PE=3 SV=1	279	32.1	9.92	57	20	103	20	2358.4	1701.4	846.3	2701.5	2292.2	2626.6	2824.5	1969.6	906.2	2874.8	2383.8	3056	3224.2	2265.3	1109	3336.7	2846.4	3708.7	1792.9	2234.7	2287.1	2372.1	1667.1	1623.4	1742.7	-0.15	-0.4	-0.25	-0.24	-0.17	0.11	0.181704	0.0463985	0.0604926	0.318838	0.464373	0.761262	7.66	3.21	2.75
BB_0644	Chromosome	Putative N-acetylmannosamine-6-phosphate 2-epimerase OS=Borreliella burgdorferi 64b OX=498740 GN=nanE PE=3 SV=1	232	25.6	7.03	83	17	186	17	7717.7	5230.9	5109.7	6371.2	7254.1	6289.9	12817.7	9219.8	7147.3	8248.3	11181	7931.5	12614.5	9126.1	7696.9	7703.2	11178	7551	9917.9	10036.7	10048.7	10098.9	7334	7276.8	7277.7	-0.55	-0.61	0.02	-0.47	0.08	0.14	0.132255	0.170935	0.757729	0.196765	0.763937	0.858043	19.25	16.07	6.93
BB_0645	Chromosome	Pts system, iibc components OS=Borrelia burgdorferi (strain ATCC 35210 / B31 / CIP 102532 / DSM 4680) OX=224326 GN=BB_0645 PE=4 SV=1	514	55.8	9.02333	22	9	110	9	4868.3	4393.8	5608.1	6803.2	5355.3	7759.5	5909.7	5700.7	7426.2	7580.9	7018.2	8864.6	6809.6	6502.4	8409.8	7373.4	7999.2	8865.7	6141.5	8301.1	7474.9	8057.2	10558	9522.8	10104.4	-0.33	-0.52	-0.18	-0.1	0.15	0.13	0.13511	0.211687	0.317136	0.503981	0.935111	0.765583	7.37	5.96	1.35
BB_0646	Chromosome	Hydrolase_4 domain-containing protein OS=Borrelia burgdorferi (strain ATCC 35210 / B31 / CIP 102532 / DSM 4680) OX=224326 GN=BB_0646 PE=4 SV=1	327	37.55	9.45	50	19	174	19	11569.1	9362.4	6828.7	10672.7	7906.1	14686.9	10610.1	8760.3	7056.8	8004.2	7919.9	10767.1	10443.9	8577.9	6154.9	8053.2	6910.4	10216.7	13007.8	6901.5	7216.7	7103.1	9207.3	9446.8	9232.8	0.11	0.17	0.03	-0.33	-0.41	-0.51	0.407941	0.284846	0.352636	0.391635	0.217591	0.238494	13.27	3.56	0.7
BB_0647	Chromosome	Ferric uptake regulation protein OS=Borreliella burgdorferi 64b OX=498740 GN=BBU64B_0667 PE=3 SV=1	176	20.2	8.12	89	19	181	19	24431.1	34509.2	40985.2	33888.8	36815.4	31901.5	7608.8	11367.7	11244.3	11535	10563.1	10567.5	4306.9	6614.9	6482.2	6968.3	6272.8	6220.3	14609.9	6607.6	6962.8	7106.3	8283.2	9121.9	9251.1	1.64	2.44	0.77	0.76	-0.81	-1.56	0.0304377	0.0326356	0.0455252	0.29369	0.260591	0.263505	6.84	12.15	2.79
BB_0648	Chromosome	Putative serine/threonine kinase OS=Borreliella burgdorferi 64b OX=498740 GN=BBU64B_0668 PE=4 SV=1	562	67	9.31	32	21	95	21	5189.1	5566.4	3142.7	2628.8	2162.5	2844.9	3994.2	3689.2	3065.3	3119.3	2118.1	2866.3	4339	4063.9	3045.2	3075	1958.7	2839.7	8888	2230	2284.8	2321	4046	4017.1	4115	0.03	0.09	0.02	0.06	0.15	0.09	0.612448	0.570528	0.833958	0.737285	0.674364	0.663312	15.72	19.72	4.61
BB_0649	Chromosome	60 kDa chaperonin OS=Borrelia burgdorferi (strain ZS7) OX=445985 GN=groL PE=3 SV=1	545	58.9	5.25	96	87	8774	87	144475	145754	161350	134189	166136	145599	176524	179027	195498	198965	204256	213182	198899	201162	222599	220758	231735	245621	174136	192308	195032	204090	176598	179247	185952	-0.29	-0.47	-0.18	-0.28	0.13	0.31	0.142176	0.0965619	0.0455252	0.789978	0.428373	0.418095	0.55	0.94	0.71
BB_0650	Chromosome	Uncharacterized protein OS=Borrelia burgdorferi (strain ATCC 35210 / B31 / CIP 102532 / DSM 4680) OX=224326 GN=BB_0650 PE=4 SV=2	98	11.4	5.58	81	10	82	10	4599.5	3544.1	3401.1	4011	4502	4971.6	5971.3	4655.2	4626.1	5275.5	5997.7	6525.8	5189	4040.8	3740.2	3814.2	4807.1	4598	7018.9	7913.5	7946.7	7728.4	8873.1	8952.7	8808.6	-0.39	-0.12	0.31	0.33	0.73	0.42	0.025789	0.573708	0.115863	0.242162	0.151626	0.316714	0.91	6.91	10.84
BB_0651	Chromosome	Sec translocon accessory complex subunit YajC OS=Borrelia burgdorferi (strain ATCC 35210 / B31 / CIP 102532 / DSM 4680) OX=224326 GN=yajC PE=3 SV=1	105	11.8	9.57	46	9	98	9	4720.8	4045.2	3346.3	5253.9	4118.8	5117.4	9358.6	8031.6	6160.3	9621.4	7922.5	9278	8038.8	6910.4	5386.7	7906	6863.2	7950.3	5760	6995	6991.5	6850.7	6337.7	6495.5	6515.7	-0.91	-0.71	0.22	-0.4	0.46	0.21	0.0297478	0.0463985	0.0604926	0.536186	0.919368	0.919466	4.7	6.14	1.82
BB_0652	Chromosome	Protein translocase subunit SecD OS=Borrelia burgdorferi (strain ATCC 35210 / B31 / CIP 102532 / DSM 4680) OX=224326 GN=secD PE=3 SV=2	586	65.0333	8.76667	55.6667	46.6667	499.333	1.66667	19157.2	24001.1	20341.3	18209.9	13511.8	26652.1	28457.9	35357.8	29695.6	18355.2	19892.6	26625.5	29558.4	36044.5	30331.9	21061.1	20014.6	29307.9	28418.7	27611.3	28083	28462.2	21476.4	22036.5	22167.6	-0.406667	-0.476667	-0.09	-0.4	-0.106667	-0.03	0.245455	0.206934	0.33317	0.308761	0.89472	0.513279	7.51	7.67333	2.27333
BB_0653	Chromosome	Protein translocase subunit SecF OS=Borrelia burgdorferi (strain ATCC 35210 / B31 / CIP 102532 / DSM 4680) OX=224326 GN=secF PE=3 SV=1	299	34	9.03	31	9	75	9	6951.2	6539.9	3663.4	5025.9	2952.9	3923.1	9907.2	8684	6154.7	5034.9	5136.4	4038.2	10464.9	8982.9	5750.8	4676.7	4500.5	3695.5	10299.4	4108	4230.3	4277.9	6127.3	6330.2	6342.1	-0.46	-0.52	0.12	-0.5	0.14	0.02	0.261528	0.466908	0.506927	0.440216	0.585934	0.693807	35.97	11.21	2.81
BB_0654	Chromosome	Uncharacterized protein OS=Borreliella burgdorferi 64b OX=498740 GN=BBU64B_0675 PE=4 SV=1	380	45.4	6.81	32	9	27	9	1668.3	1315.3	420.6	676.5		348.4	1856	1551.1	498.3	772		404.2	1887.4	1509	433.6	678.7		382.9	839.2	727	623.6	671.7	741.4	715.5	743.2	-0.2	-0.07	0.13	0.16	0.36	0.23							0.67	2.7	7.22
BB_0655	Chromosome	Heat shock protein OS=Borrelia burgdorferi (strain ATCC 35210 / B31 / CIP 102532 / DSM 4680) OX=224326 GN=BB_0655 PE=4 SV=1	276	31.4	9.47	72	30	251	30	10392.8	13629.8	15697.6	10997.1	19124.1	9000.8	8870.2	11788.7	12639.1	13295	14880.2	11214.3	9301.6	12315.1	13954.8	14255.6	16472	12243.8	9994.2	15950.2	15274.8	16188.5	18148.3	17505.3	18619.7	0.22	0.15	-0.11	0.03	-0.18	-0.07	0.749699	0.93175	0.0945388	0.908967	0.495824	0.881862	12.68	4.1	3.23
BB_0657	Chromosome	Ribose-5-phosphate isomerase A OS=Borrelia burgdorferi (strain ATCC 35210 / B31 / CIP 102532 / DSM 4680) OX=224326 GN=rpiA PE=3 SV=1	228	25.9	8.81	81	18	200	18	9468.3	8456.6	7120.6	8555.3	4612.2	6766.2	9646.5	8946.8	7012.3	11462.1	4714.1	9006.5	10153.5	9415.6	7757.3	12295.8	5101.7	9659.8	8926.2	10635.1	10457.8	10663.9	6734.9	6657.5	6757.9	-0.05	-0.13	-0.1	-0.39	-0.27	-0.17	0.421259	0.35719	0.0800713	0.369935	0.331642	0.561802	4.99	0.68	2.79
BB_0658	Chromosome	2,3-bisphosphoglycerate-dependent phosphoglycerate mutase OS=Borreliella burgdorferi 64b OX=498740 GN=gpmA PE=3 SV=1	248	28.4	7.14	85	35	521	35	19920.3	22014.4	23260.2	21855.1	20564.7	21772.1	31695.9	34720.8	36750.8	37339.9	33681.1	37004.9	32852.5	35440	38012.5	39090.9	35085.5	38765.7	29525	32467.2	34223.8	35969	31274.7	33068.6	34021.4	-0.69	-0.74	-0.05	1.18	1.86	1.92	0.0303112	0.0431133	0.0774048	0.227348	0.151626	0.238494	2.26	3.58	1.32
BB_0659	Chromosome	Lysine--tRNA ligase OS=Borrelia burgdorferi (strain ATCC 35210 / B31 / CIP 102532 / DSM 4680) OX=224326 GN=lysS PE=1 SV=1	521	60.9	8.43	82	48	383	48	20024.4	17402.8	22240.1	17337	14875.5	14589.7	20318.5	17794.6	22200.7	20244.4	15097.7	17054.3	21458.8	18542.4	22313.2	21118.6	14847	16836.1	19073	18281.9	18901.9	19341.1	16258.5	16678.4	16996.1	-0.03	-0.1	-0.02	-0.53	-0.3	-0.28	0.412121	0.452881	0.439633	0.365035	0.334337	0.472738	1.75	9.42	3.01
BB_0660	Chromosome	GTPase Era OS=Borrelia burgdorferi (strain ATCC 35210 / B31 / CIP 102532 / DSM 4680) OX=224326 GN=era PE=3 SV=1	290	33.3	9.385	63	20	136	20	3708.1	3932	3751.1	2848	2969.7	3667.4	6205.3	7493.8	7620.3	5016.8	5853.2	8296.7	4776.3	5565.4	5311.3	3580	4273.2	6149.4	2288.8	10661	9944.8	9867.2	8207	7717	7611.9	-1	-0.51	0.46	-0.91	0.09	-0.4	0.0376881	0.0463985	0.0518551	0.291652	0.681245	0.513279	0.35	2.54	2.9
BB_0661	Chromosome	Uncharacterized protein OS=Borrelia burgdorferi (strain ATCC 35210 / B31 / CIP 102532 / DSM 4680) OX=224326 GN=BB_0661 PE=4 SV=2	118	13.4	8.31	47	4	28	4	778.8	767	349.2	624	146.4	712.2	1273.6	1396.8	502.2	1104.3	223	1465.4	1190.6	1230.5	568.3	977	278.5	1401.9		1030.1	1006.6	1177.6	1237.3	1189.3	1348.1	-0.79	-0.81	0.12	-0.41	0.38	0.24							15.67	0.34	2.05
BB_0663	Chromosome	Uncharacterized protein OS=Borrelia burgdorferi (strain ATCC 35210 / B31 / CIP 102532 / DSM 4680) OX=224326 GN=BB_0663 PE=4 SV=1	149	17.4	8.73	20	4	16	4	307.5	189.2		275		1466	362.3	260.2		571.7		1684.9	411.5	295.5		671.6		1482.9								-0.49	-0.59	-0.1	6.64	6.64	6.64							14.41	6.19	8.2
BB_0664	Chromosome	Lipoprotein, putative OS=Borrelia burgdorferi (strain ATCC 35210 / B31 / CIP 102532 / DSM 4680) OX=224326 GN=BB_0664 PE=4 SV=2	222	25.9	5.05	73	22	143	22	6753.2	4774.7	4061.7	6558.1	3079.1	3079.9	6926.5	4748.4	4300.6	5379.5	3430.2	2629.6	8012.2	5829.8	4533.9	5478.4	3519.7	2932.5	8163.2	5402.6	5347	5444.6	4279.3	4142.2	4529.4	-0.01	-0.18	-0.09	-0.16	-0.41	-0.32	0.788699	0.63299	0.240699	0.657496	0.602351	0.775095	11.17	9.71	3.56
BB_0665	Chromosome	Uncharacterized protein OS=Borrelia burgdorferi (strain ZS7) OX=445985 GN=BbuZS7_0685 PE=4 SV=1	319	37.35	8.63	9	3	13	3	443.7		117.2	356.3	425.6	349.3	536.3		145.8	405.5	594.4	438.7	548.7		151.8	442.5	564.7	452.7		208.6	221.3	201.9	434.2	465.4	490.1	-0.27	-0.34	-0.03	0.08	0.38	0.42							1.6	3.75	4.13
BB_0668	Chromosome	Flagellar filament outer layer protein OS=Borreliella burgdorferi 64b OX=498740 GN=BBU64B_0688 PE=4 SV=1	341	38.4	8.06	72	29	871	29	39483	37638.4	42222.1	35571.7	33991.8	29492.2	30973.2	28802.6	34273.1	30152.6	28355.1	25451	32305.1	29812.2	36120.8	33302.1	29053.9	26747.1	33415.9	36120.2	35647.5	36089.7	28307.7	27967.8	28187.6	0.28	0.23	-0.06	0.47	0.25	0.36	0.0810623	0.165449	0.110804	0.281538	0.508657	0.513279	5.62	9.22	0.02
BB_0669	Chromosome	Chemotaxis protein CheA OS=Borrelia burgdorferi (strain ATCC 35210 / B31 / CIP 102532 / DSM 4680) OX=224326 GN=cheA PE=3 SV=2	864	98.3	4.97	43	34	235	34	10271	11840.8	7224.7	13810.4	6829.6	7532.5	8015.1	9161.5	6414.1	7109.9	5963.3	5356.2	8256.4	9649.6	5740	6149.9	5748.8	4583.1	8086.9	5422.5	5406.9	5359.7	4794.2	4788.9	4803.6	0.36	0.31	0.11	1.04	0.45	0.34	0.218655	0.299395	0.477065	0.242162	0.208292	0.383009	17.41	1.52	11.81
BB_0670	Chromosome	Purine-binding chemotaxis protein OS=Borrelia burgdorferi (strain ATCC 35210 / B31 / CIP 102532 / DSM 4680) OX=224326 GN=BB_0670 PE=4 SV=1	466	53	4.89	70	30	245	30	11326.4	9232.6	8731.7	12029.4	8368.3	9753.9	8666.5	7156.4	7253.1	9123.3	7339.1	7446.5	8695.2	7221.6	6813.7	8417	7362.8	7224.9	10909.7	6229.8	6208.2	6165.1	7667.9	7613.1	7626.9	0.38	0.37	0.04	0.3	-0.1	-0.18	0.0881753	0.0935948	0.367159	0.426627	0.871416	0.789041	1.79	9.61	3.87
BB_0671	Chromosome	CheC-like family protein OS=Borrelia burgdorferi (strain ZS7) OX=445985 GN=BbuZS7_0691 PE=4 SV=1	161	17.6	4.54	93	9	194	9	14434.2	12054.9	8953.7	10407.6	9713.8	7117.8	8465	6972.4	4892.6	8202	5275.6	5862.6	7743.9	6479.7	4476.2	7927.1	4770.8	6069.4	10833.5	7215	7204.8	7821	7528.2	7384.4	7871	0.78	0.9	0.12	-0.04	-0.74	-0.74	0.159694	0.19453	0.271622	0.937585	0.245668	0.323286	10.24	12.41	2.03
BB_0672	Chromosome	CheY OS=Borrelia burgdorferi (strain ATCC 35210 / B31 / CIP 102532 / DSM 4680) OX=224326 GN=BB_0672 PE=1 SV=1	146	16.2	7.94	93	13	270	13	16452	15964.3	22391.6	14364	16085.3	15038	12336.9	11915.6	16558.8	13223.8	11781.9	13944.5	11040.8	10479.2	14646.3	11801	10638.6	11795.3	10452	11913.7	12207	12540.7	10912.5	11184.3	11459.2	0.42	0.59	0.17	1.24	0.93	0.73	0.20277	0.113991	0.0604926	0.242162	0.224291	0.287501	2.45	1.35	1.08
BB_0673	Chromosome	Uncharacterized protein OS=Borrelia burgdorferi (strain ZS7) OX=445985 GN=BbuZS7_0693 PE=4 SV=1	171	20.5	9.245	16	4	10	4				190.4						371.3						203.3										-0.96	-0.09	0.87	6.64	6.64	6.64							0	0	0
BB_0674	Chromosome	Putative membrane protein OS=Borrelia burgdorferi (strain ZS7) OX=445985 GN=BbuZS7_0694 PE=4 SV=1	348	41.65	9.54	15	7	30	7	606.5	1634.2	374	676	422.9	841	721.1	2105	411.6	535.6	445.5	599.8	780.6	2020.5	391.9	538.5	435.7	610.9	801.1	608	630	589.8	229	227.7	233	-0.11	-0.06	-0.02	-0.07	-0.14	-0.13							22.13	31.74	1.1
BB_0675	Chromosome	Uncharacterized protein OS=Borrelia burgdorferi (strain ATCC 35210 / B31 / CIP 102532 / DSM 4680) OX=224326 GN=BB_0675 PE=4 SV=1	287	33.6	9.04	39	13	64	13	729.1	1961.3	2072.9	2019.1	1532.4	1852	801	2160.1	2074.4	2542.4	1567.6	2292.3	817.7	2140.9	1957.9	2378.3	1460.7	2191.4		2334.4	2242.9	2480.1	2087.2	2047.1	2259.2	-0.14	-0.15	0.08	-0.03	-0.01	-0.1	0.282826	0.499887	0.315771	0.860515	0.7383	0.922027	11.89	9.94	1.24
BB_0676	Chromosome	Phosphoglycolate phosphatase OS=Borrelia burgdorferi (strain ATCC 35210 / B31 / CIP 102532 / DSM 4680) OX=224326 GN=BB_0676 PE=4 SV=1	224.5	26.1	7.63	46.5	9	53.5	9	5888.2	6994.2	1781.4	2623	1322.95	2729.1	8899.9	10482.5	2833.6	3839.15	2683.2	3765.95	8382.8	9847.2	2337.3	2807.8	1784.3	2617	6751.8	4780	4853.4	5003.1	5155.7	5372.7	5529.1	-0.47	-0.21	0.39	2.94	3.32	3.075	0.0862742	0.331364	0.188678	0.242162	0.653432	0.238494	19.455	19.8	3.685
BB_0677	Chromosome	Sugar ABC transporter, ATP-binding protein OS=Borrelia burgdorferi (strain ATCC 35210 / B31 / CIP 102532 / DSM 4680) OX=224326 GN=rbsA PE=4 SV=1	536	60.4	9.23	73	50	366	50	14846.5	14018.1	17770.5	15192.1	13743.6	12516.1	18728.9	17202.1	18227.5	17147	14626.6	14788.1	14838	13756.1	14720.1	14481.3	12141.9	12668.4	18462.6	23100.3	21538.5	21628	18877.3	17559.2	17611.3	-0.21	0.03	0.29	-0.44	-0.12	-0.45	0.218655	0.499887	0.0604926	0.40109	0.627891	0.312274	11.48	1.21	4.25
BB_0680	Chromosome	Methyl-accepting chemotaxis protein OS=Borrelia burgdorferi (strain ATCC 35210 / B31 / CIP 102532 / DSM 4680) OX=224326 GN=BB_0680 PE=4 SV=1	753	84.5	5.12	59	50	456	50	38548.8	36388.7	43477.5	48011.1	38364.7	48685	14164.3	13601.5	15130.9	12624.7	13694.2	12458.8	10919.3	10519.3	11595.2	10122.9	11075.5	10199.5	20102.9	10187.6	10514.1	10051.3	9817.5	10099.4	9703.7	1.5	1.85	0.35	0.49	-1.45	-1.76	0.058608	0.0463985	0.0518551	0.379641	0.232574	0.258476	7.26	4.5	2.9
BB_0681	Chromosome	Methyl-accepting chemotaxis protein OS=Borrelia burgdorferi (strain ZS7) OX=445985 GN=BbuZS7_0701 PE=4 SV=1	633	71.1	5.86	55	40	319	40	28376.8	26789.3	29743.6	33793.7	23918.8	34433.1	10948.3	10048	10484.9	9413.2	8407.7	9390.5	8765.7	7839.7	8207.8	7662.7	6566.1	7459.8	11977.8	6485.3	6624	6396.2	7011.2	7260	6986.6	1.51	1.86	0.34	0.44	-1.39	-1.73	0.0531482	0.0463985	0.0455252	0.369935	0.232574	0.287501	11.07	12.54	1.61
BB_0682	Chromosome	tRNA-specific 2-thiouridylase MnmA OS=Borreliella burgdorferi 64b OX=498740 GN=trmU PE=3 SV=1	355	41.4	9.33	56	21	109	21	3856.3	4075.6	1738.3	3107.6	2623.1	1542	4161.2	4292.1	1744.5	3056	2553.9	1526.1	4638.4	4791.4	1948.4	3518.7	3023.8	1855.7	4272.3	4570	4571.5	4878.2	3446.3	3447.9	3566.4	0.02	-0.22	-0.2	-0.52	-0.53	-0.33	0.71629	0.0524793	0.0688769	0.334477	0.31522	0.518554	0.29	2.77	4.3
BB_0683	Chromosome	Hydroxymethylglutaryl-CoA synthase OS=Borrelia burgdorferi (strain ATCC 35210 / B31 / CIP 102532 / DSM 4680) OX=224326 GN=BB_0683 PE=4 SV=1	407	46	6.27	45	25	294	25	16320.1	13260.9	9866.9	11969.5	10108.2	14060.9	25536	21059.9	18017.4	18434	18861.6	19464.9	25436.2	20806.4	15714.6	15342	16100	16858.9	21056.6	15084.1	14620.9	14556.7	19252	18554.9	18134.8	-0.66	-0.65	0.21	-0.76	0.05	-0.19	0.0811432	0.1328	0.247507	0.276383	0.698184	0.47067	10.93	2.74	2.41
BB_0684	Chromosome	Isopentenyl-diphosphate delta-isomerase OS=Borreliella burgdorferi 64b OX=498740 GN=fni PE=3 SV=1	356.5	39.55	7.07	21.5	7	21	7	396.7	290.9	59.2	436.7	74.1	213.9	910.2	654.1	262.6	587	278.4	260	751.1	548.2	155.2	362.7	169	128	839.2	273.8	274.6	222.2	447.1	449.5	416	-1.18	-0.92	0.74	-0.94	0.65	-0.02							64.83	43.67	12.77
BB_0685	Chromosome	Probable 3-hydroxy-3-methylglutaryl-coenzyme A reductase OS=Borrelia burgdorferi (strain ATCC 35210 / B31 / CIP 102532 / DSM 4680) OX=224326 GN=BB_0685 PE=3 SV=1	426.5	48.35	8.655	31	10	32	10	213.3	657.8	526.7	41.9	407.7		351.7	899.2	641.2	41	513.6		311.2	904.9	671.8	28.4	528.9			294.5	287.9	289.6	303.8	312.8	331.3	-0.31	-0.36	0.08	-0.22	0.11	0.14							31.04	15.03	13.57
BB_0686	Chromosome	Diphosphomevalonate decarboxylase OS=Borrelia burgdorferi (strain ATCC 35210 / B31 / CIP 102532 / DSM 4680) OX=224326 GN=mvaD PE=4 SV=1	312	35.4	9.38	37	11	51	11	995.1	848.9	153.7	320	175.5	611.1	1641.8	1353.3	281.5	535.4	323.8	1031.9	1683.4	1398.3	248	506.7	300.9	1010	1983.6	135.6	141.5	141.3	602.3	667	636.2	-0.75	-0.73	0.06	-0.89	-0.14	-0.2	0.0454846	0.0242751	0.518849	0.318838	0.883218	0.831669	5.22	0.53	9.46
BB_0687	Chromosome	Putative phosphomevalonate kinase OS=Borreliella burgdorferi 64b OX=498740 GN=BBU64B_0708 PE=4 SV=1	317	35.2	7.39	27	9	40	9	1389.2	470.1	576.9	314.7	143.7	467.5	1889.8	684.8	820.8	557.6	188.5	770.2	1836.1	638.1	797.8	467.7	184.5	641.8	1411.4	953.4	987.9	966.3	793.3	780.8	764.9	-0.49	-0.42	0.07	-0.45	0.12	-0.04	0.101845	0.0463985	0.305557	0.242162	0.323637	0.747552	4.34	0.73	3.63
BB_0688	Chromosome	Mevalonate kinase OS=Borrelia burgdorferi (strain ATCC 35210 / B31 / CIP 102532 / DSM 4680) OX=224326 GN=mvk PE=4 SV=1	297	33.1	8.95667	7	2	10	2
BB_0689	Chromosome	Putative lipoprotein OS=Borreliella burgdorferi 64b OX=498740 GN=BBU64B_0711 PE=4 SV=1	155	18	9.23	68	13	145	13	10566	12979.7	11948.9	21633.3	11692.3	13535	4500.5	4906.4	4890.9	5615.7	4914.2	3877.5	4647	5047.1	4705.7	4862.7	4960.4	3643.9	8125.1	3604.5	3707.8	3523.2	3387.2	3448.6	3251.4	1.32	1.29	0.02	0.44	-1.44	-1.59	0.0733976	0.0969197	0.60641	0.699914	0.232574	0.312274	4.83	1.72	6.49
BB_0690	Chromosome	Neutrophil activating protein A (NapA) OS=Borrelia burgdorferi (strain ATCC 35210 / B31 / CIP 102532 / DSM 4680) OX=224326 GN=napA PE=1 SV=2	178	21	5.45	97	29	741	29	19402.2	20204	16554.4	15940.7	14720.1	15044.8	19085.2	19242.1	23809.6	24678.5	21655.3	20319.2	25932.6	26389.1	24524.8	24350.7	22348.5	20943.6	23841.2	16165.2	15912.5	15933.5	13742.6	13456.1	13699.7	-0.53	-0.54	-0.04	-0.5	-0.24	0.08	0.289287	0.0648974	0.442964	0.281538	0.371193	0.978519	0.88	4.22	3.24
BB_0691	Chromosome	Elongation factor G 2 OS=Borrelia burgdorferi (strain ATCC 35210 / B31 / CIP 102532 / DSM 4680) OX=224326 GN=fusB PE=3 SV=1	669	75	5.77	55	30	209	30	9311.2	8905.5	5497.7	8589.3	5779.9	7852.5	9725	9664.1	6347.1	10095.2	7561.6	9495.6	10085	9796.8	5962.6	9155.6	6822.9	8836.2	9498.3	10659.1	10177.4	10372.8	11261.4	10574.6	10582.2	-0.25	-0.13	0.12	0.26	0.56	0.44	0.18215	0.0689273	0.408873	0.357413	0.21111	0.323286	4.58	0.49	0.33
BB_0693	Chromosome	Xylose operon regulatory protein OS=Borreliella burgdorferi 64b OX=498740 GN=BBU64B_0715 PE=4 SV=1	402	46.1	7.02	49	18	202	18	9802.1	10326	5805.5	8760.1	7770.1	9082.7	7237.3	7233.8	5421.5	5205.3	6475.4	5351.6	7440.2	7421.2	4478.8	4318.3	5705	4096.9	5760	3584.9	3335.8	3135.3	3792.1	3605	3375.3	0.48	0.44	0.23	0.22	-0.36	-0.69	0.218655	0.228972	0.346087	0.979576	0.245668	0.369532	27.39	2.76	10.46
BB_0694	Chromosome	Signal recognition particle protein OS=Borrelia burgdorferi (strain ATCC 35210 / B31 / CIP 102532 / DSM 4680) OX=224326 GN=ffh PE=4 SV=2	444	49.3	9.55	86	48	454	48	22630.1	23143.2	17983.1	16429.3	17974.9	15897.7	27156.6	27936.2	21340.6	23183.4	20614.9	21677.3	24332.3	25476.8	19038.2	20107.8	17947.8	18960.3	22468	22328.5	21898.6	22055.4	25858.4	25722.5	25615.1	-0.27	-0.12	0.18	-0.12	0.14	0	0.142493	0.336013	0.0604926	0.261459	0.232574	0.908774	4.55	8.15	1.76
BB_0695	Chromosome	30S ribosomal protein S16 OS=Borrelia burgdorferi (strain ZS7) OX=445985 GN=rpsP PE=3 SV=1	86	10	10.1	56	6	139	6	3491.1	3286.3	8750.8	5241.7	6975.3	5087.6	6903.5	6427.1	14071.3	10745.2	12404.5	9842.3	3793.6	3603.9	8758.8	8132.5	7322.4	6942.9	4424.9	7082.6	6730.8	8089.4	8172.3	7578.5	8733.8	-0.98	-0.13	0.72	-0.96	-0.13	-0.58	0.0511686	0.474732	0.0858422	0.281538	0.799354	0.354876	1.87	9.04	13.64
BB_0696	Chromosome	UPF0109 protein BB_0696 OS=Borrelia burgdorferi (strain ATCC 35210 / B31 / CIP 102532 / DSM 4680) OX=224326 GN=BB_0696 PE=3 SV=1	82	9.2	8.15	76	10	230	10	22846.9	19918.4	25067.1	25018.7	27111.6	21736.4	19116.9	16752.8	21729	26559.6	24273.9	22562	20908.9	18366.3	22724.2	25533.2	24861.9	21665.2	26091.8	20840.2	19855.4	19842.6	19413.5	18343.5	18520.5	0.18	0.12	-0.05	-0.64	-0.57	-0.63	0.417325	0.418378	0.604968	0.293899	0.232574	0.30322	7.43	1.11	8.6
BB_0697	Chromosome	Ribosome maturation factor RimM OS=Borrelia burgdorferi (strain ATCC 35210 / B31 / CIP 102532 / DSM 4680) OX=224326 GN=rimM PE=3 SV=1	166	18.75	8.02	36	8	40	8	1792.7	1522.7	1304.4	1262.2	868.2	726.6	2572.8	2143.7	2144.2	1977.7	1240.7	1142.9	2366.4	1942.2	1672.6	1555	1074.7	915.1	1754.7	3301.9	3128.4	2967.9	1367.8	1303.2	1261.1	-0.62	-0.33	0.28	-0.3	0.31	0.03	0.04783	0.0431133	0.113874	0.280786	0.255827	0.645537	3.59	1.69	5.34
BB_0698	Chromosome	tRNA (guanine-N(1)-)-methyltransferase OS=Borrelia burgdorferi (strain ZS7) OX=445985 GN=trmD PE=3 SV=1	239	27.2	8.105	15	2	3	2		104.2						88.9						92.8												0.23	0.17	-0.06	6.64	6.64	6.64							0	0	0
BB_0699	Chromosome	50S ribosomal protein L19 OS=Borrelia burgdorferi (strain ATCC 35210 / B31 / CIP 102532 / DSM 4680) OX=224326 GN=rplS PE=3 SV=1	121	14.0333	10.5033	64	13	185	13	10039.2	7178.5	10854.9	12461.4	13191.2	9690	16193.8	11462.9	15375.8	16080.3	16962.4	12017.8	14032.6	9932.8	13928.9	14758.1	16621.8	10374.5	8201.4	11786	12365.1	12064.1	14448.2	14949.2	14957.9	-0.43	-0.35	0.17	0.44	0.78	0.69	0.127704	0.170935	0.105516	0.242162	0.21111	0.241703	9.29	13.89	4.03
BB_0701	Chromosome	Uncharacterized protein OS=Borreliella burgdorferi 64b OX=498740 GN=BBU64B_0723 PE=4 SV=1	179	21	9.85	82	18	116	18	2182.3	3459.5	4365.1	4844.5	5789.4	3971.6	3074.9	5175.8	5953.7	6528.8	7888.9	5425.2	2608.5	4405.6	5333.3	5705.8	7050.6	5036.2	1983.6	6221.6	6408.5	6344.3	6916.5	7139.1	6874.9	-0.45	-0.29	0.16	0.35	0.79	0.64	0.043643	0.0242751	0.0777355	0.283838	0.21111	0.2474	0.71	0.28	0.98
BB_0702	Chromosome	Phosphopantetheine adenylyltransferase OS=Borrelia burgdorferi (strain ZS7) OX=445985 GN=coaD PE=3 SV=1	163	19	9.07	44	8	51	8	3903.4	4152.6	1278.4	1195.9	1128.5	481.3	4248.4	4560	1838.6	1341.9	1610.3	551.6	4566.9	4786.2	1537.7	1153	1321.1	523.8	3623.9	1009.2	1090.1	1086.5	1630	1699	1761	-0.18	-0.22	0.15	-0.26	-0.09	-0.02	0.237676	0.281502	0.490842	0.166651	0.904842	0.520643	5.33	3.24	13.43
BB_0703	Chromosome	50S ribosomal protein L32 OS=Borreliella burgdorferi 64b OX=498740 GN=rpmF PE=3 SV=1	60	7.1	10.49	43	3	55	3	2184	2976.9	2978.9	2716.9	3792.7	2667.6	4543.1	5682.7	5699.9	5563.1	7043.7	5426.5	3790.8	4860	4899.8	4327.2	6157	4360.1	2403.2	4720.4	4987.8	5089.8	4829.3	5292.9	5252.5	-0.99	-0.71	0.24	-1.26	-0.35	-0.55	0.0262752	0.0242751	0.0794345	0.318838	0.698184	0.575595	3.59	1.87	3.78
BB_0704	Chromosome	Acyl carrier protein OS=Borrelia burgdorferi (strain ATCC 35210 / B31 / CIP 102532 / DSM 4680) OX=224326 GN=acpP PE=1 SV=1	80	9.3	4.3	38	7	93	7	6913.5	6188.7	4331.9	6940.6	4486.8	5946	7130.4	6766	5431.4	10088.2	5876.8	9526.3	7709.9	7223.8	4336.9	7206.2	4666.7	6540.6	7095.1	6013.3	5818.9	4478.1	9548.5	8789.4	6488.7	-0.36	-0.1	0.33	-0.42	-0.07	-0.4	0.231634	0.31759	0.399972	0.251971	0.707751	0.418095	25.41	6.69	20.32
BB_0705	Chromosome	Ribonuclease 3 OS=Borreliella burgdorferi 64b OX=498740 GN=rnc PE=3 SV=1	245	27.8	6.05	70	20	204	20	7724.2	6149.1	9647.2	8644.5	9493.1	8741.7	9256.2	7091.6	10942.1	11535.1	11367.2	11825.3	8058.5	6390.3	10153.7	10016.9	10137.8	10113.3	5645.6	10563.2	10478.6	10737.2	9673.1	9423.8	9417	-0.23	-0.08	0.18	-0.51	-0.14	-0.35	0.1389	0.282958	0.0717893	0.242162	0.246355	0.279028	1.29	2.65	3.91
BB_0706	Chromosome	Polynucleotide adenylyltransferase OS=Borrelia burgdorferi (strain ATCC 35210 / B31 / CIP 102532 / DSM 4680) OX=224326 GN=BB_0706 PE=3 SV=1	410	48.4	9.96	32	14	40	13	795.3	296.2	267.3	57.7	140.4		795.4	314.3	288.3	69.4	159.2		805.8	310.6	294.3	67.7	158.2			336.9	345.1	391.2				-0.14	-0.16	0	-0.3	-0.03	-0.07							10.12	7.8	1.01
BB_0707	Chromosome	Uncharacterized protein OS=Borrelia burgdorferi (strain ATCC 35210 / B31 / CIP 102532 / DSM 4680) OX=224326 GN=BB_0707 PE=4 SV=2	590	69.3	6.06667	22	11	33	11	3399	1837.2	317.4	594.6	219.2	451.9	1956.2	1178.7	246.7	545.8	192.7	439.4	1799.9	998	160.8	291.1	133.8	291.8	877.4	169.9	181.3	151.7	75.8	67.5	61.5	0.27	0.85	0.57	0.28	-0.06	-0.58							18.52	1.58	19.36
BB_0709	Chromosome	Endolytic murein transglycosylase OS=Borrelia burgdorferi (strain ATCC 35210 / B31 / CIP 102532 / DSM 4680) OX=224326 GN=mltG PE=3 SV=1	343	39.4	9.01	33	8	20	8		1218.1	108.4	335.6	195.3	407.5		1239	139.6	347.4	246	395.6		1367.7	130.1	296.2	218.1	335.9		280	273.5	243.1	1012.8	1031.5	994.5	-0.02	-0.17	0.14	1.18	1.33	1.39							2.14	4.62	10.13
BB_0710	Chromosome	DNA primase OS=Borreliella burgdorferi 64b OX=498740 GN=dnaG PE=3 SV=1	593	68.2	8.69	40	26	102	26	585.1	1430.1	269.1	487.5	579.9	1243.1	1083.4	2323.2	392.4	748.2	991.7	1795.3	851.5	1900.4	330	435.5	787.5	1369.3		2959.3	2946.4	3014.2	1868.6	1882.6	1957.6	-0.66	-0.37	0.32	0	0.62	0.18	0.0573536	0.384183	0.10844	0.720766	0.194981	0.505659	8.48	11.49	2.8
BB_0712	Chromosome	RNA polymerase sigma factor RpoD OS=Borrelia burgdorferi (strain ATCC 35210 / B31 / CIP 102532 / DSM 4680) OX=224326 GN=rpoD PE=3 SV=2	631	73.5667	5.24667	62	56	509	56	21531.7	20088.4	26227.8	23156.2	20963.8	24729.9	28762	27843.3	31755.9	32186.7	26447.2	33484.2	27103.3	26126.9	31289.4	31973.2	25741.7	34047.7	29868.3	31216.4	30645.3	30377.3	29872.5	29463.6	28913.4	-0.44	-0.36	0.03	-0.5	-0.19	-0.18	0.0686547	0.0879853	0.403	0.239243	0.356677	0.323286	1.22	8.02	3.8
BB_0713	Chromosome	zf-RING_7 domain-containing protein OS=Borreliella burgdorferi 64b OX=498740 GN=BBU64B_0736 PE=4 SV=1	252	29.7	5.55	89	44	622	44	26258	28700.7	33438.5	30381.9	31006.5	28361.6	36085.2	39590.1	43245.7	41421.4	41339.1	42134.5	32500.1	35507.2	41179.4	36424	37528.5	38827.8	21628.8	45087.9	45502	44522.5	41535.5	41371.9	40810.2	-0.46	-0.31	0.15	-0.48	-0.09	-0.2	0.0481214	0.0463985	0.0662503	0.305438	0.975473	0.606752	4.99	1.98	0.24
BB_0714	Chromosome	Tetratricopeptide repeat domain protein OS=Borrelia burgdorferi (strain ATCC 35210 / B31 / CIP 102532 / DSM 4680) OX=224326 GN=BB_0714 PE=4 SV=1	322	38.6	7.33	20	6	42	6	1884.4	1613.5	497.2	698.2	1233.1	854.8	2895.8	2451.8	684.9	1095.4	1505.7	1295	2584	2186.4	623.7	1024.8	1374.3	1236.4	1983.6	1028	1044.2	1033.6	1078.8	1057.4	1081.2	-0.61	-0.45	0.13	1.09	1.71	1.63	0.0847233	0.133229	0.0897892	0.320834	0.232574	0.336792	1.32	10.21	3.26
BB_0715	Chromosome	Putative cell division protein FtsA OS=Borrelia burgdorferi (strain ZS7) OX=445985 GN=BbuZS7_0739 PE=4 SV=1	349	38.2	7.8	75	37	496	37	18603.2	16149.5	24132.7	13986.3	23363	13134	24531.3	21335.9	29381.4	21143.5	29052.5	21257.5	24141	21334.6	30499.5	22409.1	29373.2	22666.6	24299	23685.7	22983.7	23719.6	26934.1	26228.2	27068.6	-0.4	-0.39	-0.03	0.36	0.7	0.79	0.1389	0.165481	0.415431	0.334477	0.175155	0.238494	10.05	5.52	4.7
BB_0716	Chromosome	Rod shape-determining protein MreC OS=Borrelia burgdorferi (strain ATCC 35210 / B31 / CIP 102532 / DSM 4680) OX=224326 GN=mreC PE=4 SV=2	273.333	31.4	9.02	43.3333	11	76	11	2201.4	2290.2	1008.3	1101.5	826.8	1544.4	3228.1	3303.3	1244.6	1472.6	1052.6	1931	3132.9	3156.4	1299.8	1513.3	1044.2	2128.2	2326.9	1991.6	1961.9	2067.2	2438.7	2472.3	2555.7	-0.37	-0.46	-0.03	-0.16	0.22	0.3							4.51	2.65	6.75
BB_0718	Chromosome	Penicillin-binding protein OS=Borrelia burgdorferi (strain ATCC 35210 / B31 / CIP 102532 / DSM 4680) OX=224326 GN=BB_0718 PE=4 SV=2	589.333	66.8333	9.24333	32.6667	19	51	19	24.6	506.2	588.5	1053.3	3108.6	61.2	33.9	646.8	684.1	940.2	2263.4	77.9	35	557.3	653.9	731.2	2116	76.9		717.8	734.8	802.1	839	823.5	847.2	-0.09	0.1	0.08	0.02	0.27	0.08							20.26	10.91	0.27
BB_0719	Chromosome	Rod shape-determining protein RodA OS=Borrelia burgdorferi (strain ATCC 35210 / B31 / CIP 102532 / DSM 4680) OX=224326 GN=mrdB PE=3 SV=2	438	49.7333	9.33667	5	2	3	2	618.9	83.3					868.7	98.3					817.7	100.7												-0.36	-0.34	0.03	6.64	6.64	6.64							0	0	0
BB_0720	Chromosome	Threonine--tRNA ligase OS=Borrelia burgdorferi (strain ZS7) OX=445985 GN=thrS PE=3 SV=1	581	68.1	6.89	62	39	261	39	10435.7	11018.3	4766.8	6317.6	5216.2	5173.6	11929.1	12921.7	4280.3	7988.5	6208.6	6572.6	10188.4	11105.3	4278.2	6610.2	5103.6	5842.3	8544.7	9150.5	9468.2	9304.1	6411.3	6591	6652.9	-0.21	0.01	0.22	0	0.21	-0.01	0.228548	0.9513	0.0770228	0.901664	0.463988	0.865228	14.04	8.69	0.15
BB_0722	Chromosome	Uncharacterized protein OS=Borrelia burgdorferi (strain ATCC 35210 / B31 / CIP 102532 / DSM 4680) OX=224326 GN=BB_0722 PE=4 SV=2	473	54.2	8.97	30	11	47	11	155	276.9	810.1	703	914.9	935	241	426.4	1054.4	1266.8	1274.4	1729.1	217.9	352	960.3	1216.3	1104.9	1505.9		1605.3	1637.5	1727.9	1637	1659.7	1699.9	-0.63	-0.42	0.17	-0.79	-0.02	-0.15	0.117027	0.200346	0.0772301	0.347634	0.881168	0.779673	19.22	15.55	4.19
BB_0723	Chromosome	Putative adenylyl cyclase CyaB OS=Borrelia burgdorferi (strain ZS7) OX=445985 GN=BbuZS7_0747 PE=4 SV=1	177	21.1	9.67	46	7	40	7	2047	1381.5	581.6	747.8	402.2	834.5	1777.2	1187.9	596.9	615	382.3	727.9	1648	1119.9	497	491.7	325.1	519.7		434.4	466.6	455.7	404.5	416.9	415.3	0.21	0.31	0.25	0.21	0	-0.38							2.99	4.16	14.82
BB_0725	Chromosome	Lectin OS=Borreliella burgdorferi 64b OX=498740 GN=BBU64B_0749 PE=4 SV=1	260	29.5	5.12	87	27	133	27	1678.9	2759.5	3411.1	4943.3	3327.9	6557.6	1538.5	2749.2	3085.5	4102.2	3333.1	5042.3	1703.2	2774.5	3450	4162.7	3514.6	5039.5	953.6	4756.2	4798.2	4959.1	4158.5	4363.9	4452.4	0.07	-0.01	-0.08	0.59	0.52	0.64	0.281172	0.620852	0.242436	0.242162	0.245668	0.362833	0.57	3.46	4.05
BB_0726	Chromosome	ATP-binding protein OS=Borrelia burgdorferi (strain ATCC 35210 / B31 / CIP 102532 / DSM 4680) OX=224326 GN=BB_0726 PE=4 SV=1	323	36	9.13	46	17	134	17	6506.3	8968.2	3881.2	8743.8	6385.7	5360.7	6777.4	9300.1	4253.4	8018.4	6901.1	5034.9	7389.6	9966.7	4427.9	8034.2	7097.3	4694.7	4157.9	5403.5	5654.3	5930.2	7574.8	7920.4	8239.8	-0.06	-0.17	-0.05	-0.21	-0.32	-0.33	0.802207	0.707211	0.588207	0.627003	0.627834	0.761262	6.98	0.34	6.63
BB_0727	Chromosome	ATP-dependent 6-phosphofructokinase OS=Borreliella burgdorferi 64b OX=498740 GN=pfkA PE=3 SV=1	447	49.8	7.5	83	44	538	44	27211	23704.7	29981.4	23630.1	26397.7	23175.2	32395.9	27295.3	34609.8	29358.3	30361.7	27677.5	32473.5	27778.2	35608.8	31958.1	30666.3	29039.6	32271.5	32971.3	33296.5	34004.6	32578.4	33000.8	34108.7	-0.23	-0.24	-0.03	0.48	0.76	0.86	0.0590689	0.102703	0.294853	0.242162	0.18457	0.238494	2.35	1	1.37
BB_0728	Chromosome	CoA-disulfide reductase OS=Borreliella burgdorferi 64b OX=498740 GN=cdr PE=4 SV=1	443	48.9	9.11	82	36	236	36	26035.7	25793.3	32013.9	20759.2	31388	23312.4	10416.2	10588.1	11164.5	9612.3	11437.7	11160.7	10770.9	10872	11502.5	9333.5	11802	10429.3	14648	8273.9	8952.1	8688.4	9511.9	10133.4	9818.4	1.3	1.26	-0.04	-0.01	-1.09	-1.16	0.0542567	0.0463985	0.914533	0.682086	0.232574	0.312274	20.28	10.22	0.09
BB_0729	Chromosome	Transporter, dicarboxylate/amino acid:cation (Na+ or H+) symporter (Daacs) family OS=Borrelia burgdorferi (strain ATCC 35210 / B31 / CIP 102532 / DSM 4680) OX=224326 GN=BB_0729 PE=3 SV=1	463	49.6	9.57	18	9	63	9	7881.7	3995.8	5024.2	6907.4	1564.9	5995.5	3054	1422.5	2009.2	2127.9	701.7	1564.5	3566.4	1761.3	2059.2	2402.3	744.3	1927.8	4653.8	2037.5	2260.3	2174.4	1181.5	1341.5	1261.1	1.43	1.18	-0.24	0.56	-0.97	-0.91	0.0643502	0.0609612	0.170548	0.281538	0.21111	0.29806	18.23	1.69	2.9
BB_0730	Chromosome	Glucose-6-phosphate isomerase OS=Borrelia burgdorferi (strain ATCC 35210 / B31 / CIP 102532 / DSM 4680) OX=224326 GN=pgi PE=3 SV=2	530	60.1	7.9	74	56	562	56	33819.8	36250.6	32096.6	28991.4	25815.8	25686.2	37070.1	38596.6	39640	37027.4	31751.4	34078.4	41714.4	43648.4	38776.4	36176.7	31276	32428.3	42113.1	35178.1	35747.1	35883.2	34921.6	35285.8	35225	-0.3	-0.29	0.03	-0.44	-0.19	-0.11	0.186751	0.0445501	0.747571	0.196395	0.245668	0.312274	8.33	1.08	2.68
BB_0731	Chromosome	ParB domain-containing protein OS=Borreliella burgdorferi 64b OX=498740 GN=BBU64B_0756 PE=4 SV=1	133	15.7	9.82	59	10	50	10	2361.1	1972.1	2445.5	2535.5	2370.4	880.8	2722.3	2485.5	2952.9	3221.8	2819.9	1156.2	2776.2	2684.1	2802.2	3358.3	2827.6	1042.2	5073.4	3895.8	4008	4036.8	3703.1	3825.4	3866.7	-0.27	-0.32	0.04	-0.31	0.04	0.03	0.0655352	0.0735287	0.94468	0.28403	0.587217	0.520643	0.85	1.55	0.94
BB_0732	Chromosome	Penicillin-binding protein OS=Borrelia burgdorferi (strain ATCC 35210 / B31 / CIP 102532 / DSM 4680) OX=224326 GN=BB_0732 PE=4 SV=1	932	105.2	6.97	51	41	261	41	5650.8	8057.9	4476.8	3192.6	3666.8	4359.2	6687	8845.1	5351.4	4084.4	3296.1	4619.8	6631.2	8683.3	5504.2	4517.6	3309.3	4924.9	4692	7193	7573.2	7630	9798.9	10360.9	10587.1	-0.19	-0.17	-0.02	0.42	0.64	0.76	0.2122	0.279667	0.509658	0.242162	0.221793	0.241703	3.21	9.38	4.31
BB_0733	Chromosome	Uncharacterized protein OS=Borrelia burgdorferi (strain ZS7) OX=445985 GN=BbuZS7_0758 PE=4 SV=1	261	29.4	8	57	17	131	17	5311.8	3989.7	5240.5	6325.9	4945.3	6140	7652.9	4932.8	7575.9	8011.2	7345.5	8357.3	6752.1	4308.8	6890	7229.1	6547.2	7137.3	4577.5	6634.8	6349.7	6430.1	7234.4	7009.7	7282.3	-0.42	-0.23	0.19	0.15	0.54	0.35	0.0624514	0.135579	0.0604926	0.536186	0.232574	0.351965	2.41	2.42	0
BB_0734	Chromosome	Threonylcarbamoyl-AMP synthase OS=Borrelia burgdorferi (strain ZS7) OX=445985 GN=BbuZS7_0759 PE=3 SV=1	337	38.3	9.73	68	26	120	26	4377.4	4080	1668.3	2975.7	1104.4	1115.6	4459.7	3719.2	1911.3	3292.7	1253.1	1262.9	4873.3	4062.7	1952.3	3634.6	1309.1	1295	3814.6	2507	2563.1	2559.1	2680.4	2632.9	2607.3	-0.16	-0.24	-0.09	-0.14	-0.19	-0.06	0.403734	0.203494	0.124269	0.391635	0.51797	0.76168	2.77	1.63	3.99
BB_0735	Chromosome	Probable endolytic peptidoglycan transglycosylase RlpA OS=Borrelia burgdorferi (strain ATCC 35210 / B31 / CIP 102532 / DSM 4680) OX=224326 GN=rlpA PE=3 SV=2	262	29.5	9.48	55	20	174	20	8519.4	11537.9	9960.4	9075.4	5373	9199.6	10839.2	14607	11029.4	14876.4	6934.2	14202.8	11268.4	15259.5	12080.9	17232.6	7042.8	15749.3	4844.5	11277.2	11539.2	11516.5	12853.5	13129.2	13156.1	-0.34	-0.4	-0.08	0.13	0.48	0.66	0.182629	0.205337	0.180053	0.640628	0.245668	0.312274	8.61	6.92	1.77
BB_0738	Chromosome	Valine--tRNA ligase OS=Borrelia burgdorferi (strain ATCC 35210 / B31 / CIP 102532 / DSM 4680) OX=224326 GN=valS PE=3 SV=1	875	101.8	6.94	46	40	237	1	5503.1	10333.3	11636	7165.4	3321.15	4031.55	5668.7	10605.7	12300.6	8886.3	3708.35	5011.15	5545.65	10226.1	11355.5	7693.7	3320.4	4746.65	12016	5702.4	5472.35	5512.1	8250.75	7915.1	7714.2	-0.155	-0.175	0.08	-0.16	0.055	-0.025	0.260812	0.585204	0.146958	0.292328	0.303751	0.297256	4.23	0.955	7.68
BB_0739	Chromosome	Uncharacterized protein OS=Borrelia burgdorferi (strain ZS7) OX=445985 GN=BbuZS7_0763 PE=4 SV=1	195	23.1	7.37	76	23	292	23	10224.4	9605.1	9234.9	7060	7551.8	7005.1	26400	24484	20138.1	24183.8	17726.6	21222.1	24932.6	23273.9	21604.1	26905.7	18766	22942.3	23078.3	20181.8	21294.2	20933.1	20505.7	21611.3	21329.3	-1.36	-1.28	-0.09	-1.98	-0.29	-0.16	0.0624514	0.0749204	0.60013	0.208304	0.238575	0.496663	17.51	1.2	4.31
BB_0741	Chromosome	10 kDa chaperonin OS=Borreliella burgdorferi 64b OX=498740 GN=groS PE=3 SV=1	90	9.9	8.31	100	23	1259	23	51913.8	51798	55769.7	41840.1	61632	46846.7	50315.5	50119.3	52850.6	55399.4	57656.6	65201.4	53078.4	52913.9	54167.9	60333.2	59434.4	73052.6	52717.7	56077.1	54952	56453.8	58753.1	57628.9	59134.9	0.05	-0.03	-0.08	0.23	0.34	0.49	0.663992	0.518658	0.174774	0.514706	0.232574	0.312274	4.23	7.86	3.86
BB_0742	Chromosome	ABC transporter, ATP-binding protein OS=Borrelia burgdorferi (strain ATCC 35210 / B31 / CIP 102532 / DSM 4680) OX=224326 GN=BB_0742 PE=4 SV=2	543	61.75	5.74	67	42	383	42	13060.4	13515.7	16829.9	14517.7	18532.1	14195.1	17480.2	17943.7	21546.2	21725.5	25333.7	20297.5	16099.3	16692	19628.6	19950.2	22230.9	17374.1	17814.2	24434.3	25277.8	24627.5	20033.8	20705.7	20730.7	-0.41	-0.3	0.16	-0.57	-0.07	-0.24	0.0603152	0.0749204	0.0716547	0.295468	0.99306	0.582287	1.12	6.13	1.26
BB_0743	Chromosome	Uncharacterized protein OS=Borrelia burgdorferi (strain ATCC 35210 / B31 / CIP 102532 / DSM 4680) OX=224326 GN=BB_0743 PE=4 SV=1	565	65.7	8.97	8	3	18	3	197.2	262.6	189.1	268.6	153.3	127.9	434.1	529.4	375.7	557.9	267	289	368.9	458.6	313.6	521.6	235.2	281.7		337.3	396.8	394.8	392.6	429.1	438.6	-1.08	-0.85	0.22	-0.4	0.49	0.4							4.18	17.41	0.06
BB_0744	Chromosome	Borrelia P83/P100 antigen OS=Borrelia burgdorferi (strain ATCC 35210 / B31 / CIP 102532 / DSM 4680) OX=224326 GN=p83 PE=4 SV=2	681.667	77.85	5.105	43.5	54.1667	880.333	8.66667	28283.7	45984.6	53839.5	52944.2	35281.4	19546	29131.9	47480.1	57854.5	50397.8	37984.8	18433.3	34715.8	56542.3	67897.9	58112.6	44314.5	22005.5	51306.3	56029.3	54195.1	56460.1	61570.8	59698.5	62321.7	-0.291667	-1.175	-0.88	4.33	4.33333	4.46667	0.800211	0.215517	0.0928409	0.441973	0.400343	0.845759	2.39833	2.92833	1.25167
BB_0745	Chromosome	Endonuclease III OS=Borrelia burgdorferi (strain ATCC 35210 / B31 / CIP 102532 / DSM 4680) OX=224326 GN=BB_0745 PE=4 SV=2	208	24.2	9.34	41.5	9	43	9	709.5	1909.9	1416.3	737.5	201.6		473.2	1237	1319.8	494.8	184.2		552.8	1485.9	1291.9	357.7	227		801.1	234.9	234.7	208.9	673.7	647.1	619.8	0.58	0.36	-0.14	0.06	-0.07	-0.2							3.1	34.35	11.66
BB_0748	Chromosome	Septum formation initiator subfamily, putative OS=Borrelia burgdorferi (strain ATCC 35210 / B31 / CIP 102532 / DSM 4680) OX=224326 GN=BB_0748 PE=4 SV=1	152	17.6	9.82	21	4	22	4		228.1	543.5		1025			257	815.3		1435.1			231.7	773.8		1158			1040.5	1125.5	1104.9	1401.3	1456.2	1451.7	-0.35	-0.18	0.17	-0.48	0.06	-0.14							18.69	16.48	2.19
BB_0749	Chromosome	Uncharacterized protein OS=Borrelia burgdorferi (strain ATCC 35210 / B31 / CIP 102532 / DSM 4680) OX=224326 GN=BB_0749 PE=4 SV=2	424	48.6	4.695	86.5	49.5	378	5.5	8769.2	7925.05	11422	11710.1	12277	10739.8	8449.1	7647.75	11195	11699.8	11610.6	10855.7	9368.45	8479.5	12002.6	12024.5	12945.9	11514.8	22124.7	24182	23156.6	24922.7	22862.6	22068.5	22892.7	0.175	0.04	-0.13	3.39	3.365	3.43	0.342535	0.0531966	0.101288	0.883508	0.789963	0.913282	1.35	8.315	9.565
BB_0751	Chromosome	DUF4340 domain-containing protein OS=Borreliella burgdorferi 64b OX=498740 GN=BBU64B_0778 PE=4 SV=1	337	39.55	6.605	77	49	631	49	31253.3	29420.3	33118.6	32855.2	33407.8	38652.9	43356.7	40670.5	47222.6	38620.6	47846.4	46423.3	41657.8	38552.9	43342.7	35702.8	44576	42518.1	39366.6	38544.8	39852.7	39528.8	41976.9	43732.8	43228.4	-0.47	-0.4	0.11	-0.51	-0.26	-0.38	0.118959	0.19453	0.0816829	0.307644	0.599961	0.517931	4.73	0.02	0.74
BB_0752	Chromosome	Uncharacterized protein BB_0752 OS=Borrelia burgdorferi (strain ATCC 35210 / B31 / CIP 102532 / DSM 4680) OX=224326 GN=BB_0752 PE=4 SV=1	502	57.4	8.75	73	63	664	63	32509.8	31717	25733.3	33816.2	26840	39986.6	49215.8	47662.4	40966.2	37457.7	42733	42089.1	45018.6	43217.4	35170.1	32931.6	36481.6	35213.9	40739.9	37727.3	39463.1	39919.3	38526	40211.1	40790.8	-0.59	-0.45	0.22	-0.51	0.04	-0.18	0.218655	0.499887	0.0794345	0.241266	0.738759	0.484209	8.23	1.16	0.27
BB_0753	Chromosome	Putative membrane spanning protein OS=Borrelia burgdorferi (strain ZS7) OX=445985 GN=BbuZS7_0780 PE=4 SV=1	244	27.6	9.03	14	4	20	4	315.4	455.6	635.2	691.4	945.8		470.3	695.4	1325.1	668.5	1301		400.7	638.9	1039.1	564.6	1314.1			2376.9	2596.6	2607.6	2440	2655	2720.5	-0.59	-0.42	0.18	-0.16	0.38	0.14							18.2	19.2	0.89
BB_0754	Chromosome	ABC transporter, ATP-binding protein OS=Borrelia burgdorferi (strain ZS7) OX=445985 GN=BbuZS7_0781 PE=4 SV=1	309	35.2	8.97	85	44	520	42	24381.4	25366.3	40610.3	35804.2	35083.3	35030.6	34266.3	35734.6	55598.7	46079.3	48724.5	47612.5	32082.3	34098.8	51020.5	43063	44400.6	44330.1	31661.1	52756.4	54347.8	56610.2	49203.7	50181.2	52218.7	-0.46	-0.33	0.1	-0.39	0.07	-0.06	0.0381433	0.0531966	0.0755159	0.393387	0.770055	0.987934	3.03	3.2	1.95
BB_0755	Chromosome	Ribonuclease Z OS=Borrelia burgdorferi (strain ATCC 35210 / B31 / CIP 102532 / DSM 4680) OX=224326 GN=rnz PE=3 SV=1	319	36.4	9.32	37	13	64	13	2662.3	2488.5	1402.1	1742.5	3193	2460.7	2826	2637.8	1414.5	2230.7	2995.1	3134.6	2903.4	2674.6	1368.9	2178.9	3063.9	3481.2		2366.4	2415.2	2418.2	1991.9	2061	2048.6	-0.09	-0.11	-0.03	0.24	0.23	0.22	0.440532	0.499887	0.382781	0.946878	0.715404	0.650002	12.3	15.72	3.03
BB_0756	Chromosome	Putative FAD dependent oxidoreductase OS=Borrelia burgdorferi (strain ZS7) OX=445985 GN=BbuZS7_0783 PE=4 SV=1	355	41.5	9.67	12	4	5	3
BB_0757	Chromosome	ATP-dependent Clp protease proteolytic subunit OS=Borreliella burgdorferi 64b OX=498740 GN=clpP PE=3 SV=1	198	22.2	7.33	64	21	168	21	12469.6	11391.1	9757.4	12572.6	8444.6	10214.5	22200.9	19279.1	17548.6	19336.8	16263.7	16089.4	20345.4	17624.2	15483.2	15548.9	13694.5	13390.9	19034.8	15941	17054.1	16382.5	16671.4	17545.9	17107.9	-0.8	-0.67	0.21	-0.5	0.17	-0.04	0.0579305	0.116918	0.100035	0.241969	0.232574	0.988361	10.7	1.43	7.95
BB_0760	Chromosome	MazG nucleotide pyrophosphohydrolase domain protein OS=Borreliella burgdorferi 64b OX=498740 GN=BBU64B_0788 PE=4 SV=1	109	12.4	6.18	55	8	99	8	3986.1	2753.4	2793.7	4435	1357	3287.8	3022.3	2035	2019.5	3120.8	941.7	2305.3	2959.6	2040.5	1754.5	2588.4	863.8	1912.5	3929	1562.9	1494	1493.6	1898.8	1895	1849.7	0.5	0.66	0.16	1.45	1.03	0.95	0.0398183	0.0992634	0.268637	0.242162	0.232574	0.378102	1.23	12.62	11.3
BB_0761	Chromosome	NlpD OS=Borreliella burgdorferi OX=139 GN=nlpD PE=4 SV=1	295	33.6667	9.68333	11	3	10	3	650.7			383			642.9			460.4			592.5			456.8			1907.3	297.7	273.9	269.8	205.5	209.4	221	-0.12	-0.06	0.06	-0.98	-1	-1.11							14.54	20.06	5.48
BB_0763	Chromosome	Acetoacetate metabolism regulatory protein AtoC (Ornithine/argininedecarboxylase inhibitor) OS=Borreliella burgdorferi 64b OX=498740 GN=BBU64B_0791 PE=4 SV=1	451	51.2	6.64	64	35	202	35	9952	8846.9	4546.1	5146.7	5267.8	5519	11157.2	9850.2	5393.6	5182.2	5451.4	5428.6	11880.8	10575.3	5515	4980.4	5462.8	5446.9	18615.2	6160.8	6128	6163	8331.3	8369.7	8461.4	-0.15	-0.17	-0.02	-0.44	-0.44	-0.47	0.269411	0.472511	0.5825	0.317928	0.25801	0.386658	1.23	9.65	4.43
BB_0764	Chromosome	Sensory transduction histidine kinase, putative OS=Borrelia burgdorferi (strain ATCC 35210 / B31 / CIP 102532 / DSM 4680) OX=224326 GN=BB_0764 PE=4 SV=1	382	43.9	9.36	32	11	47	11	942.8	700.6	1536.4	1864	1323.2	945.5	1228.8	923.6	1872	1432	1464.5	777.7	1194.6	929.2	1905.5	1414	1471.5	681.3		763.8	810.8	842.5	708.9	715.2	722.8	-0.22	-0.23	0.02	0.11	-0.07	-0.05	0.763526	0.88303	0.524543	0.986013	0.797423	0.894971	19.08	15.39	3.27
BB_0765	Chromosome	Uncharacterized protein OS=Borrelia burgdorferi (strain ATCC 35210 / B31 / CIP 102532 / DSM 4680) OX=224326 GN=BB_0765 PE=4 SV=1	348	41.5	9.26	43	14	55	14	810.9	471.2	1230.8	1134.8	262.2	1004.2	903.1	505.5	1263.7	1235.6	267.1	993.7	830.8	454.2	1350.4	1218.7	267.7	938.6		1080	1142.3	1099.7	1339.6	1358.5	1348.3	-0.05	0	0.05	0.27	0.3	0.31							2.19	1.2	9.13
BB_0767	Chromosome	UDP-N-acetylglucosamine--N-acetylmuramyl-(pentapeptide) pyrophosphoryl-undecaprenol N-acetylglucosamine transferase OS=Borrelia burgdorferi (strain ZS7) OX=445985 GN=murG PE=3 SV=1	363	41.1	9.76	41	15	66	15	1172	1405.9	2033.7	1108.7	668.3	3301.2	1546.7	1755.5	2452	751.2	486.4	2141.9	1420.3	1699.9	2106.5	958.2	536.9	2575.8	1945.4	2162.5	2242	2308.7	2099.1	2251.3	2224.2	0.09	0.13	0.04	0.15	0.11	0.03	0.776247	0.855728	0.721329	0.803206	0.905878	0.858043	40.08	16.43	4.85
BB_0768	Chromosome	Pyridoxal kinase OS=Borreliella burgdorferi 64b OX=498740 GN=BBU64B_0796 PE=3 SV=1	264	30.1	7.39	59	17	123	17	5779.9	7936.3	6009.3	4234.4	4111	2705.4	6783.4	9129.6	6316.2	5239.9	4599.4	3068.1	7053.5	9460.3	6936.7	5997.2	5201.1	3751.2	7285.9	4860	4994.8	5087.5	4636.5	4844.6	4820.8	-0.22	-0.27	-0.16	-0.43	-0.18	0.06	0.119217	0.129527	0.182089	0.309343	0.428373	0.731596	2.89	0.29	9.12
BB_0769	Chromosome	tRNA N6-adenosine threonylcarbamoyltransferase OS=Borrelia burgdorferi (strain ATCC 35210 / B31 / CIP 102532 / DSM 4680) OX=224326 GN=tsaD PE=3 SV=1	346	38.5	8.47	33	11	58	11	1121.4	982.4	744.6	645.8	855.9	1431.2	1262	1172.6	970.3	655.8	932.7	1623.9	1260.2	1106.1	789.1	539	890.1	1511.1		1815.4	1851.2	1804.8	1501.7	1510.9	1457.4	-0.21	-0.07	0.18	0.04	0.28	0.1	0.142493	0.65985	0.17304	0.446745	0.232574	0.565329	4.18	10.6	1.09
BB_0770	Chromosome	Divergent polysaccharide deacetylase superfamily protein OS=Borrelia burgdorferi (strain ZS7) OX=445985 GN=BbuZS7_0798 PE=4 SV=1	293	34.3	9.55	24	9	49	9	1086.4	945	1143.9	1430.1	673.9	598.9	1404.1	1192.9	1283.4	2231.2	775.6	918	1342.5	1176.5	1311.4	2288.3	767.7	1092.3	1525.8	1831	1863.4	1803.1	2137.4	2233.8	2104.4	-0.35	-0.31	-0.01	-0.41	-0.06	-0.1	0.209885	0.296666	0.649036	0.467852	0.677809	0.696377	16.35	11.66	5.1
BB_0771	Chromosome	RNA polymerase sigma factor OS=Borreliella burgdorferi 64b OX=498740 GN=BBU64B_0799 PE=3 SV=1	266	31.2	9.45	62	15	56	15	10401.6	9205.3	3039.6	5580.8	4257.9	3613.6	2924	2159.1	1211.7	1210.3	1374.9	1020.3	1841.6	1225	944.1	505.2	893.5	620.9	2975.4							1.96	2.7	0.74	6.64	6.64	6.64							5.58	34.21	23.71
BB_0772	Chromosome	Flagellar P-ring protein OS=Borrelia burgdorferi (strain ATCC 35210 / B31 / CIP 102532 / DSM 4680) OX=224326 GN=flgI PE=3 SV=1	333.667	36.7333	9.26	80.3333	29	231	29	12921.4	12670.6	8192.5	8980.8	5959.9	7146.6	11193.9	11079.1	7247.4	8009.8	5258.3	6550.6	10789.7	10798.3	6777.9	6856	4917.2	5997.8	9650.9	7119	7222.3	7193.6	8670.1	8983.8	8821.6	0.18	0.28	0.1	0.56	0.38	0.28	0.0548991	0.0488756	0.18097	0.242162	0.228487	0.360203	2.24	3.06	5.21
BB_0773	Chromosome	Uncharacterized protein OS=Borrelia burgdorferi (strain ATCC 35210 / B31 / CIP 102532 / DSM 4680) OX=224326 GN=BB_0773 PE=4 SV=1	144	17.6	9.33	22	3	4	3					165.4	156.7					181.7	222.6					189.5	224.6								-0.32	-0.36	-0.04	6.64	6.64	6.64							19.12	16.66	2.45
BB_0774	Chromosome	Flagellar basal-body rod protein FlgG OS=Borreliella burgdorferi 64b OX=498740 GN=flgG PE=3 SV=1	265	28.9	5.19	80	15	100	15	2951.2	2885.8	2885.4	2988.1	3042.4	2164	3300.3	2898.5	3133.6	3125.4	2250.9	2134.5	3260.5	2908.9	3187	3228.8	2368.6	1965.7	5836.3	3412.9	3065.8	3267.2	4052.5	3673	3726.8	-0.02	0.01	0.01	-0.26	-0.23	-0.27	0.868759	0.856881	0.950338	0.241266	0.245668	0.323286	6.44	9.07	3.09
BB_0775	Chromosome	Flagellar hook-basal body complex protein OS=Borrelia burgdorferi (strain ATCC 35210 / B31 / CIP 102532 / DSM 4680) OX=224326 GN=BB_0775 PE=3 SV=2	282	31.8	6.16	64	14	52	14	337.9	215.1	1070.8	563.5	1910.6	1619.3	442.4	266.7	1247.2	568.9	2383.4	1623.3	411.7	254.6	1185.6	539.3	2177.6	1453.2		1408.6	1354.6	1404.4	1387.6	1330.6	1390.7	-0.27	-0.17	0.1	-0.1	0.17	0.07	0.245493	0.517287	0.0604926	0.543159	0.663158	0.943033	8.48	10.26	1.66
BB_0776	Chromosome	DUF2147 domain-containing protein OS=Borreliella burgdorferi 64b OX=498740 GN=BBU64B_0805 PE=4 SV=1	186	21.4	9.06	78	18	244	18	12898.3	12833	27945.4	14952.2	28230.4	15029	11540	11488.8	19183.4	17036.1	17254.9	16925.5	9931.8	9831.5	19833.9	19019.4	19822	20197	11825.2	14787.7	14804.1	14552.5	13022.3	13226.9	13021.6	0.16	0.38	-0.12	-0.57	-0.73	-0.88	0.540951	0.688569	0.842076	0.242162	0.207313	0.290235	31.12	13.05	8.76
BB_0777	Chromosome	Adenine phosphoribosyltransferase OS=Borreliella burgdorferi 64b OX=498740 GN=apt PE=3 SV=1	176	20.2	7.09	68	14	200	14	11639.5	11864.5	13092.2	8387.6	11303.2	7269.1	10300.1	10102.2	9291.2	10201.8	8437.7	8591.3	10431.4	10007.4	10406.4	11251.5	8938.3	9609.4	10871.6	12135.5	12689	13331.8	12263.3	12579.4	13256.6	0.2	0.2	-0.12	0.78	0.69	0.81	0.649063	0.911276	0.265369	0.261836	0.179665	0.238494	28.56	14.33	2.92
BB_0778	Chromosome	50S ribosomal protein L21 OS=Borrelia burgdorferi (strain ATCC 35210 / B31 / CIP 102532 / DSM 4680) OX=224326 GN=rplU PE=3 SV=1	103	12.2	9.52	81	14	183	14	10691.5	10205.8	13440	16115.6	13067.3	17156.7	17006.5	16184.1	22757.1	19469.3	21373.4	20401.6	14889.2	14431.3	19163.9	14904.2	18438.7	16111.4	16822.4	17307.5	18259.2	17089.9	13455.9	14083.5	13538.2	-0.67	-0.49	0.23	-0.57	-0.01	-0.24	0.160505	0.480609	0.0948902	0.281538	0.650466	0.377595	7.09	1.6	5.24
BB_0780	Chromosome	50S ribosomal protein L27 OS=Borrelia burgdorferi (strain ZS7) OX=445985 GN=rpmA PE=3 SV=1	81	8.7	11.17	52	8	101	8	3574.5	3863.5	6706.4	7435.2	6143.2	5959.9	5426.7	5895.2	11184.9	10624.6	10078.1	9055.1	5404.9	5825.4	9489.5	8067.5	8753.6	7269.8	3585.7	7788.4	7511.4	7691.7	9802.2	9582.7	9788	-0.61	-0.51	0.22	-0.74	-0.03	-0.25	0.0500136	0.175646	0.273107	0.281538	0.84781	0.712014	4.73	9.4	14.75
BB_0781	Chromosome	GTPase Obg OS=Borrelia burgdorferi (strain ATCC 35210 / B31 / CIP 102532 / DSM 4680) OX=224326 GN=obg PE=3 SV=1	328	35.7	9.575	58	22	114	22	4287.9	3333.2	2520.6	3754.6	3419.2	2306.7	5304.8	5137.9	4283.5	4933.7	5235.5	3435.9	5324	4972.9	3623	4914.9	4664.3	3327.2	3585.7	4123.7	3988	3915.3	4589.2	4406.5	4545.5	-0.48	-0.46	0.03	-0.43	0.08	0.06	0.0736694	0.0242751	0.3885	0.276383	0.974146	0.728769	1.92	1.41	0.51
BB_0782	Chromosome	Probable nicotinate-nucleotide adenylyltransferase OS=Borrelia burgdorferi (strain ATCC 35210 / B31 / CIP 102532 / DSM 4680) OX=224326 GN=nadD PE=3 SV=2	193	22.2	8.22	49	8	49	8	2459.2	2705.4	2127.8	1121.7	1220.3	721.2	2807.6	2970.1	2217.4	1292.2	1265.6	565.9	2983.1	3095.3	2307.1	1500.8	1360.4	589.8	2212.5	1119.1	1057.7	1093.7	1001.9	960.7	999.2	-0.06	-0.14	-0.08	-0.18	-0.04	0.04	0.608602	0.227739	0.0938833	0.638216	0.825825	0.732007	11.4	7.2	0.73
BB_0783	Chromosome	Uncharacterized protein OS=Borrelia burgdorferi (strain ATCC 35210 / B31 / CIP 102532 / DSM 4680) OX=224326 GN=BB_0783 PE=4 SV=1	394	45.7	8.35	40	17	95	17	1011.6	2003.9	2602.8	3128.1	4027	4363.2	1232.8	2735.5	3082.5	3276.1	4913.8	4603.4	1175.5	2622.9	3073.9	3228.3	4814.7	4564.2	762.9	5027.8	5033	4699.9	3795.6	3604.4	3410.9	-0.27	-0.25	0.02	-0.26	0.01	-0.01	0.218655	0.255429	0.260961	0.316029	0.878914	0.790705	10.81	5.61	0.01
BB_0784	Chromosome	Ribosomal silencing factor RsfS OS=Borreliella burgdorferi 64b OX=498740 GN=rsfS PE=3 SV=1	116	13.4	5.24	29	4	14	4	437.6	307.1		1028.5	422.1		454.5	324		1441.6	907.8		452.4	334.8		855.7	697.3			1219.7	1088	1110.7				-0.49	-0.09	0.38	-0.64	-0.15	-0.91	0.275399	0.672654	0.3262	0.474806	0.599961	0.513279	37.54	32.07	35.97
BB_0785	Chromosome	Putative septation protein SpoVG OS=Borrelia burgdorferi (strain ZS7) OX=445985 GN=spoVG PE=3 SV=1	97	11.2	9.09	95	14	319	14	13117.6	10216	16321.7	6761.1	13841.2	7039.8	19670	15494.1	26581.1	25982.1	22576.9	26154.7	17756.2	13736.9	24742.7	24600.8	20823.6	24396.4	13923.3	19688	18670.5	18307.8	17760.3	17093	16641.2	-0.7	-0.59	0.11	-0.88	-0.29	-0.45	0.219442	0.331465	0.0877115	0.334667	0.340251	0.398738	11.08	15.81	2.08
BB_0786	Chromosome	50S ribosomal protein L25 OS=Borrelia burgdorferi (strain ATCC 35210 / B31 / CIP 102532 / DSM 4680) OX=224326 GN=rplY PE=3 SV=3	182	20.4	7.28	90	29	502	29	17386.7	21165.7	26749.4	27666.5	30462.8	30764	26714.3	33223.6	40660.4	39091.5	46567.3	44128.6	23793	29883.6	35027.7	33568.6	40131.4	37482.8	19149.3	31371.8	32468.6	31930.4	32934.6	33948.7	32784.4	-0.61	-0.39	0.21	-0.31	0.28	0.07	0.0431374	0.0877954	0.0604926	0.310288	0.232574	0.553084	2.79	8.64	1.32
BB_0787	Chromosome	Peptidyl-tRNA hydrolase OS=Borrelia burgdorferi (strain ZS7) OX=445985 GN=pth PE=3 SV=1	188	21.2	9.45	33	5	26	5	195	36.9	37.5	446.9	177.9	139.4	294.3	55	76.3	662.4	271.4	223.4	226	45.1	92.7	449.4	222.4	145.2		244	232.5	238.9	395.6	406.5	411.5	-0.62	-0.25	0.33	-0.3	0.29	-0.05							3.96	20.85	29
BB_0788	Chromosome	tRNA(Ile)-lysidine synthase OS=Borrelia burgdorferi (strain ZS7) OX=445985 GN=tilS PE=3 SV=1	440	51.4	9.39	14	6	14	6			21.8	103.4		177			40.2	85.8		160.8			32.6	54.1		114.9		157.2	192.3	179.8	177.8	182.9	172.9	-0.34	0.1	0.44	-0.62	0.09	-0.48							57.36	72.49	13.88
BB_0789	Chromosome	ATP-dependent zinc metalloprotease FtsH OS=Borrelia burgdorferi (strain ATCC 35210 / B31 / CIP 102532 / DSM 4680) OX=224326 GN=ftsH PE=3 SV=1	639	70.8	8.28	77	72	896	72	39485.9	29782.8	40936.1	37021.1	43354.5	42124.5	46780	35594.7	47914.3	38493.2	49976.4	44955.1	44884.5	34588.2	46408.9	39011.9	48284.5	45099.9	47110.3	45851.9	45879.8	45085.4	42120.8	42624.5	41704.7	-0.22	-0.17	0.05	0.1	0.28	0.23	0.183143	0.135579	0.383	0.276383	0.232574	0.254578	3.62	3.34	0.27
BB_0790	Chromosome	Uncharacterized protein OS=Borrelia burgdorferi (strain ZS7) OX=445985 GN=BbuZS7_0820 PE=4 SV=1	493	58.4	6.3	17	8	24	8	354.7	629.7		47.7		67.3	591.4	925.5		91.5		148.1	558.9	887.2		84.1		142.8	1411.4	376	362.2	360.2	165.5	173.1	172	-0.84	-0.76	0.08	-0.98	-0.33	-0.4							20.24	19.38	0.85
BB_0791	Chromosome	Thymidine kinase OS=Borrelia burgdorferi (strain ZS7) OX=445985 GN=BbuZS7_0821 PE=4 SV=1	367	42.7	6.3	37	11	48	11	217.5	781.8	508.5	461.9	762.8		339	925	941.9	695.1	830.9		277.2	831.8	721.2	507.2	861.4			1725.3	1630.8	1642.8	1433.7	1299.3	1260.1	-0.51	-0.22	0.22	0.07	0.52	0.29							6.51	8.5	5.56
BB_0792	Chromosome	Uncharacterized protein OS=Borrelia burgdorferi (strain ATCC 35210 / B31 / CIP 102532 / DSM 4680) OX=224326 GN=BB_0792 PE=4 SV=1	207	25.1	9.44	35	7	24	7	320.6	159.6	199.7		145.2	432.2	401.9	180.3	225.3		122.2	424.8	380.6	191.6	252.4		154.5	487.3		600.1	610.7	652.5	470.7	485.5	506.8	0.02	-0.21	-0.2	0.29	0.32	0.54							1.32	4.07	5.54
BB_0793	Chromosome	Thymidylate kinase OS=Borrelia burgdorferi (strain ZS7) OX=445985 GN=tmk PE=3 SV=1	202	23.8	9.33	44	9	51	9	428.6	100.9	595.2	366.1	1136.5	123	688	132.9	809.4	514	1439.1	153.6	652.9	100.3	705.9	428.3	1261.6	139.4		1306.1	1329.1	1330.1	1609	1600.7	1598	-0.41	-0.2	0.2	0.15	0.56	0.36							1.33	0.49	0.85
BB_0795	Chromosome	Outer membrane protein OS=Borrelia burgdorferi (strain ATCC 35210 / B31 / CIP 102532 / DSM 4680) OX=224326 GN=BB_0795 PE=3 SV=1	821	94.5	6.37	45	43	303	43	15916.5	13835.9	7382.5	9880.4	7507.8	9808.2	23208.1	19879	11574.2	13754.3	11793.1	13963.3	25373.3	21355.1	11979.9	15086.9	11481.2	14758.7	22124.7	14949.1	15193.3	14881.7	14383.9	14559.4	14425.4	-0.53	-0.65	-0.11	0.56	1.09	1.21	0.0512492	0.0262465	0.24776	0.276383	0.19555	0.238494	4.06	0.63	0.96
BB_0796	Chromosome	Uncharacterized protein OS=Borrelia burgdorferi (strain ATCC 35210 / B31 / CIP 102532 / DSM 4680) OX=224326 GN=BB_0796 PE=4 SV=2	177	20.5	8.28	77	15	145	15	3533.3	3664.1	7694.8	5603.4	8190	4561.1	5765.6	6001.6	11127.2	10945.9	11409.5	10731.9	5452.8	5716.5	11331.5	10374.1	12060.4	11346.5	4310.5	14584.9	14608.6	14279.4	11334.5	11512.8	11407.6	-0.71	-0.63	0	-0.42	0.63	0.63	0.1389	0.135579	0.896524	0.676173	0.291987	0.411673	19.55	7.56	5.41
BB_0797	Chromosome	DNA mismatch repair protein MutS OS=Borrelia burgdorferi (strain ZS7) OX=445985 GN=mutS PE=3 SV=1	862	99.7	6.39	17	15	65	15	3202.9	4564.4	324.7	1827.6	2549.7	2035.5	1249.1	1815.3	202.5	939.2	1024.4	971.7	1292.2	1775.2	202.3	781.5	874.5	844.2	1029.9	124.9	109.8	109.1	592.2	563.8	601.2	1.01	1.25	0.11	0.89	-0.12	-0.36							1.55	9.35	12.12
BB_0799	Chromosome	Ribosome maturation factor RimP OS=Borrelia burgdorferi (strain ZS7) OX=445985 GN=rimP PE=3 SV=1	145	17.1	8.98	26	4	22	4		338.8	97.4	249.8	532.6			581.5	150.6	530.3	375.8			507.9	132.3	412.6	508.8			1280.2	1351.2	1299.7	1178.3	1196.6	1142.3	-0.78	-0.58	0.2	-0.1	0.3	0.43							35.09	15.08	18.16
BB_0800	Chromosome	Transcription termination/antitermination protein NusA OS=Borrelia burgdorferi (strain ZS7) OX=445985 GN=nusA PE=3 SV=1	409	45.25	5.195	84.5	47	2865.5	32.5	25050.9	23096.5	29148.8	29263.8	26247.5	27264.6	30948.2	28616.7	36177.6	34329.6	32694.3	31797.1	28304.7	26279.4	33224.8	30551.3	29863.7	29467.8	20160.1	34203.6	34601.6	33525.4	30036.3	30108.7	28946.3	-0.095	-0.09	0.055	0.155	0.055	0.045	0.195576	0.287404	0.123547	0.58215	0.45358	0.557861	8.385	2.7	1.345
BB_0801	Chromosome	Translation initiation factor IF-2 OS=Borrelia burgdorferi (strain ATCC 35210 / B31 / CIP 102532 / DSM 4680) OX=224326 GN=infB PE=3 SV=1	882	97.7	9.25	77	69	792	69	25424.1	24145.5	23212.3	29729.2	25025.1	26753.7	47423.4	44005.6	40281.4	41220.7	44458.8	34073.2	32063.7	30856.7	29357.9	28476.2	31961.3	23902	25176.3	40180	39469.8	36920.6	43086.2	42032.5	38918.6	-0.81	-0.34	0.52	-0.53	0.15	-0.32	0.12643	0.499887	0.0480195	0.263678	0.245668	0.27194	7.43	0.17	1.63
BB_0802	Chromosome	Ribosome-binding factor A OS=Borreliella burgdorferi 64b OX=498740 GN=rbfA PE=3 SV=1	120	13.5	9.95	57	8	103	8	3853.8	3282.9	4369.5	3484.4	5741.3	3482.5	6685.8	5740	5976.3	7578.8	8900	7530.1	4230.8	3669.4	4171	5412.5	6048.5	5410.6	3700.2	6860.4	6103.4	5687.5	7183.6	6307.5	5993.4	-0.8	-0.15	0.54	-0.53	0.31	-0.17	0.12073	0.499887	0.0604926	0.283838	0.323637	0.458574	24.31	14.04	5.72
BB_0803	Chromosome	tRNA pseudouridine synthase B OS=Borrelia burgdorferi (strain ZS7) OX=445985 GN=truB PE=3 SV=1	282	32.1	9.35	62	18	99	18	2910.6	2679.7	1326.2	1231.7	3572.6	1358.7	3623.2	3648.5	1140.6	1963.5	3447.6	1665.6	3698.6	3767.5	1329.7	2417.2	3676.9	1895.4	2136.2	3173.6	3316.9	3368.3	5329.8	5300.1	5635.1	-0.38	-0.42	-0.16	2.23	2.33	2.49	0.407941	0.375608	0.212997	0.202086	0.151626	0.172154	10.94	35.27	9.11
BB_0804	Chromosome	30S ribosomal protein S15 OS=Borreliella burgdorferi 64b OX=498740 GN=rpsO PE=3 SV=1	88	10.2	10.32	56	8	167	8	7047.6	5593.7	11535.5	6582.1	9598.1	6033.1	10653	8189.1	12943.1	10128.6	11510.5	8521.8	9417.3	7306.1	14335.4	11979.3	11447.8	9838.4	12969.6	11508.9	12299.3	12975.1	9486.5	10069.9	10459.3	-0.56	-0.4	-0.07	-0.43	0.06	0.05	0.156243	0.20706	0.797831	0.202086	0.913334	0.761262	1.34	11.63	16.81
BB_0805	Chromosome	Polyribonucleotide nucleotidyltransferase OS=Borrelia burgdorferi (strain ATCC 35210 / B31 / CIP 102532 / DSM 4680) OX=224326 GN=pnp PE=3 SV=2	719	79.65	5.9	81.5	78	1146	78	57495.6	58189.2	77731.6	62769.2	73372.3	67278.4	67098.8	68961.9	90048.9	79023.4	81979.7	83726.9	57742	59283	79046.8	71222.1	74040.9	72778.2	53747.6	78784.5	78382.5	77504.4	74549.8	72962.2	72009.4	-0.23	-0.02	0.18	-0.13	0.06	-0.11	0.0912627	0.499887	0.0604926	0.334477	0.275194	0.312274	4.83	0.22	0.88
BB_0806	Chromosome	Lipoprotein, putative OS=Borrelia burgdorferi (strain ATCC 35210 / B31 / CIP 102532 / DSM 4680) OX=224326 GN=BB_0806 PE=4 SV=1	506	58.2	6.67	46	25	113	25	6145.7	6659.5	3542.9	5245	2705	5333.1	7797.6	7966.1	5398.6	4971.6	4010.9	4913.3	6793.3	6969	4150.5	4005.1	3175.3	3833.5	5798.2	6723.3	6969.5	6761.2	3542.7	3704	3614.7	-0.3	-0.11	0.33	0.52	0.92	0.56	0.394665	0.920475	0.0845558	0.242162	0.232574	0.418095	32.63	13.39	2.41
BB_0809	Chromosome	Queuine tRNA-ribosyltransferase (Fragment) OS=Borreliella burgdorferi OX=139 GN=tgt PE=3 SV=1	356.344	40.8375	8.78719	23.6562	4.84375	12.75	1.84375	114.8	118.3	82.8	70.7		20.5	142.2	142.9	140.4	146		59.5	143.4	158.3	124.1	120.5		44.2		25.5	28.6	26.6	127.6	133.4	159.7	-0.76	-0.58	0.18	-0.49	0.27	0.09							41.33	20.43	19.26
BB_0811	Chromosome	Uncharacterized protein OS=Borrelia burgdorferi (strain ATCC 35210 / B31 / CIP 102532 / DSM 4680) OX=224326 GN=BB_0811 PE=4 SV=1	469	53.1	8.63	71	34	264	34	7382.1	7203	5098.6	6835.6	8301	5434.7	11123.4	11375.9	6640.2	11763.9	11962.4	9429.2	10288.6	10505.6	6422.2	10698.1	10924.7	8626.6	5950.8	9145.7	9584.3	9544.1	11488.9	11700.7	12065	-0.63	-0.51	0.11	-0.24	0.39	0.27	0.0870483	0.100004	0.0638436	0.377506	0.151626	0.238494	16.59	14.37	1.97
BB_0812	Chromosome	Coenzyme A biosynthesis bifunctional protein CoaBC OS=Borrelia burgdorferi (strain ATCC 35210 / B31 / CIP 102532 / DSM 4680) OX=224326 GN=coaBC PE=3 SV=1	390	44.1	9.58	47	16	66	16	1432.4	986.2	1181.2	1058.4	679.4	1229.5	1561.8	1102.2	1370.1	1100.7	711.6	1262.1	1691.2	1132.5	1470.7	1389.7	818.9	1480.1		2306.7	2329.8	2429.8	3349.1	3294.1	3476.1	-0.14	-0.29	-0.15	-0.26	-0.12	0.04	0.177815	0.0702978	0.176755	0.391635	0.6346	0.754069	0.23	3.9	7.56
BB_0816	Chromosome	Uncharacterized protein OS=Borrelia burgdorferi (strain ZS7) OX=445985 GN=BbuZS7_0846 PE=4 SV=1	315	36.5	9.54	45	14	81	14	3084.9	2570.5	2757.3	4295.4	4114.5	3595.1	3737.9	3199.4	3142.4	5431.1	4606.2	4280.1	3967.4	3296	3318.5	5432.2	4911.2	4093.3	1602.1	5034.7	5058.3	5249	7250.4	6955.3	7129.3	-0.3	-0.26	-0.06	-0.38	-0.09	-0.12	0.0873052	0.0668882	0.482306	0.308853	0.847335	0.982776	0.14	0.17	2.19
BB_0817	Chromosome	UDP-N-acetylmuramate--L-alanine ligase OS=Borrelia burgdorferi (strain ATCC 35210 / B31 / CIP 102532 / DSM 4680) OX=224326 GN=murC PE=3 SV=1	468	53.45	6.405	48	19	98	19	4851.8	4967.4	1823	2422.4	1916.7	2156	5448.2	5677.4	2422	3558.8	2649.6	3461.1	5874.6	6043.2	2251.6	3036	2442.5	3115.9	3318.7	3469	3410.3	3553.9	2165.1	2187.8	2234.5	-0.44	-0.33	0.11	0.17	0.61	0.5	0.190384	0.0761464	0.596629	0.534722	0.227361	0.362406	19.75	4.83	8.35
BB_0818	Chromosome	Uncharacterized protein OS=Borrelia burgdorferi (strain ATCC 35210 / B31 / CIP 102532 / DSM 4680) OX=224326 GN=BB_0818 PE=4 SV=1	288	33.35	5.335	42	14	71	14	2198.4	3645.1	752.4	2088	580.2	840.3	2675.3	4326.3	846.1	2568.6	615.6	1090.8	2866.1	4720.5	811.7	2365.3	594.5	1082.2	1945.4	2962.5	2969.3	3011.4	720.4	739.8	832.6	-0.27	-0.27	0.06	0.49	0.75	0.87							7.63	11.23	1.04
BB_0819	Chromosome	Cytidylate kinase 2 OS=Borrelia burgdorferi (strain ATCC 35210 / B31 / CIP 102532 / DSM 4680) OX=224326 GN=cmk2 PE=3 SV=1	180	21.0667	6.37	53	10	60	10	1256.2	1371.3	1516.7	1296.9	2093.7	1324.2	1308	1592.8	1523.3	2024.9	1846.5	1811.2	1347.2	1478.7	1652.1	2549.8	2059.2	2325.6	3013.5	2639.1	2797.8	3070.2	3436.3	3457.8	3600.4	-0.14	-0.1	-0.14	0.31	0.22	0.36	0.466571	0.499887	0.391669	0.912467	0.86114	0.775095	21.38	5.56	16.44
BB_0820	Chromosome	DNA-directed RNA polymerase, omega subunit OS=Borrelia burgdorferi (strain ATCC 35210 / B31 / CIP 102532 / DSM 4680) OX=224326 GN=rpoZ PE=4 SV=1	66	7.6	5.34	91	7	126	7	3224.1	5084.6	4453.6	4445.9	1872.1	3157.5	4542.9	6953	6791.3	6692.9	2626.7	4737.5	4199.2	6367.8	6029	5926.4	2500.6	4353.1	4310.5	4903.8	4935.3	4994.2	4435.1	4358.2	4314.8	-0.55	-0.43	0.12	-0.74	-0.16	-0.31	0.0408746	0.0463985	0.0604926	0.242162	0.574338	0.513279	4.07	1.21	0.12
BB_0821	Chromosome	tRNA dimethylallyltransferase OS=Borrelia burgdorferi (strain ATCC 35210 / B31 / CIP 102532 / DSM 4680) OX=224326 GN=miaA PE=3 SV=1	306	35.6	9.63	28	8	19	8	543.1		112.7	687.7	657.8	472.9	510.5		129.1	825.2	743.3	327.9	538.6		120.6	840.5	686.6	332.3	839.2	134.4	116.6	124	41.6	51.5	40.8	0.09	0.01	-0.02	-0.5	-0.63	-0.59							4.53	9.12	5.69
BB_0823	Chromosome	Putative lipoprotein OS=Borrelia burgdorferi (strain ZS7) OX=445985 GN=BbuZS7_0852 PE=4 SV=1	123	14.25	9.54	28	4	8	4	198.5						226.3						269.4													-0.19	-0.44	-0.25	6.64	6.64	6.64							0	0	0
BB_0825	Chromosome	NAGPA domain-containing protein OS=Borrelia burgdorferi (strain ATCC 35210 / B31 / CIP 102532 / DSM 4680) OX=224326 GN=BB_0825 PE=4 SV=2	215	24.4	9.6	13	3	6	3																				140.9	150	148.3	89.6	100.7	99.3				-6.64	-6.64	-6.64
BB_0826	Chromosome	Uncharacterized protein OS=Borrelia burgdorferi (strain ATCC 35210 / B31 / CIP 102532 / DSM 4680) OX=224326 GN=BB_0826 PE=4 SV=1	159.333	19.3667	9.67	20.6667	3	5	3
BB_0827	Chromosome	ATP-dependent RNA helicase HrpA OS=Borrelia burgdorferi (strain ATCC 35210 / B31 / CIP 102532 / DSM 4680) OX=224326 GN=hrpA PE=1 SV=1	823	95	9.33	72	71	425	71	20053.2	21607.4	13105.3	12777.5	12001.6	12758.2	17660.7	19226.6	11095.5	11655.8	9936.2	11936.8	17836	18892.6	10791	10490.1	9539	11039.7	13847	10145.9	10145.4	10488.5	11219.1	11260.1	11383.1	0.18	0.25	0.05	0.45	0.31	0.27	0.1389	0.0879151	0.323151	0.242162	0.21111	0.288883	6.19	6.21	4.45
BB_0828	Chromosome	DNA topoisomerase 1 OS=Borreliella burgdorferi 64b OX=498740 GN=topA PE=3 SV=1	848	97.6	9.51	68	67	428	67	15652.8	17672	17767.7	20591.8	18792.5	13945.3	13429.4	15234.4	15618.8	20113.6	16038.8	14199.1	11442.3	13033.5	13870.6	17123.4	14403.5	11982.6	6866.3	16474.4	16240.4	16635.7	17878.7	17371.3	17852.2	0.21	0.37	0.23	0.19	-0.02	-0.18	0.245455	0.102703	0.0641006	0.473491	0.620916	0.636144	1.06	7.93	1.08
BB_0829	Chromosome	Nuclease SbcCD subunit D OS=Borrelia burgdorferi (strain ATCC 35210 / B31 / CIP 102532 / DSM 4680) OX=224326 GN=sbcD PE=3 SV=1	413	48.2	5.26	8	2	3	2			29						35.8						35.3											-0.3	-0.28	0.02	6.64	6.64	6.64							0	0	0
BB_0830	Chromosome	Exonuclease SbcC OS=Borrelia burgdorferi (strain ATCC 35210 / B31 / CIP 102532 / DSM 4680) OX=224326 GN=BB_0830 PE=4 SV=2	939.5	110.15	8.075	22.5	19	49	19	1356.5	1062.8	732.2	682.8	170.6	61.1	1241.4	1211.3	892.6	596	209.5	63.3	1083	1052.2	706.6	534.3	169.3	63.5	724.8	500.9	449.4	488.2	135.5	143.7	160.1	-0.03	0.15	0.2	-0.2	-0.22	-0.34	0.585785	0.254622	0.179265	0.518122	0.525038	0.413906	10.23	2.18	12.23
BB_0831	Chromosome	Xylose operon regulatory protein OS=Borreliella burgdorferi 64b OX=498740 GN=BBU64B_0858 PE=4 SV=1	311	33.9	5.54	79	20	196	20	10362	8562.7	8264.3	8367	9119.5	8190.2	11100.4	8951.2	10187.4	9941	11344.4	9881.8	11549.3	9392.7	9435.9	9239.7	10607	8732.7	6484.8	9241.8	9168.8	9588.9	9086.3	9118.8	9951.6	-0.26	-0.14	0.1	-0.43	-0.12	-0.23	0.199263	0.0997677	0.524543	0.375607	0.577437	0.610204	5.08	2.76	3.98
BB_0832	Chromosome	Lipoprotein, putative OS=Borrelia burgdorferi (strain ATCC 35210 / B31 / CIP 102532 / DSM 4680) OX=224326 GN=BB_0832 PE=4 SV=1	274	31.1	9.57	47	12	59	12	1340.3	1098	333.5	394	32.5	562.3	3440.2	3253.9	978.8	662	69.9	930.4	2754.3	2528.8	706.5	526.2	55.2	675.8	2365	630.3	705.5	691.4	1052.6	1036.8	1171.6	-1.33	-0.92	0.4	-0.6	0.49	0.14							14.43	21.71	0.94
BB_0833	Chromosome	Isoleucine--tRNA ligase OS=Borrelia burgdorferi (strain ATCC 35210 / B31 / CIP 102532 / DSM 4680) OX=224326 GN=ileS PE=3 SV=1	1042	122.3	8.57	63	83	667	83	28355.4	28798.8	19514	22887.9	18900	24360.1	31970.7	31612.9	21307.5	29866.4	20039.1	29284.9	30834.2	30419	20071.8	28125.8	19448.3	28027.3	30440.5	27088.6	27965.1	28044	29304.7	30166.6	30379.8	-0.15	-0.1	0.06	-0.2	-0.1	-0.16	0.21722	0.341066	0.0604926	0.459215	0.776251	0.611449	4.87	5.94	1.06
BB_0834	Chromosome	ATP-dependent Clp protease, subunit C OS=Borrelia burgdorferi (strain ATCC 35210 / B31 / CIP 102532 / DSM 4680) OX=224326 GN=BB_0834 PE=3 SV=1	739	84.4	9.31	77	72	401	72	11585.2	13299.9	12132.7	12568	11360.7	13757.7	21015.7	22941.5	19605.4	19794.1	17295.8	20910.1	16774.1	18475.4	16552.7	15196.9	14941.5	15753.4	13656.3	28135.1	28377.5	28070.9	27915.7	27957.2	27890.7	-0.65	-0.42	0.32	-0.63	0	-0.39	0.0527986	0.126703	0.0794345	0.242162	0.901684	0.31741	2.01	8.71	8.03
BB_0835	Chromosome	Phosphomannomutase OS=Borrelia burgdorferi (strain ATCC 35210 / B31 / CIP 102532 / DSM 4680) OX=224326 GN=BB_0835 PE=4 SV=2	569	65.85	9.215	53	30	158.5	1	1967.55	1440.55	2824.7	2897.4	1654	1038.4	2392.25	1939.95	3250.3	3453.3	2242.1	1264.9	2204.4	1771.3	3109.8	3119.8	2145.2	1203.5	3280.55	3658.5	3833	3873.2	3669.2	3967.1	4069.3	-0.45	-0.225	0.225	3.245	3.38	3.325	0.0337373	0.0785459	0.0794345	0.869152	0.411922	0.610204	0.525	1.615	1.065
BB_0836	Chromosome	UvrABC system protein B OS=Borrelia burgdorferi (strain ATCC 35210 / B31 / CIP 102532 / DSM 4680) OX=224326 GN=uvrB PE=3 SV=1	670.5	77.25	6.68	49.5	37.5	183	1.5	3332.9	2919.9	2596.8	1620.05	2384.7	1567.95	3957.1	3802.9	2703.3	1911.85	2572.5	1751.9	3278.5	3064.5	2485.7	1881.35	2342.7	1555.65	1678.4	2431.25	2519.7	2494.95	2684.7	2814.75	2783.45	-0.255	-0.01	0.245	-2.035	-1.99	-2.015	0.218655	0.643021	0.265029	0.166651	0.151626	0.238494	3.455	3.38	4.625
BB_0837	Chromosome	UvrABC system protein A OS=Borrelia burgdorferi (strain ATCC 35210 / B31 / CIP 102532 / DSM 4680) OX=224326 GN=uvrA PE=3 SV=1	950	105.7	8.28	73.5	66	537.5	2	9993.8	10027.5	8322.95	10021.9	8558.45	9374.05	15137.1	15111	10789.9	11522.8	10862.7	10822.7	10185.6	10181.1	8720.1	9694.55	8571.35	9165.95	14228.4	14069.8	15276.3	13690.1	12461.1	13426	12105.2	-0.445	-0.035	0.305	0.1	0.35	0.105	0.18215	0.870789	0.120711	0.335102	0.240056	0.417741	12.985	6.365	8.73
BB_0838	Chromosome	Uncharacterized protein OS=Borrelia burgdorferi (strain ATCC 35210 / B31 / CIP 102532 / DSM 4680) OX=224326 GN=BB_0838 PE=4 SV=1	824.667	96.6	8.94333	22.6667	17	50.6667	17	877.2	837.1	567.967	917.3	416.6	1260.9	1166.8	1136.2	611.5	1036.2	503	1408.2	950.4	935.5	600.1	944.8	481.533	1346.3		1272.7	1366.4	1371.2	1426.6	1449.73	1426.8	-0.183333	-0.146667	0.0366667	-2.3	-2.03333	-2.22667							5.78	1.63333	2.78
BB_0839	Chromosome	Cauli_VI domain-containing protein OS=Borrelia burgdorferi (strain ATCC 35210 / B31 / CIP 102532 / DSM 4680) OX=224326 GN=BB_0839 PE=4 SV=2	199	22.9	9.52	35	6	24	6	957.7	862.9	1028.5	865.4	429.5	506.4	1346.4	1029.7	1450	1023.3	751.9	652.4	1159.5	935.5	1212.5	687.4	575.1	454.3	2021.7	1662.7	1650.8	1640.7	711.6	699.4	655.5	-0.37	-0.2	0.32	-0.18	0.2	0.02							6.98	14.32	14.22
BB_0840	Chromosome	Putative lipoprotein OS=Borrelia burgdorferi (strain ZS7) OX=445985 GN=BbuZS7_0870 PE=4 SV=1	538	62.1	8.94	39	22	69	22	1798	1705.3	1177.5	2758.9	1326.8	2256.6	2702.1	2548.1	1884	3699.1	1976.8	2975.7	2649.6	2503.2	1773.4	3856.1	1855.8	2969.2	3318.7	1449.3	1881.5	1808.6	2742	3531.5	3385.9	-0.58	-0.54	0.03	-0.72	-0.31	-0.28	0.069491	0.0463985	0.563353	0.28949	0.625088	0.610249	4.5	1.98	5.58
BB_0841	Chromosome	Arginine deiminase OS=Borrelia burgdorferi (strain ZS7) OX=445985 GN=arcA PE=3 SV=1	410	46.8	5.81	25	9	25	9	51.2	360	313.4	273.7	284.2	21.6	36.3	407.3	215.7	305.6	215.1	56.7	42	407.2	272.4	315	234.5	65		586.9	552.5	537.8	325	352.1	336	0.16	0.05	-0.12	-0.18	0.07	0.17							35.67	20.33	1.47
BB_0842	Chromosome	Ornithine carbamoyltransferase OS=Borrelia burgdorferi (strain ZS7) OX=445985 GN=arcB PE=3 SV=1	327	36.4	6.7	41	15	65	15	1567.8	1599.9	706.1	669.6		103.4	2645.9	2661.6	1238.8	1974.3		420.3	2165.4	2192	954.2	1743.6		345.3	1487.7	2132.3	2083.3	1975.8	3495.7	3522.4	3687.9	-0.81	-0.46	0.28	-0.5	0.69	0.31							6.66	2.61	5.36
BB_0843	Chromosome	Arginine-ornithine antiporter OS=Borrelia burgdorferi (strain ATCC 35210 / B31 / CIP 102532 / DSM 4680) OX=224326 GN=BB_0843 PE=4 SV=2	460	50.3667	7.58333	9.33333	6	54	6	4976.6	4800.9	7232.6	12148	5792.9	11056.6	3181.4	3026.3	5259.4	6081.5	4274	5358.2	3308.4	3182.7	5155.2	5926.8	4170.5	5226.1	6065.2	5260.1	5251.2	4992.2	4423.8	4483.5	4132.5	0.66	0.59	0.03	0.13	-0.36	-0.37	0.142176	0.157712	0.976224	0.310237	0.245668	0.385487	19.77	10.86	0.46
BB_0844	Chromosome	Lipoprotein, putative OS=Borrelia burgdorferi (strain ATCC 35210 / B31 / CIP 102532 / DSM 4680) OX=224326 GN=BB_0844 PE=4 SV=1	323	37.45	9.02	39	12	46	12	3713.8	3895.1	4138	6152.2		7088.4	700.5	923.8	1707.9	916.3		520.3	538.6	748.2	1435.7	811.8		428.3	724.8							2.24	2.58	0.25	6.64	6.64	6.64							72.29	76.94	2.31
BB_0852	Chromosome	Type I restriction enzyme r protein (Hsdr_n) OS=Borrelia burgdorferi (strain ZS7) OX=445985 GN=BbuZS7_0879 PE=4 SV=1	394	46.2	6.96	48	20	102	20	1567.2	1367.6	2255.9	2238.2	2133.4	2169.5	2058.9	1685.5	2930.5	3319.4	2351.1	2578	2105.2	1747.2	3014.6	3280.9	2474.7	2523.4	1106.2	3246.9	3468.2	3577.1	1504.4	1588.9	1687.3	-0.35	-0.38	-0.04	-0.2	0.06	0.12	0.0722721	0.0463985	0.506358	0.529201	0.89026	0.9412	6.42	0.48	1.59
BB_A0078	lp54	Lipoprotein, putative OS=Borrelia burgdorferi (strain ATCC 35210 / B31 / CIP 102532 / DSM 4680) OX=224326 GN=BB_A0078 PE=4 SV=1	76	8.43333	9.59667	33	3	36	3	3855.5	3855.6	8468.5	1319.2	4599.6	1619.8	1093.1	971.7	2984.2	884.7	1051.1	1189.1	433.9	257.7	1632.9	104.8	264	199.6		213.2	228.1	202.2				1.82	3.34	1.62	-0.21	-0.87	-3.55	0.199263	0.0242751	0.100035	0.8372	0.245668	0.238494	9.13	8.83	18.51
BB_A03	Chromosome	Putative outer membrane protein BBA03 OS=Borrelia burgdorferi (strain ATCC 35210 / B31 / CIP 102532 / DSM 4680) OX=224326 GN=BB_A03 PE=4 SV=2	169	19.2	5.38	79	25	735	25	36572.2	40943.1	30990.9	27713.5	35841.2	32737.9	33091.5	37068.7	31722.8	26682.9	36173.8	31636.3	40863.3	46039.7	36691.8	29649.8	42508.2	34600	42075	31823.4	32616.2	31326	37792.3	38475.2	37330.7	0.05	-0.16	-0.22	0.57	0.52	0.81	0.427108	0.173993	0.0964152	0.529327	0.54848	0.513279	7.56	7.61	8.07
BB_A04	lp54	S2 antigen OS=Borrelia burgdorferi (strain ATCC 35210 / B31 / CIP 102532 / DSM 4680) OX=224326 GN=BB_A04 PE=4 SV=1	282	31.8	9.01	64	20	176	20	24497.4	35506.5	17238.8	30891.3	24984.2	34846.5	2304.3	3519.3	1660.5	2359	2714.8	2929.5	3249.9	4805.8	2085.5	2884.3	3390	3488.7	11520.1	179.5	174.4	141.4	498	453.4	402.5	3.37	2.96	-0.32	0.51	-3.13	-2.86	0.0248233	0.0392299	0.0839492	0.391635	0.162976	0.238494	8.33	6.5	5.4
BB_A05	Chromosome	Antigen, S1 OS=Borreliella burgdorferi 297 OX=521009 GN=Bbu297_A05 PE=4 SV=1	417	48.8	9.09	71	42	246	42	28827.9	26197.4	31343.6	13004.6	20513.6	12868.9	4908.5	4711.3	4107.4	2241.1	3386.2	2174.1	3511.9	3304.7	2556.4	1181.7	2382.7	1093.4	11367.5	31.4	35.7	33.8	118.2	144.6	118.8	2.55	3.36	0.6	0.83	-1.72	-2.68	0.0248233	0.0380186	0.0908725	0.293899	0.232574	0.238494	3.69	15.97	9.76
BB_A07	lp54	ChpAI protein, putative OS=Borrelia burgdorferi (strain ATCC 35210 / B31 / CIP 102532 / DSM 4680) OX=224326 GN=BB_A07 PE=4 SV=2	159.5	18.25	8.905	64	10.5	133	1.5	12519.2	12103.7	30012.7	10211.5	26432.8	14672.2	2895	2750.4	6448.6	2377.45	5708.6	3572.2	1484.4	1384	3127	1244.95	2606.4	1816.4	9536.5	866.7	1029.7	984.2	1264.4	1468.2	1360.3	2.345	3.535	1.195	3.58	2.55	2.075	0.0248233	0.0255683	0.0480195	0.446745	0.232574	0.238494	32.89	81.615	41.735
BB_A11	lp54	Uncharacterized protein OS=Borrelia burgdorferi (strain ZS7) OX=445985 GN=BbuZS7_A09 PE=4 SV=1	344	39.7	6.44	11	3	10	3						149.4						67						44.9					73.1	64	73.4	1.16	1.73	0.58	-6.64	-6.64	-6.64							0	0	0
BB_A13	lp54	Uncharacterized protein OS=Borreliella burgdorferi 64b OX=498740 GN=BBU64B_A0011 PE=4 SV=1	141	16.1	5.39	51	6	19	6	175	97.1	39.1	532.5	24.4	321.9	259.4	132.4	59.6	350.4	46.9	247.4	163.6	96.1	36.9	147.4	31.8	197.6		327.5	258.8	251	169.8	148.8	160.7	-0.51	0.06	0.63	-0.25	0.17	-0.39							30.35	19.77	6.26
BB_A15	lp54	Outer surface protein A OS=Borreliella burgdorferi OX=139 GN=ospA PE=4 SV=1	172.209	18.5814	7.53326	59.9535	20.3953	1927	1.7907	11649.6	10885.9	13129	10985.4	12689.9	11655.9	8763.15	8333.78	10652.4	14633.9	10314.5	16099.7	11532.1	10972.5	13930.4	21272.4	13300.2	22381.8	14615.8	12729.1	12442.2	12387.8	10373.8	10191.2	10210.5	0.2268	-0.1548	-0.3904	1.00963	1.05296	1.23926	0.919195	0.382072	0.110689	0.38358	0.242787	0.263156	25.0072	20.306	5.6896
BB_A16	lp54	Outer surface protein B (OspB) OS=Borreliella burgdorferi 64b OX=498740 GN=ospB PE=4 SV=1	293.5	31.4	8.76	68.5	32	2224	32	27890.3	33765.6	30015.8	19694	31468.2	18614.7	31248.6	37641.8	33374.9	34851.6	36336.5	33168.1	36749	43352.3	35288	40222.3	38624.8	36426.6	28800.2	34160.9	34734.3	34204.4	32690.4	33303.1	32774.9	-0.18	-0.38	-0.17	0.94	1.68	1.76	0.285973	0.296821	0.117451	0.369935	0.251043	0.342248	2.03	11.33	5
BB_A19	lp54	Uncharacterized protein OS=Borrelia burgdorferi (strain ATCC 35210 / B31 / CIP 102532 / DSM 4680) OX=224326 GN=BB_A19 PE=4 SV=1	183	22.1	9.9	37	9.5	41	9	1977.85	1809.75	1466.15	1891.15	2309.95	1957.65	2115.75	1703.05	1584.35	2391.85	2577	2398.75	1748.4	1587.1	1209.5	1916.05	2030.3	1603.8	1754.7	3483.3	3146.2	3052.7	1336.45	1312.1	1292.15	-0.005	0.155	0.18	0.18	0.13	-0.05	0.218655	0.278134	0.0897892	0.987192	0.245668	0.611449	1.925	7.09	10.835
BB_A20	lp54	CobQ/CobB/MinD/ParA nucleotide binding domain protein OS=Borreliella burgdorferi 64b OX=498740 GN=BBU64B_A0017 PE=4 SV=1	250	28.9	8.75	43	9	54	9	3071.3	1605.9	842	1817.9	389.1	1063.1	3079.6	1638.2	986	2235.8	375.9	1223.4	2695.7	1433.7	628.7	1538.7	250.4	724.4	5912.6	865.6	794	760.4	844.2	774.4	764.3	-0.09	0.4	0.62	0.2	0.45	-0.2							7.29	14.16	3.1
BB_A21	lp54	Probable plasmid partition function Paralogous family 49 protein OS=Borreliella burgdorferi 297 OX=521009 GN=Bbu297_A21 PE=4 SV=1	181	21.8	9.47	71	23	165	21	6414.4	8044.3	7872.2	6596.3	8195.8	6760.5	7252.1	9241.8	7834.1	9033	7631.7	9464	6155.3	7980.2	7210.2	7983.4	7358.6	7937.9	4539.4	10539.6	10219.1	10114.2	12580.1	12209.2	12204.8	-0.19	0.04	0.22	0.19	0.14	0.05	0.394665	0.888643	0.118482	0.951292	0.391253	0.999353	23.03	11.26	0.85
BB_A24	lp54	Decorin-binding protein A OS=Borrelia burgdorferi (strain ATCC 35210 / B31 / CIP 102532 / DSM 4680) OX=224326 GN=dbpA PE=1 SV=1	187.2	20.64	8.79	47.8	19	401.8	7.2	68402.7	79195.8	81363.7	83154.2	142656	128231	6326.03	6839.83	7894.4	5859.53	12049.1	9121.4	11667.2	12923.3	12576.4	8702.37	19773.1	13766.4	63741.9	16447.7	14650.1	11986.1	16349.4	14941.9	12928.3	2.54	2.1	-0.425	3.565	1.72	2.07	0.0256894	0.0463985	0.0716547	0.306215	0.151626	0.238494	14.3275	20.17	7.2925
BB_A25	lp54	Decorin-binding protein B OS=Borreliella burgdorferi OX=139 GN=DbpB PE=4 SV=1	187	20.4	9.64	72	22	288	22	45321.3	45229.9	64310.7	58759.7	58446.9	44820.3	4901.3	3478.1	4459.1	3565.8	4562.3	3002.4	8332.6	7422	8970	5832.8	8259.6	6472.4	22582.4	6814.8	6347	5957	6248	5678.2	5167.9	3.76	2.83	-0.93	0.77	-3.2	-2.29	0.0297713	0.0445501	0.0153524	0.308761	0.183547	0.238494	22.81	25.59	0.29
BB_A30	lp54	Uncharacterized protein OS=Borrelia burgdorferi (strain ATCC 35210 / B31 / CIP 102532 / DSM 4680) OX=224326 GN=BB_A30 PE=4 SV=1	197	22.6667	9.03	30	5	12	5	56	54.8		95.6	82.4		70.2	78.9		105	87.6		38.5	33		91.2	83.6						71.2	73	74.3	-0.14	0.07	0.2	-0.04	0.08	-0.12							4.83	8.92	13.45
BB_A31	lp54	Putative phage terminase, pbsx family OS=Borrelia burgdorferi (strain ATCC 35210 / B31 / CIP 102532 / DSM 4680) OX=224326 GN=BB_A31 PE=4 SV=1	450	52.1667	9.29	10	3	6	3	383.6	299.1	68.3		52.8		383.1	298.3	42.7		36.9		347.3	281.8	31.5		29.6									0.3	0.55	0.24	6.64	6.64	6.64							30.81	44.95	13.71
BB_A33	lp54	Putative lipoprotein OS=Borrelia burgdorferi (strain ZS7) OX=445985 GN=BbuZS7_A27 PE=4 SV=1	179	20.7	8.46	10	2	5	2	1044.9	989.1					135.3	130.7					94.3	93.3												2.93	3.44	0.5	6.64	6.64	6.64							0	0	0
BB_A33	lp54	Lipoprotein, putative OS=Borreliella burgdorferi 297 OX=521009 GN=Bbu297_A33 PE=4 SV=1	179	20.6	8.57	10	2	5	2	1044.9	989.1					135.3	130.7					94.3	93.3												2.93	3.44	0.5	6.64	6.64	6.64							0	0	0
BB_A33	lp54	Lipoprotein, putative OS=Borrelia burgdorferi (strain ATCC 35210 / B31 / CIP 102532 / DSM 4680) OX=224326 GN=BB_A33 PE=4 SV=1	179	20.7	8.35	10	2	5	2	1044.9	989.1					135.3	130.7					94.3	93.3												2.93	3.44	0.5	6.64	6.64	6.64							0	0	0
BB_A33	lp54	Putative lipoprotein OS=Borreliella burgdorferi 64b OX=498740 GN=BBU64B_A0028 PE=4 SV=1	179	20.6	8.35	10	2	5	2	1044.9	989.1					135.3	130.7					94.3	93.3												2.93	3.44	0.5	6.64	6.64	6.64							0	0	0
BB_A33	lp54	Lipoprotein, putative OS=Borrelia burgdorferi (strain ATCC 35210 / B31 / CIP 102532 / DSM 4680) OX=224326 GN=BB_A33 PE=4 SV=1	179	20.65	8.4325	10	2	5	2	1044.9	989.1					135.3	130.7					94.3	93.3												2.93	3.44	0.5	6.64	6.64	6.64							0	0	0
BB_A34	lp54	Oligopeptide ABC transporter, periplasmic oligopeptide-binding protein OS=Borreliella burgdorferi 64b OX=498740 GN=oppA PE=4 SV=1	529	61	5.66	79	46	413	44	42164	41426.4	24283.7	62447.3	29481.1	57458.8	4796.4	4492.7	2444.4	3138.7	3656.3	2861.5	12181.4	11632.5	5854.7	5661.6	7742.6	5344.2	17242	1912.1	1608.6	1479.8	679.3	582.4	514.6	3.17	1.99	-1.17	0.92	-2.66	-1.49	0.0624514	0.132731	0.0696341	0.242162	0.183547	0.312274	0.88	17.28	20.55
BB_A36	lp54	Lipoprotein OS=Borrelia burgdorferi (strain ATCC 35210 / B31 / CIP 102532 / DSM 4680) OX=224326 GN=BB_A36 PE=4 SV=2	212	24.1	6.79	79	28	166	28	17870.9	17053.6	12407.1	52110.4	14701.4	47252.9	2481.5	2192	683	1552.9	1085.6	1812.1	3790.9	3562	1359.3	2720.9	2039.2	2885.1	12016	60.5	49	42.8	444	440.1	398.2	3.97	3.02	-0.74	0.52	-3.84	-2.89	0.0819703	0.106862	0.0641006	0.314055	0.217305	0.279028	77.5	61.43	8.4
BB_A37	lp54	Uncharacterized protein OS=Borrelia burgdorferi (strain ATCC 35210 / B31 / CIP 102532 / DSM 4680) OX=224326 GN=BB_A37 PE=4 SV=1	201	22.9	8.27	16	2	7	2	335.9		468.6				172.6		109.1				141.4		72.6											1.53	1.97	0.44	6.64	6.64	6.64							60.22	77.24	15.46
BB_A40	lp54	Uncharacterized protein OS=Borreliella burgdorferi 64b OX=498740 GN=BBU64B_A0034 PE=4 SV=1	202	22.3	7.17	65	11	58	11	2559.3	1736.1	1094.9	2343.5	1283.6	2374.5	3046.2	1958.1	1500.2	2369	1744.5	2636.7	2647.1	1629.4	1199.5	1759.3	1383.9	1901.1	2326.9	3563.3	3572.4	3602.7	4814.3	4928.2	4941.5	-0.21	0.02	0.33	-0.02	0.19	-0.05	0.231834	0.677699	0.0880322	0.797724	0.400617	0.713051	12.69	13.85	9.41
BB_A41	lp54	Uncharacterized protein OS=Borrelia burgdorferi (strain ATCC 35210 / B31 / CIP 102532 / DSM 4680) OX=224326 GN=BB_A41 PE=4 SV=1	305	34.9	5.78	71	17	91	17	3731.9	3370.7	2323.5	2406.8	2035	3592.9	3811.8	3497.1	2774.4	2632.7	2276.1	4152.7	3351.4	3190.7	2355.3	2471.8	2064.6	3658.4	3013.5	5647.1	5360.6	5411.9	2321.7	2209.6	2174.8	-0.17	-0.02	0.16	0.08	0.14	0.01	0.218655	0.765697	0.0604926	0.502431	0.295311	0.611449	4.12	1.24	2.25
BB_A43	lp54	Uncharacterized protein OS=Borreliella burgdorferi 297 OX=521009 GN=Bbu297_A43 PE=4 SV=1	124	14.3	4.79	35	3	21	3		386.7	309.4	433.3	304.5	449.1		690.3	638.4	661.2	609.4	662.3		538.1	396.1	429.4	417.8	445.8		735.6	704.5	756.5	356.7	326.6	352.7	-0.84	-0.41	0.6	-0.37	0.43	0.04							20.51	7.39	2.03
BB_A45	lp54	Uncharacterized protein OS=Borreliella burgdorferi 297 OX=521009 GN=Bbu297_A45 PE=4 SV=1	179	21.3	7.36	12	2	9	2			333.5			756.8			406.3			779.7			429.6			709.5								-0.16	-0.14	0.03	6.64	6.64	6.64							12.44	23.66	11.14
BB_A46	lp54	Uncharacterized protein OS=Borrelia burgdorferi (strain ATCC 35210 / B31 / CIP 102532 / DSM 4680) OX=224326 GN=BB_A46 PE=4 SV=1	356	40.375	6.81	10	3	10	3			127.2	163	72.7	4156.8			273.2	233.4	135	623.5			196.4	169.6	108.6	521.1		1297.1	1195.4	1150.8	303.9	259.2	257.1	0.06	0.43	0.38	-1.07	-0.65	-1.01							118.2	115.85	1.85
BB_A47	lp54	Uncharacterized protein OS=Borreliella burgdorferi 297 OX=521009 GN=Bbu297_A47 PE=4 SV=1	140	16.1	6	47	6	22	6	535.2	467	586.2		1235	1239	669.3	668.5	964.8		1741.7	1367.1	584.2	488.2	629		1260.7	789	915.5	1482.5	1263.9	1209.3	384.7	350.7	320.7	-0.42	-0.07	0.54	-0.12	0.3	-0.21	0.218655	0.649885	0.114377	0.487691	0.21111	0.513279	20.56	3.08	20.7
BB_A48	lp54	Uncharacterized protein OS=Borreliella burgdorferi 64b OX=498740 GN=BBU64B_A0042 PE=4 SV=1	162	19.3	4.98	34	3	5	3
BB_A52	lp54	Putative outer membrane protein BBA52 OS=Borrelia burgdorferi (strain ATCC 35210 / B31 / CIP 102532 / DSM 4680) OX=224326 GN=BB_A52 PE=4 SV=2	281	33.1	8.66	64	25	316	25	11399.4	10728.3	17399.2	7275.7	19094.8	4665	9278.1	8853	14505.8	13267	16115.7	8966.9	10679.7	10187.8	15235.1	11675.4	16614.1	8424.1	15143.9	12330.7	11415.5	12500.5	10512.5	9390.4	10411.6	0.25	0.08	-0.06	-0.17	-0.26	-0.32	0.822555	0.720474	0.760619	0.52017	0.232574	0.398738	3.49	11.95	15.72
BB_A53	lp54	Bbs27 protein OS=Borrelia burgdorferi (strain ATCC 35210 / B31 / CIP 102532 / DSM 4680) OX=224326 GN=BB_A53 PE=4 SV=1	91	10.4	5.08	34	2	12	2			338.7	107.2	253.1	59.6			252.7	207.6	204	102.5			331.6	201.9	246.5	103.9		196.9	149.5	181.7	304.5	232.1	273.5	-0.25	-0.41	-0.16	-0.66	-0.02	0.2							65.38	46.53	17.67
BB_A57	lp54	P45-13 OS=Borrelia burgdorferi (strain ATCC 35210 / B31 / CIP 102532 / DSM 4680) OX=224326 GN=BB_A57 PE=4 SV=1	414	47.4	5.29	55	19	78	19	8247.7	5027	1594.5	4930.1	3321.2	3641	1445.7	1142.8	469.5	1026	342.2	567.7	1567.5	1301.7	493.8	964.9	452.9	752	4539.4	190.7	174.9	158.8	183.9	180.6	179.6	2.47	2.28	-0.16	1.28	-1.19	-1.03	0.0248233	0.0242751	0.0794345	0.241266	0.21111	0.238494	5.07	3.27	0.64
BB_A59	lp54	Conserved domain protein OS=Borreliella burgdorferi 64b OX=498740 GN=BBU64B_A0052 PE=4 SV=1	79	9	4.55	72	8	61	1	2826.2	2309.2	229	1132.7	850.3	975.3	4388.7	3399.1	378.9	2624.6	1571.1	2375.3	4703.7	3696.7	501.5	2467.9	1716.6	2001.9	2899.1	1703.3	1702.4	1840.3	1882	1902.2	1920.9	-0.81	-1.07	-0.11	-0.8	0.03	0.14	0.132639	0.0770848	0.699361	0.369935	0.684623	0.696377	20.07	0.85	16.88
BB_A60	lp54	Surface lipoprotein P27 OS=Borrelia burgdorferi (strain ATCC 35210 / B31 / CIP 102532 / DSM 4680) OX=224326 GN=BB_A60 PE=4 SV=1	277	32.4	9.13	77	27	234	27	15917	16505.6	14244.2	12304.8	16104.9	12468.2	12304.5	13234.4	11211.8	13598.5	12322.5	12714.6	24968.6	25993.9	23257.5	28538.2	26272.8	26411.2	25481.5	17991.1	16911.7	17843.1	16056.9	15244.1	16185.8	0.35	-0.71	-1.06	0.14	0	1.06	0.371041	0.114688	0.0455252	0.556331	0.536215	0.238494	2.15	5.48	1.08
BB_A61	lp54	Uncharacterized protein OS=Borreliella burgdorferi 64b OX=498740 GN=BBU64B_A0054 PE=4 SV=1	207	24.2	9.69	12	3	6	3																				274.3	196.9	205	497.6	393.4	389.7				-6.64	-6.64	-6.64
BB_A62	lp54	6.6 kDa lipoprotein OS=Borreliella burgdorferi OX=139 PE=4 SV=1	68	7.8	8.12	62	5	355	5	10906.5	13729.6	9065.7	4374.7	5775.7	4824.1	8786	11860.8	12004.8	6991.3	6722.7	8021.4	10442.5	14084.3	14314.8	7931.1	8317.1	9462.7	14724.3	4409.9	4520.6	4307	9026.1	9253.7	8613.3	-0.31	-0.59	-0.25	-0.79	-0.48	-0.2	0.526919	0.394775	0.0604926	0.242162	0.232574	0.416205	46.41	37.15	3.32
BB_A64	lp54	P35 antigen OS=Borrelia burgdorferi (strain ATCC 35210 / B31 / CIP 102532 / DSM 4680) OX=224326 GN=BB_A64 PE=1 SV=1	302	34.3	9.17	79	34	570	6	56181.3	70700.7	72826.9	78270.3	79415.5	90785.3	21537.6	26860	25361.7	15578.1	26469.3	17327.6	13171.8	16304.5	16416.8	9425.2	16938	11025.6	31813.7	12390.7	12784.6	10064.1	11271	11533	9230.3	1.55	2.19	0.69	0.77	-1.59	-2.22	0.0968425	0.0748979	0.0455252	0.391635	0.232574	0.238494	15.9	8.45	2.72
BB_A65	lp54	Putative lipoprotein OS=Borreliella burgdorferi 64b OX=498740 GN=BBU64B_A0057 PE=4 SV=1	282	32.5	8.24	79	30	234	30	51138.5	43510.5	43814.7	46610.9	33355.2	32845.3	2108.7	1821.5	3773.5	2462.2	1556.9	1285.7	3757.7	3349.6	4819.7	3511.9	2679.1	1989	22506.1	296.7	276.4	215	361.1	364.8	268.5	4.46	3.73	-0.57	1.16	-3.3	-2.73	0.0303112	0.0338905	0.0774048	0.281538	0.151626	0.238494	14.01	16.82	0.29
BB_A66	lp54	Outer surface protein OS=Borrelia burgdorferi (strain ATCC 35210 / B31 / CIP 102532 / DSM 4680) OX=224326 GN=BB_A66 PE=1 SV=1	411	45.85	9.195	80	40.5	523	1.5	72531.4	75502.6	93180.8	68883.2	80472.6	66859	9951.4	13334.1	12234.2	11062.4	12750.7	10082.8	3970.5	4929.4	3948.7	3375.4	3996.9	3708.9	22391.7	5296.2	5773.4	4098.6	3991.2	4318.6	3075.4	2.68	4.26	1.58	0.73	-1.96	-3.53	0.0248233	0.0242751	0.0518551	0.369935	0.217591	0.238494	0.03	18.96	7.9
BB_A68	lp54	Complement regulator-acquiring surface protein 1 (CRASP-1) OS=Borrelia burgdorferi (strain ATCC 35210 / B31 / CIP 102532 / DSM 4680) OX=224326 GN=cspA PE=1 SV=1	250.667	29.1	7.93333	69	33.6667	499	3.33333	42466.6	42824.7	45425.4	30929.1	42839.8	30584.4	34193.6	34825.7	44328.8	40873.5	42308.4	40506.2	35014.2	35996.8	42867	38292.1	39894.4	36899.7	46347.3	35404.4	35175.4	35053.9	38332.3	38396.8	38589.8	0.03	0.09	0.07	-0.44	-0.41	-0.53	0.936427	0.925234	0.504491	0.611559	0.33112	0.513279	31.61	18.69	4.99
BB_A69	lp54	Uncharacterized protein (Fragment) OS=Borreliella burgdorferi OX=139 GN=BBA69 PE=4 SV=1	256	29.65	9.0175	75.5	33.75	360	2.25	16235.2	14604.8	16249.3	11591.1	17434.5	12491.4	18488	16603.6	23931.9	21955.3	26209.8	23752.7	20407.1	18324.1	23984.7	18063	26116.1	20451.3	23879.4	12761.9	13237.4	13247.6	18636.6	19271.4	19530.6	-0.506667	-0.56	-0.06	-2.115	-1.585	-1.54	0.227588	0.148484	0.518658	0.420286	0.232882	0.297239	28.3733	4.88333	10.8733
BB_A73	lp54	Putative antigen P35 OS=Borrelia burgdorferi (strain ATCC 35210 / B31 / CIP 102532 / DSM 4680) OX=224326 GN=BB_A73 PE=1 SV=1	299	34.5	9.035	70.5	28.5	358.5	14	55969.7	53179.9	29957.4	24768.5	57623.8	32017.2	10252.3	9859.9	5231.05	4410.95	9773.1	5744.1	5757.6	5679.2	2772.25	2041.6	4917.2	2778.25	21018.4	785	955.7	916.5	1158.9	1395.9	1279.4	2.155	2.925	0.745	3.385	2.14	1.595	0.0248233	0.0264418	0.0604926	0.652056	0.223922	0.238494	22.64	24.035	7.195
BB_A76	lp54	Flavin-dependent thymidylate synthase OS=Borrelia burgdorferi (strain ATCC 35210 / B31 / CIP 102532 / DSM 4680) OX=224326 GN=thyX PE=3 SV=1	265	31.3	8.31	58	17	182	17	5925.4	5896.5	4984.2	10302.7	3561.2	14144.6	5394.6	5346.9	4988.4	5112.8	3010.3	6558.1	4916.1	4780.4	4214	3909.8	2768.6	5072.6	3242.4	4158.1	4097.2	4062.3	6231.8	6197.8	6027.4	0.14	0.3	0.18	0.35	0.09	-0.1	0.369935	0.408258	0.147224	0.242162	0.763524	0.602014	1.81	1.7	3.48
BB_B01	cp26	Acylphosphatase OS=Borrelia burgdorferi (strain ATCC 35210 / B31 / CIP 102532 / DSM 4680) OX=224326 GN=acyP PE=3 SV=2	92	11	9.55	88	11	129	11	5861.4	6474.6	4538	3437.5	6153.3	3032.8	8141.1	8695.6	6334.8	8831	8029.4	8281.4	7078.7	7526.5	5246.1	7782.8	6695	6596.1	8773.6	8890.9	8353.5	8314.6	9753.7	9124	9200	-0.45	-0.24	0.26	-0.5	0.29	0.03	0.226757	0.441216	0.0604926	0.391635	0.396787	0.883055	1.75	7.93	1.22
BB_B02	cp26	Uncharacterized protein OS=Borreliella burgdorferi 297 OX=521009 GN=Bbu297_B02 PE=4 SV=1	147	17.3	10.055	52	9	44	9	774.1	2676.3	2186	732.8	1404.8	1619.4	897.8	3081.4	2198	534.7	1469.7	1516.4	852.1	2614	2400.3	482.7	1472.8	1499.5	1297	2031	2140.8	2251.9	1305.5	1404.5	1481.6	-0.04	-0.05	0.08	-0.16	-0.13	-0.09	0.964066	0.757944	0.552412	0.316029	0.502664	0.515046	18.77	5.16	7.86
BB_B03	cp26	Telomere resolvase ResT OS=Borreliella burgdorferi 64b OX=498740 GN=BBU64B_B0003 PE=4 SV=1	449	54.3	9.64	32	20	83	20	2019.5	2176.5	537.9	3326.8	867.7	2502.4	1807.7	2114.2	766.7	3093.7	1160.3	2542	2253.9	2566.9	731.9	3052	1089.5	2374.7	3013.5	1297.4	1299.9	1209.9	1671	1649	1639.4	0.04	-0.2	0.06	-0.08	-0.07	0.08	0.666004	0.499887	0.748532	0.40831	0.831941	0.857415	6.28	20.64	2.07
BB_B04	cp26	Permease IIC component OS=Borreliella burgdorferi 64b OX=498740 GN=celB PE=4 SV=1	440	48.4	8.06	9	3	47	3	2825.5	3736.8	1067.6	181.9	720	1111.8	4249.8	5214.6	1999.3	322.2	1333.8	2260.2	5075.8	5940	2219.5	331	1446.1	2315	4081.6	2684.5	2192.3	2162	2169.4	1766.3	1775	-0.9	-0.96	-0.13	-0.65	0.2	0.24	0.0889257	0.0531966	0.214419	0.242162	0.497592	0.471701	2.78	7.4	9.37
BB_B05	cp26	PTS system, cellobiose-specific IIA component OS=Borreliella burgdorferi 64b OX=498740 GN=BBU64B_B0005 PE=4 SV=1	115	13.2	6.68	59	11	149	11	8020.6	7117.4	5596.4	4535.1	7353.5	3975.5	12500.6	11243.7	8318.3	11988.6	10508.2	10003.4	9900.6	8805.3	6378.7	9589.1	7835.1	7618.8	11710.8	10161.8	8300.2	8216.9	9302.4	7918	7509.3	-0.65	-0.31	0.36	0.83	1.48	1.12	0.187078	0.397448	0.0518551	0.556434	0.188835	0.251898	10.56	16.05	1.33
BB_B06	cp26	Lichenan-specific phosphotransferase enzyme iib component (Pts system lichenan-specific eiib component) OS=Borreliella burgdorferi 64b OX=498740 GN=BBU64B_B0006 PE=4 SV=1	105	11.7	9.11	88	10	121	10	4080.1	4235.5	5637.1	3368.7	5163.6	2257	6396.1	6677.9	7038.3	7801.9	6685.1	5061.1	4733.4	4942.9	5730.7	6537	5421.4	4896.1	3204.3	7795.9	6908.6	7196	6465.4	5984.8	6207.8	-0.65	-0.22	0.3	0.76	1.22	1.07	0.213126	0.499887	0.130919	0.369935	0.183547	0.238494	28.36	16.62	14.45
BB_B07	cp26	Putative alpha3-beta1 integrin-binding protein OS=Borrelia burgdorferi (strain ZS7) OX=445985 GN=BbuZS7_B07 PE=4 SV=1	365	41.9	7.78	65	31	252	31	12757.5	16957.5	15695.5	9509.2	15123.1	10686	11155.2	16155.7	13594.8	11466.4	13185.3	12602.6	9580.8	13288.8	11602.6	10806.1	11017.4	11267.5	12092.3	13180.9	11476.1	11276	9109.1	7917.2	7758.2	0.13	0.38	0.24	-0.25	-0.11	-0.36	0.894181	0.499887	0.0897892	0.500167	0.428288	0.418095	7.46	6.73	0.7
BB_B08	cp26	Putative lipoprotein OS=Borreliella burgdorferi 64b OX=498740 GN=BBU64B_B0008 PE=4 SV=1	209	24.6	7.99	37	6	34	6	1502	1415	153.1	461.4	48.8	672.7	1256.7	1198	221.8	275.2	68	369.5	1729.9	1578.3	208.2	236.2	53.3	302.8	686.6	106.6	117.3	113.3	37.4	42.2	36.1	0.25	-0.18	0.22	-0.03	-0.22	-0.09							60.38	11.14	3.44
BB_B09	cp26	Lipoprotein, putative OS=Borrelia burgdorferi (strain ATCC 35210 / B31 / CIP 102532 / DSM 4680) OX=224326 GN=BB_B09 PE=4 SV=1	345	40.7	9.10667	53	23	104	23	13363.7	11888.8	7746.3	7801.6	11409.4	10395.6	3265.3	2795	1876.5	1610.5	2797.7	2305.1	3907.5	3375.7	2075.1	1802.4	3013	2414.5	8468.4	1812.5	1788.9	1781.1				2.06	1.91	-0.13	0.85	-1.18	-1.06	0.0248233	0.0392299	0.135922	0.295584	0.217591	0.288883	2.46	11.4	1.17
BB_B10	cp26	Borrelia ORF-A superfamily OS=Borreliella burgdorferi 297 OX=521009 GN=Bbu297_B10 PE=4 SV=1	309	37.2333	10.15	13	3	8	3						41.6						39.8						34.8					61.3	50.3	40.7	0.06	0.26	0.19	-6.64	-6.64	-6.64							0	0	0
BB_B12	cp26	PF-32 protein OS=Borreliella burgdorferi 297 OX=521009 GN=spoOJ PE=4 SV=1	253	29.45	8.655	47	15	122	13	2113.8	2364.5	2301.9	3830.7	1634.1	1909.7	1828.8	893.9	2001	2744.4	1231.5	1770.8	1698.1	917.4	1961.8	2562.4	1423.1	1728	1220.7	2242.8	2205	2244.1	4031.6	4045	4195	0.31	0.36	0.03	0.65	0.32	0.29	0.218655	0.281933	0.953831	0.242162	0.151626	0.238494	1.03	14.38	3.37
BB_B13	cp26	Putative plasmid partition protein OS=Borrelia burgdorferi (strain ATCC 35210 / B31 / CIP 102532 / DSM 4680) OX=224326 GN=BB_B13 PE=4 SV=1	182	21.9	9.77	70	19	118	19	2455.7	2216.1	5597.5	2600.2	5083.9	3355.4	4017.8	3793.2	6901.4	5129	7206.4	6545.9	2943.1	2789.2	4780.1	3712.8	4806.2	4330	3814.6	8183.3	8032	8299.7	6797	6606.2	6739.3	-0.74	-0.3	0.53	-0.37	0.35	-0.21	0.141408	0.499887	0.0588101	0.390251	0.223113	0.384834	25.53	15.61	2.69
BB_B14	cp26	Uncharacterized protein OS=Borreliella burgdorferi 64b OX=498740 GN=BBU64B_B0014 PE=4 SV=1	165	19.5	9.42	35	6	21	6	794.3	1008.1		2555.3		3618.9	364.6	340.5		334.5		511.4	745.2	973.7		554.6		711.8								2.11	1.17	-0.94	6.64	6.64	6.64							82.57	124.57	34.75
BB_B16	cp26	Oligopeptide ABC transporter OppAIV OS=Borrelia burgdorferi (strain ATCC 35210 / B31 / CIP 102532 / DSM 4680) OX=224326 GN=oppAIV PE=1 SV=1	398.5	45.35	5.805	48.5	34	480.5	31.5	46839.7	37692	25417.6	19297.1	50599	24149.8	40148.3	33335.4	20839	16094.6	40003.7	20642	55329.9	45027.7	31349.6	27991.2	62355.5	36686.1	61148	45006.8	46302.4	46321.9	22510.9	23175.5	22985	0.435	-0.07	-0.54	-0.595	-0.65	0.035	0.0718662	0.170935	0.0839856	0.670454	0.486901	0.863412	43.5	58.885	20.5
BB_B17	cp26	Inosine-5'-monophosphate dehydrogenase OS=Borrelia burgdorferi (strain ATCC 35210 / B31 / CIP 102532 / DSM 4680) OX=224326 GN=guaB PE=1 SV=1	404	43.7	8.32	91	42	628	42	30169.4	32435.6	35322.3	30783.3	35870	34455.8	29404.8	29973.1	33290.4	29070	33296.7	31275.4	31381.3	33110	35040.8	28387.6	35552.5	31156.5	34598.4	28368.5	30432.1	29307.1	30928.8	33214.7	31826.7	0.1	0.01	-0.08	0.1	0	0.09	0.0630507	0.661282	0.368883	0.84255	0.873736	0.894971	1.52	5.59	3.59
BB_B18	cp26	GMP synthase [glutamine-hydrolyzing] OS=Borrelia burgdorferi (strain ATCC 35210 / B31 / CIP 102532 / DSM 4680) OX=224326 GN=guaA PE=3 SV=1	511	58	8.06	78	49	560	49	42825.9	43665.8	35631.3	38701.1	34060.3	34936.3	44726.3	45942.6	39415.3	36649.2	38327.2	34260.8	46667	48586.2	37899.4	35913.8	37344.3	36385.5	48254.6	32256.6	33194.3	32695.3	35181.7	36381.8	36185.8	-0.07	-0.11	-0.03	-0.27	-0.22	-0.26	0.511894	0.481021	0.716215	0.335809	0.356825	0.522608	9.54	2.91	4.4
BB_B19	cp26	Outer surface protein C (Fragment) OS=Borreliella burgdorferi OX=139 GN=ospC PE=4 SV=1	176.182	18.6333	7.02061	49.4848	16.1212	1103.36	1.81818	19768.4	15354.3	16961.1	17944.4	16987	20747.9	2986.26	2263.32	2673.76	2051.07	2652.16	2319.98	3289.46	2564.54	2807.96	1983.53	2646.26	2091.64	15165.1	7124.26	6879.71	5429.26	9451.06	9106.96	7472.46	2.71893	2.54071	-0.101786	5.41464	4.65929	4.74464	0.0578936	0.0799273	0.288983	0.521435	0.402535	0.403762	19.8039	25.7479	9.03
BB_B22	cp26	Putative guanine/xanthine permease OS=Borrelia burgdorferi (strain ATCC 35210 / B31 / CIP 102532 / DSM 4680) OX=224326 GN=BB_B22 PE=4 SV=1	451	48.9	8.46	6	4	33	4	2481.8	1601.7	2011	2860.9	2370.4	3248.3	3348	2263.1	3665.5	2768.8	4056.8	3100.7	3765.6	2431.2	3323.7	2175.3	3628.6	2397.4	3890.9	2743.5	2719	2658.1	2392.9	2413.4	2356.3	-0.47	-0.6	0.15	-0.52	-0.44	-0.69	0.321266	0.58063	0.560492	0.334477	0.275194	0.513279	41.41	7.13	23.05
BB_B24	cp26	Uncharacterized protein OS=Borreliella burgdorferi 297 OX=521009 GN=Bbu297_B24 PE=4 SV=1	159.5	19	9.815	19.5	2	12	2	105.9	89.6		64.1	23.7	106.8	122	118.1		70.2	33.3	82.8	145.8	130.7		38.2	31.9	60.9		59	74.2	62.3	72.9	83.4	75.2	-0.3	-0.43	0.06	-0.17	0.13	-0.04							20.55	7.71	24.49
BB_B25	cp26	Uncharacterized protein OS=Borrelia burgdorferi (strain ATCC 35210 / B31 / CIP 102532 / DSM 4680) OX=224326 GN=BB_B25 PE=4 SV=2	162	19.1333	8.97667	14	3	26	3	1777.7	1977.9	1047.4	1595.9	939.4	1754.9	1266.6	1589.3	1192.4	1162.8	1147.8	1255.5	2080.8	2056.4	1028.8	997.8	931.3	1028.3	1869.2	1171	1267.1	1235	647.6	672.3	618.3	0.4	0.02	0.25	0.17	-0.21	-0.4	0.511898	0.60651	0.976224	0.981273	0.232574	0.64512	7.12	15.64	0.3
BB_B26	cp26	Peptidase_M78 domain-containing protein OS=Borrelia burgdorferi (strain ATCC 35210 / B31 / CIP 102532 / DSM 4680) OX=224326 GN=BB_B26 PE=4 SV=1	231	27.2	9.18	52	10	34.5	1	522.2	1159.8		227.2	342.5		496.6	1144.3		229.2	309.1		393.65	880.9		142.3	218.9		686.6	546.3	480.8	509.7	293.4	261.7	270.1	0.035	0.44	0.36	3.52	3.505	3.18							3.015	1.5	6.795
BB_B27	cp26	Lipoprotein, putative OS=Borrelia burgdorferi (strain ATCC 35210 / B31 / CIP 102532 / DSM 4680) OX=224326 GN=BB_B27 PE=4 SV=1	183	21.5	9.44	23	6	25	6	1109.7	1287.8	842.2	1207.3	822	122.6	1499.1	1639.5	1330	1295.9	1328.1	88.9	1623.1	1649.3	1229.6	1254.1	1307.7	85.1	2250.6	1713.7	1892.5	1795.2	544.8	569.1	545	-0.39	-0.45	0.05	-0.59	-0.2	-0.14							32.33	16.82	1.33
BB_B28	cp26	Putative ankyrin repeat protein BB_B28 OS=Borrelia burgdorferi (strain ATCC 35210 / B31 / CIP 102532 / DSM 4680) OX=224326 GN=BB_B28 PE=4 SV=1	414	49.3	8.73	68	41.5	345	7.5	15221.9	14330	14150.9	17120.6	12418.5	13467.7	19018.7	17390.3	18894.9	18410.8	15717.8	14478.1	19574.8	17166.2	17610.8	18170.1	15212.5	15488.6	14838.8	15461.9	16211.3	15488.6	16067.2	16514.4	15822.4	-0.3	-0.3	-0.01	-0.19	0	0.04	0.193068	0.133099	0.87095	0.318838	0.828321	0.851567	8.26	0.77	2.88
BB_B29	cp26	Phosphotransferase system enzyme II, maltose-and glucose-specific, factor II OS=Borreliella burgdorferi 297 OX=521009 GN=malX PE=4 SV=1	542	58.9	8.6	34	27	703	27	30979	33520.7	29808.6	25354	27648.9	19199.3	27793.1	30424.2	29898	28684.6	28285.2	22294.2	37682.1	40832.7	36777.9	36249.6	34706.5	29450.5	37497.5	28662.1	29759.2	28216	23748.5	24460.2	23858.9	-0.02	-0.32	-0.37	-0.08	-0.23	0.2	0.875673	0.142557	0.0604926	0.552451	0.655489	0.610204	16.18	3.24	6.53
BB_C03	cp9	BBC03 OS=Borrelia burgdorferi (strain ATCC 35210 / B31 / CIP 102532 / DSM 4680) OX=224326 GN=BB_C03 PE=4 SV=1	186	22.4	9.57333	35	12	121	5.66667	13097.1	12359.6	12573.4	15384.9	13008.7	11630.9	10370	9658	10491.7	11827	11009.3	9920.3	10943.1	10266.1	10931.4	11032	11134.2	9329.2	12244.9	12709.4	12094.8	11938.4	15006.5	14018.4	14034.2	0.3	0.26	-0.04	-0.36	-0.71	-0.62	0.0548991	0.116587	0.909292	0.276383	0.21111	0.287501	4.37	5.08	4.71
BB_D09	lp17	Uncharacterized protein OS=Borreliella burgdorferi 297 OX=521009 GN=Bbu297_D07 PE=4 SV=1	227	26.6	9.325	30	7	29	7	532.5	1548.9	333.8	453.3	48	233.6	839	2487.8	457.6	545.5	65.4	283.9	845.5	2392.3	435.8	413.6	69.7	205.5	1907.3	140	121.8	130.9	184.8	165.9	191.3	-0.45	-0.46	0.02	-0.61	-0.16	-0.25							17.07	20.31	3.44
BB_D10	lp17	Uncharacterized lipoprotein BBD10 OS=Borrelia burgdorferi (strain ATCC 35210 / B31 / CIP 102532 / DSM 4680) OX=224326 GN=BB_D10 PE=3 SV=1	192	22.7333	9.03	23	6	45	6	3865.6	4624.1	4442.2	2117.4	3544.5	2284.2	3127.8	3777.3	4885.8	1543	3734.5	2033.6	3360.8	3973.6	4536.9	1213.6	3531.3	1964.9	2098	3873.5	3804.5	3650.4	2443.3	2401.8	2210.4	0.3	0.21	0.09	0.2	-0.11	-0.31	0.420904	0.46698	0.583948	0.848756	0.495412	0.525609	1.38	21.22	11.1
BB_D11	lp17	Uncharacterized protein BBD11 OS=Borrelia burgdorferi (strain ATCC 35210 / B31 / CIP 102532 / DSM 4680) OX=224326 GN=BB_D11 PE=4 SV=2	317	36.9	9.39	27	8	25	8	720.1	562.5		277.5	55.2	28.5	1248.4	1000.2		410.6	105.1	38.9	743.5	614.8		251.5	50.5	24	839.2	427.3	372.7	385.6				-0.81	0.13	0.72	0.06	0.73	-0.07							12.52	6.9	2.3
BB_D13	lp17	Uncharacterized protein OS=Borrelia burgdorferi (strain ZS7) OX=445985 GN=BbuZS7_C11 PE=4 SV=1	108	12.7	9.82	50	8	91	8	4921	6176.3	4002.1	2459.1	5973.8	3610	6813.6	8355.3	5322.9	4813.3	8312.3	7713.9	6462	7861.5	5048.7	4755	7453.7	7351.1	8277.7	4505.4	4112.7	4387.7	4728.3	4352.8	4557.5	-0.45	-0.37	0.08	0.26	1.17	1.13	0.187078	0.263509	0.121905	0.38261	0.21111	0.238494	0.89	4.39	3.6
BB_D15	lp17	Uncharacterized membrane protein BB_D15 OS=Borrelia burgdorferi (strain ATCC 35210 / B31 / CIP 102532 / DSM 4680) OX=224326 GN=BB_D15 PE=4 SV=2	118.667	14	9.54667	38.6667	6	48	6	2026.2	3083.7	1449.8	3624.1	518.7	4044.7	1721.2	2603.7	1576.8	2056.9	482.6	1973.9	2520.2	3841.9	1994	2320	633.9	2257.2	2632.1	708.3	698.1	775	262.5	253.9	285.2	0.24	-0.32	-0.37	-0.19	-0.43	0.13	0.380076	0.971532	0.138532	0.753486	0.468663	0.897753	23.44	6.15	17.62
BB_D18	lp17	Uncharacterized protein OS=Borreliella burgdorferi 64b OX=498740 GN=BBU64B_D0018 PE=4 SV=1	220	25.7	9.38	73	16	50	16				40.9						135						94.4				4826.9	4165.7	3695.5	6108.7	5250.3	4684.4	-1.72	-1.21	0.52	-6.64	-6.64	-6.64							0	0	0
BB_D21	lp17	AAA_31 domain-containing protein OS=Borreliella burgdorferi 64b OX=498740 GN=BBU64B_D0021 PE=4 SV=1	246	28.8	7.99	54	17	113	17	7004.1	11468.3	8608.2	7298.7	10838	9901.1	4986.1	8163.2	5523.4	4993.4	7151	7385.9	4185.6	6744.9	4859.6	5071.1	6279.2	7298.5	4005.3	5264.6	5227.3	5537.1	8184.5	7532.3	8135.6	0.49	0.75	0.19	0	-0.49	-0.72	0.0511686	0.0879151	0.284975	0.871489	0.183556	0.238494	0.53	5.43	8.21
BB_D22	lp17	Uncharacterized protein BBD22 OS=Borrelia burgdorferi (strain ATCC 35210 / B31 / CIP 102532 / DSM 4680) OX=224326 GN=BB_D22 PE=4 SV=1	89	10.3	9.52	38	3	11	3	1671.3	2082.2					1673.9	1984.8					1398.5	1642					1182.5	523.8	513.8	492.1	583.4	583.9	559.4	0.03	0.3	0.27	-6.64	-6.64	-6.64							0	0	0
BB_E09	lp25	Protein p23 OS=Borrelia burgdorferi (strain ATCC 35210 / B31 / CIP 102532 / DSM 4680) OX=224326 GN=BB_E09 PE=4 SV=1	287	34	6.81	48	15	87	12	6686.6	6187.1	2981.9	9934.3	4471.6	9032	4248.2	3828.3	2558.9	4325.2	3443.6	3338	2341.5	2046.5	1868	2501.3	2206.2	1681.1	2784.7	3694.6	4103.2	3955.5	3773.3	4334.7	4174.7	0.67	1.55	0.88	0.37	-0.35	-0.9	0.219442	0.163628	0.0777112	0.435356	0.495412	0.323286	33.91	57.5	0.86
BB_E16	lp25	Protein BptA OS=Borrelia burgdorferi (strain ATCC 35210 / B31 / CIP 102532 / DSM 4680) OX=224326 GN=bptA PE=3 SV=1	206	24.5	9.28	61	13	135	13	11763.3	13176.4	13398	9051.9	13136.4	7473.7	13084.3	13490.2	15714.3	11795.1	15590	9684.3	3273.9	3410.8	3781.6	2955.2	3770.2	2969.2	5226	11974	12888.2	12511.8	10602.1	11627.3	11512.9	-0.24	1.81	1.99	-0.13	0.25	-1.6	0.218655	0.0466216	0.0455252	0.858986	0.391608	0.238494	14.16	8.95	6.32
BB_E17	lp25	Uncharacterized protein OS=Borrelia burgdorferi (strain ATCC 35210 / B31 / CIP 102532 / DSM 4680) OX=224326 GN=BB_E17 PE=4 SV=2	166	19.65	6.47	23.5	4	10	4		144.5		257.2		74.1		175.5		467.2		156.6		65.2		222.5		28.5		252	241.2	252.9	55.1	61.8	62.2	-0.63	0.97	1.6	-0.61	0.37	-1.4							35.82	18.24	17.32
BB_E18	lp25	PF-49 protein OS=Borrelia burgdorferi (strain ATCC 35210 / B31 / CIP 102532 / DSM 4680) OX=224326 GN=BB_E18 PE=4 SV=1	193	23.5	9.41	61	14	65	12	519.8	1560.7	922.8	406.2	223.8	1463.7	511.9	1893	954.7	603.6	243.3	1916.5	191	818.6	239.6	134	135.4	711.7		4271.4	4097.5	4292	4960.9	4712.3	4986.3	-0.13	1.32	1.42	0.33	0.51	-0.86							4.39	1.54	10.32
BB_E19	lp25	CobQ/CobB/MinD/ParA nucleotide binding domain protein OS=Borrelia burgdorferi (strain ZS7) OX=445985 GN=BbuZS7_E12 PE=4 SV=1	252	29.3	8.62	52	14	74	14	5760.7	5646.5	3376.2	3979.6	3674	4639.4	4343.3	4519.1	2941	4262.4	3160.6	4894.8	1653.8	1833.9	690.6	1046.9	725.9	1243.3	801.1	2772.3	2541.7	2666.1	4467.1	4131.2	4395.6	0.21	1.91	2	0.27	0.36	-1.65	0.421619	0.0531966	0.0736846	0.483772	0.668044	0.297025	16.96	19.35	11.2
BB_E20	lp25	Borrelia family protein OS=Borrelia burgdorferi (strain ZS7) OX=445985 GN=BbuZS7_E13 PE=4 SV=1	187	22.8	10.02	26	7	32	6	1777.1	1760.3	655.2	247	1008.2	1230.1	1624.8	1688.5	653	182.7	1012.8	1022.4	598.6	495.3	238.6	26.3	261.6	238.4	3204.3	245.9	221.2	228.1	161.2	142.9	141.5	0.09	1.7	1.7	-0.08	-0.13	-1.97	0.371239	0.10815	0.0770658	0.86294	0.283706	0.238494	9.49	0.25	9.72
BB_E22	lp25	Pyrazinamidase/nicotinamidase, PncA protein OS=Borrelia burgdorferi (strain ATCC 35210 / B31 / CIP 102532 / DSM 4680) OX=224326 GN=pncA PE=4 SV=2	184.5	21.25	8.2	66	16	100	16	12537.7	10573.4	3466.6	5752	2670	6682.9	11921.2	9595.4	3679.5	5697.7	2536.6	6822.7	4609.3	3294.2	1202.3	1695.1	790.5	1701.8	3280.6	5035.7	5122.4	4926.4	6485.3	6619.4	6440.4	-0.01	1.64	1.65	0.36	0.37	-1.28	0.562028	0.0445501	0.0604926	0.409808	0.352753	0.267625	0.21	7.88	18.4
BB_E31	lp25	Putative surface protein OS=Borrelia burgdorferi (strain ATCC 35210 / B31 / CIP 102532 / DSM 4680) OX=224326 GN=BB_E31 PE=1 SV=1	243	28.1	9.22	78	38	377	38	58588.6	55843.2	71460.9	65151.5	66682.1	61250.7	8840.6	8770	13074	12559.7	12007.9	11826.5	6363.4	6532.7	8561.9	7181.9	7864.9	7161.9	26854.8	6390.2	6445.1	6553.1	5687.5	5705.5	5952.5	2.46	3.14	0.61	0.85	-1.52	-2.29	0.0297478	0.0242751	0.0794345	0.293899	0.201532	0.238494	8.78	1.07	15.65
BB_F0041	lp28-1	Variable large protein OS=Borreliella burgdorferi OX=139 GN=vlsE PE=4 SV=1	353.385	35.15	6.46654	32.5	13.3077	169.962	2.07692	7331.48	11055.8	8613.5	35614	12234.2	26282.7	3063.35	4486.44	3287.56	1929.71	4663.75	1451.64	6785.7	10154.6	7598.49	3603.93	10506.8	2740.5	7896.22	5630.71	5987.38	4831.57	6290.61	6842.19	5560.25	1.49667	0.473333	-0.991667	1.43333	-0.0716667	0.762222	0.224274	0.499887	0.0647206	0.617412	0.3559	0.49113	39.0983	41.9572	6.73
BB_F01	lp28-1	Uncharacterized protein OS=Borrelia burgdorferi (strain ATCC 35210 / B31 / CIP 102532 / DSM 4680) OX=224326 GN=BB_F01 PE=4 SV=1	328.5	36.95	4.975	54.5	20	75	20	2737.7	5693.2	4284.2	27643.3	1775.5	33140.8	659.5	1463.7	1202.4	1563.1	413.4	1898.7	1142.2	2626.9	1535.7	1746.7	603.8	2087.8	953.6	82.5	68.4	56.2	217	199	165.4	2.01	1.52	-0.45	0.35	-1.78	-0.96	0.158867	0.279371	0.214419	0.314703	0.245668	0.472738	3.92	30.28	27.93
BB_F12	lp28-1	PF49 OS=Borreliella burgdorferi OX=139 PE=4 SV=1	183	22.2	9.52	54	15	99	2	1253.9		442.2		250.3		979.2		582.4		193.9		1029.3		437.1		183.6			655	641.8	643.1	741.8	789.9	802.3	0.17	0.26	0.09	-0.28	-0.27	-0.51							19.13	2.73	16.37
BB_F20	lp28-1	Uncharacterized lipoprotein BBF20 OS=Borrelia burgdorferi (strain ATCC 35210 / B31 / CIP 102532 / DSM 4680) OX=224326 GN=BB_F20 PE=3 SV=1	97	11.05	9.22	44	8	166	8	6300.7	6343.7	9243.4	5354.8	5795.8	5028.1	5335.6	5185	8065.2	4907.7	4831.8	4592.1	7416.8	7071.4	10546.6	5973.8	6545.8	5763.9	6294.1	8158.1	9040.2	8699.1	7983.1	8739.1	8529.6	0.23	-0.18	-0.41	-0.31	-0.51	-0.13	0.117027	0.0274431	0.0663823	0.502233	0.232574	0.977627	3.73	0.56	5.11
BB_F23	lp28-1	Uncharacterized protein OS=Borreliella burgdorferi 64b OX=498740 GN=BBU64B_F0021 PE=4 SV=1	183	22.2	9.52	63	17	117	4	5743.2	4432.1	2982.1	4628.3	2821.2	5039.7	4795.6	3732.8	3004.5	3337	2465.7	3589.6	4322	3408.6	2597.5	2488.4	2322.1	2693.6	4692	3633.6	3534.7	3497.8	5280.1	4882.3	4919.1	0.25	0.39	0.15	0.35	0.03	-0.11	0.224402	0.27312	0.199783	0.216873	0.710869	0.635989	15.76	15.05	0.8
BB_F24	lp28-1	Putative PF32 OS=Borrelia burgdorferi (strain ZS7) OX=445985 GN=BbuZS7_F12 PE=4 SV=1	254	29.6	8.68	56	17	103	17	5040.8	5283.7	5483.1	4401.7	4702.1	5939.1	4065.4	4342.4	4847.9	3632	4245.3	5064.8	4142.4	4590	4573.7	3301.4	3814	4553.4	4043.5	5772.6	5830.2	5825.3	7274.5	7181.1	7199.6	0.25	0.28	0.12	-0.02	-0.18	-0.3	0.094392	0.0897838	0.468354	0.632011	0.821706	0.739228	4.5	3.92	2.73
BB_G01	lp28-2	Putative lipoprotein OS=Borrelia burgdorferi (strain ATCC 35210 / B31 / CIP 102532 / DSM 4680) OX=224326 GN=BB_G01 PE=4 SV=1	297	34.5	8.75	82	38	457	28	9863.7	7568.7	6945.9	4734.1	5732.9	4114.3	15381.6	11912	11875.6	17334.9	10747	15835	31289.8	25548.2	21289.9	24934.2	18422.9	23787.1	25367.1	9254.3	8026.8	8711.5	14313.5	12299.7	13563.8	-0.84	-1.71	-0.81	-1.77	-0.41	0.14	0.218655	0.079464	0.0880322	0.276383	0.340755	0.553739	18.52	6.06	23.94
BB_G07	lp28-2	Uncharacterized protein OS=Borrelia burgdorferi (strain ATCC 35210 / B31 / CIP 102532 / DSM 4680) OX=224326 GN=BB_G07 PE=4 SV=1	190	23	9.95	28	7	31	6	320.1			162.6	297.4	347.4	471.3			221	351.8	374.8	259.7			165.8	228.3	255.4	991.8	321	303.7	291.3				-0.28	0.3	0.62	-1.16	-0.6	-1.46	0.170752	0.103193	0.0830681	0.242162	0.232574	0.248718	3.46	8.43	13.66
BB_G08	lp28-2	Stage 0 sporulation protein J OS=Borrelia burgdorferi (strain ATCC 35210 / B31 / CIP 102532 / DSM 4680) OX=224326 GN=BB_G08 PE=4 SV=1	255	29.2	8.9	60	17	97	17	4865.3	4124.5	4666.8	3569.6	3952.6	3001.9	4564.1	3925.2	4032.7	3741.7	3656.8	2981.7	4457.3	3760	4129.3	4227.7	3761	2989.6	4119.8	4975.5	5534.1	5667.2	2578.3	2840.9	2922.5	0.08	0.12	-0.04	-0.35	-0.34	-0.25	0.404178	0.714032	0.649037	0.391635	0.288013	0.413906	8.41	0.6	5.51
BB_G09	lp28-2	Putative plasmid partition protein OS=Borrelia burgdorferi (strain ATCC 35210 / B31 / CIP 102532 / DSM 4680) OX=224326 GN=BB_G09 PE=4 SV=1	183	22.3	9.45	70	21	164	19	4468	6112.4	7618.4	6806.7	6840.8	6503.8	7070.5	9652.3	11196.5	9624.4	10010.9	10001.5	6364.6	8829.2	10082.7	8370.2	8566.2	8459.9	6523	8931.2	9287.6	9655.8	9708.6	9756.8	9921.2	-0.56	-0.36	0.19	-0.44	0.11	-0.07	0.0391052	0.0828972	0.0718942	0.281538	0.809806	0.704099	0.81	2.6	3.48
BB_G13	lp28-2	Uncharacterized protein OS=Borreliella burgdorferi 64b OX=498740 GN=BBU64B_G0012 PE=4 SV=1	272	30.8	7.59	39	7	16	7	83		116.1	473.9	400.8	689.9	36.7		51.8	152.5	238	208.6	37.3		49.9	147.4	282.1	203.6								1.18	1.15	-0.02	6.64	6.64	6.64							20.79	27.01	6.51
BB_G17	lp28-2	Uncharacterized protein OS=Borrelia burgdorferi (strain ZS7) OX=445985 GN=BbuZS7_G17 PE=4 SV=1	277	31.4	6.93	17	4	14	4	704.6		1142.4	3043.2	669.9	884.4	315.4		702.6	1076.2	338.5	360.5	322.2		725.2	1082.2	352	335.7	1258.8				428.9	418.4	418.7	1.16	1.13	-0.03	0.14	-1.02	-0.99	0.0807859	0.102703	0.782785	0.293899	0.232574	0.297217	26.55	30.87	2.09
BB_G30	lp28-2	Uncharacterized protein OS=Borrelia burgdorferi (strain ZS7) OX=445985 GN=BbuZS7_G31 PE=4 SV=1	136	15.8	9.91	49	7	28	7	381.6	401.3	1079.8			508.4	253.1	214.3	630.1			242.8	249.3	220.5	666.4			274.4					37.3	24.5	24.4	0.78	0.74	-0.08	0.68	-0.26	-0.08							2.88	4.31	7.11
[truncated: 128 more rows]
[truncated: 12 more columns]

## Sheet: ΔrpoS up-regulated
Gene	Product	Category	Induced flacp::ibbd18△rpoS*	De-induced flacp::ibbd18△rpoS*	De-induced flacp::ibbd18△rpoS^	Identified in RpoS-regulon by Caimano et al (9)	Identified in RpoS-regulon by Caimano et al (10)	Up-regulated in de-induced flacp::ibbd18 cells	Down-regulated in de-induced flacp::ibbd18 cells
[truncated: 3 more rows]

## Sheet: ΔrpoS down-regulated
Gene			Induced flacp::ibbd18△rpoS*	De-induced flacp::ibbd18△rpoS*	De-induced flacp::ibbd18△rpoS^	Identified in RpoS-regulon by Caimano et al (9)	Identified in RpoS-regulon by Caimano et al (10)	Up-regulated in de-induced flacp::ibbd18 cells	Down-regulated in de-induced flacp::ibbd18 cells
[truncated: 20 more rows]

[truncated: 4 more sheets: animal infections, Strains and plasmids, Primers, References]
