# Supplementary material for: Coupled induction of prophage and virulence factors during tick transmission of the Lyme disease spirochete
Source: Nat Commun. 2023 Jan 13;14:198. doi: 10.1038/s41467-023-35897-3 (PMC9839762; doi:10.1038/s41467-023-35897-3)
Supplement: Supplementary file 6 — Source Data [file 41467_2023_35897_MOESM6_ESM.xlsx]

## Sheet: Figure 1
Figure 1c	bbd18
	Rep 1	Rep 2	Rep 3
wt w/o IPTG	24.6023	26.8117	28.9057
wt + 1 mM IPTG	29.3783	26.7233	24.7388
flacp::ibbd18 w/o IPTG	0.091725	2.08448	1.45537
flacp::ibbd18 +0.01 mM IPTG	2.3422	0.226067	1.06447
flacp::ibbd18 +0.1 mM IPTG	0.752345	3.69947	11.5618
flacp::ibbd18 +1 mM IPTG	3.13464	13.0083	7.58123
flacp::ibbd18 +10 mM IPTG	11.4686	8.57394	14.3904
flacp::ibbd18(rec)	1.41797	7.22629	1.65496
Figure 1c statistics
Dunn’s multiple comparison	Summary	P Value
wt + 0 mM IPTG vs. flacp::ibbd18 + 0 mM IPTG	**	0.0047
wt + 0 mM IPTG vs. flacp::ibbd18 + 0.01 mM IPTG	**	0.0047
wt + 0 mM IPTG vs. flacp::ibbd18 + 0.1 mM IPTG	*	0.0243
wt + 0 mM IPTG vs. flacp::ibbd18 + 0 mM IPTG Recovery	*	0.0209
wt + 1 mM IPTG vs. flacp::ibbd18 + 0 mM IPTG	**	0.0039
wt + 1 mM IPTG vs. flacp::ibbd18 + 0.01 mM IPTG	**	0.0039
wt + 1 mM IPTG vs. + flacp::ibbd18 0.1 mM IPTG	*	0.0433
wt + 1 mM IPTG vs. flacp::ibbd18 + 0 mM IPTG Recovery	*	0.0179
Figure 1d	wt + 0 mM IPTG			wt + 0.01 mM IPTG			wt + 0.1 mM IPTG			wt 1 mM IPTG			wt 10 mM IPTG			flacp::ibbd18 + 0 mM IPTG			flacp::ibbd18 + 0.01 mM IPTG			flacp::ibbd18 + 0.1 mM IPTG			flacp::ibbd18 + 1 mM IPTG			flacp::ibbd18 + 10 mM IPTG
	Rep 1	Rep2	Rep 3	Rep 1	Rep2	Rep 3	Rep 1	Rep2	Rep 3	Rep 1	Rep2	Rep 3	Rep 1	Rep2	Rep 3	Rep 1	Rep2	Rep 3	Rep 1	Rep2	Rep 3	Rep 1	Rep2	Rep 3	Rep 1	Rep2	Rep 3	Rep 1	Rep2	Rep 3
0	100000	100000	100000	100000	100000	100000	100000	100000	100000	100000	100000	100000	100000	100000	100000	100000	100000	100000	100000	100000	100000	100000	100000	100000	100000	100000	100000	100000	100000	100000
1	150000	300000	700000	400000	150000	200000	300000	150000	450000	400000	350000	900000	250000	200000	350000	200000	250000	200000	600000	300000	250000	550000	600000	850000	350000	310000	470000	550000	450000	500000
2	4250000	4750000	7500000	4250000	3500000	3500000	3500000	3500000	3750000	6000000	3500000	7750000	3250000	4500000	2750000	2070	2850	3140	26000	27500	50000	15500000		20500000	4250000	6500000	6250000	21250000	21500000	22250000
3	65000000	107500000	102500000	120000000	90000000	107500000	60000000	60000000	50000000	142500000	132500000	57500000	90000000	75000000	115000000	2630	2210	3240	50000	50000	50000	80000000	57500000	60000000	65000000	95000000	60000000	80000000	62500000	72500000
4	175000000	175000000	182500000	140000000	210000000	147500000	165000000	132500000	202500000	171900000	260000000	160000000	148000000	145000000	155000000	100000	50000	150000	150000	50000	300000	152500000	177500000	111500000	177500000	182500000	195000000	125000000	140000000	160000000
5	150000000	178500000	120000000	132500000	165000000	102500000	170000000	157500000	130000000	167500000	200000000	127500000	152500000	127500000	147500000	250000	450000	1400000	3000000	2500000	1500000	157500000	170000000	157500000	152500000	127500000	147500000	182500000	155000000	212500000
6	147500000	132500000	172500000	102500000	112500000	92500000	155000000	240000000	193000000	102500000	77500000	142500000	125000000	160000000	115000000	1300000	3750000	13000000	15000000	29400000	13250000	140000000	170000000	187500000	125000000	160000000	115000000	212500000	147500000	240000000
7	150000000	153000000	132500000	92500000	80000000	102500000	172500000	153000000	180000000	75000000	82500000	45000000	132500000	130000000	135000000	6000000	13500000	57500000	130000000	150000000	85000000	95000000	112500000	137500000	132500000	130000000	135000000	112500000	97500000	107500000
8	140000000	92500000	117500000	72500000	55000000	27500000	97500000	107500000	72500000	40000000	62500000	62500000	152500000	102500000	127500000	42500000	122500000	152500000	125000000	75000000	142500000	80000000	87500000	110000000	152500000	102500000	127500000	110000000	122500000	115000000
9	72500000	57500000	50000000	350000000	325000000	200000000	97500000	87500000	70000000	237500000	287500000	337500000	200000000	325000000	275000000	92500000	155000000	130000000	135000000	167500000	147500000	67500000	57500000	67500000	67500000	57500000	67500000	67500000	80000000	67500000
10	57500000	57500000	42500000	162500000	237500000	175000000	67500000	82500000	65000000	162500000	162500000	125000000	75000000	125000000	87500000	107500000	135000000	127500000	170000000	122500000	182500000	75000000	42500000	62500000	75000000	42500000	62500000	57500000	57500000	65000000

## Sheet: Figure 2
Figure 2a	1 mM IPTG			w/o IPTG
	Rep 1	Rep 2	Rep 3	Rep 1	Rep 2	Rep 3
WT	0.94	0.99	0.93	0.88	0.99	0.7
flacp::ibbd18	0.75	0.97	0.92	0.46	0.4	0.15
WT heat killed	0.15	0.05	0.1	0.1	0.19	0.06
Figure 2b	1 mM IPTG				w/o IPTG
	Rep 1	Rep 2	Rep 3	Rep 4	Rep 1	Rep 2	Rep 3	Rep 4
WT	103000000	40000000	90000000	85000000	92500000	105000000	100000000	118000000
flacp::ibbd18	103000000	40000000	90000000	85000000	1000000	500000	1000000	250000
Figure 2c	1 mM IPTG			w/o IPTG
	Rep 1	Rep 2	Rep 3	Rep 1	Rep 2	Rep 3
WT	17000000	120000000	152000000	87000000	322000000	147000000
flacp::ibbd18	21300000	18000000	42500000	17500	25000	38500

## Sheet: Figure 3
Figure 3a	bbd18 RNA-seq				Figure 3 statistics
	Rep 1	Rep 2	Rep 3		Dunn's test	Summary	P Value
flacp::ibbd18 + 1 mM IPTG	1.51153	1.47358	1.59474		(a) flacp::ibbd18 w/o IPTG vs. wt	**	0.0073
flacp::ibbd18 w/o IPTG	0.246431	0.40885	0.389046		(c) flacp::ibbd18 w/o IPTG vs. wt	**	0.0073
wt	7.19014	6.62449	6.46584
Figure 3b	BBD18 TMT
	Rep 1	Rep 2	Rep 3
flacp::ibbd18 + 1 mM IPTG	0	0	67.5
flacp::ibbd18 w/o IPTG	0	0	20.45
wt	5467.8	4708	4189.95
Figure 3c	rpoS RNA-seq
	Rep 1	Rep 2	Rep 3
flacp::ibbd18 + 1 mM IPTG	0.552569	0.497048	0.415088
flacp::ibbd18 w/o IPTG	9.07363	11.0349	7.82789
wt	0.263348	0.16379	0.244079
Figure 3d	RpoS TMT
	Rep 1	Rep 2	Rep 3
flacp::ibbd18 + 1 mM IPTG	2541.55	1293.3	1115.3
flacp::ibbd18 w/o IPTG	9803.45	3648.75	4597.2
wt	0	0	0

## Sheet: Figure 4
Figure 4e	flacp::ibbd18 + 1 mM IPTG			flacp::ibbd18 w/o IPTG			flacp::ibbd18ΔrpoS + 1 mM IPTG			flacp::ibbd18 ΔrpoS w/o IPTG			wt + 1 mM IPTG			wt w/o IPTG			ΔrpoS + 1 mM IPTG			ΔrpoS w/o IPTG
	Rep 1	Rep2	Rep 3	Rep 1	Rep2	Rep 3	Rep 1	Rep2	Rep 3	Rep 1	Rep2	Rep 3	Rep 1	Rep2	Rep 3	Rep 1	Rep2	Rep 3	Rep 1	Rep2	Rep 3	Rep 1	Rep2	Rep 3
0	100000	100000	100000	100000	150000	100000	150000	150000	100000	200000	50000	150000	100000	100000	100000	100000	50000	100000	100000	50000	50000	50000	100000	100000
24	200000	150000	200000	250000	150000	150000	200000	350000	300000	350000	250000	300000	300000	300000	350000	300000	700000	350000	700000	950000	1250000	1400000	1000000	900000
48	850000	1900000	1350000	50000	12500	12500	2550000	4200000	3750000	3500000	4250000	3500000	7000000	5000000	5500000	7000000	6000000	4000000	13000000	45000000	22500000	15000000	20000000	37500000
72	16000000	40000000	42500000	15000	30000	25000	55000000	75000000	60000000	75000000	72500000	50000000	132500000	57500000	62500000	105000000	82500000	92500000	147500000	130000000	147500000	90000000	100000000	130000000
Figure 4f	bbd18 RNA-seq
	Rep 1	Rep 2	Rep 3
flacp::ibbd18ΔrpoS + 1 mM IPTG	3.61584	3.95165	3.21755
flacp::ibbd18ΔrpoS w/o IPTG	0.267407	0.340336	0.662439
ΔrpoS w/o IPTG	24.6333	26.5439	27.2971
Figure 4f statistics
Dunn's multiple comparisons test	Summary	P Value
2 vs. 3	*	0.0219

## Sheet: Figure 5
Figure 5a	flacp::ibbd18 + 1 mM IPTG			flacp::ibbd18 w/o IPTG			flacp::ibbd18ΔrpoS + 1 mM IPTG			flacp::ibbd18ΔrpoS w/o IPTG			wt			ΔrpoS
	Rep 1	Rep 2	Rep 3	Rep 1	Rep 2	Rep 3	Rep 1	Rep 2	Rep 3	Rep 1	Rep 2	Rep 3	Rep 1	Rep 2	Rep 3	Rep 1	Rep 2	Rep 3
cp32-1	0.636445	0.4969	0.437337	2.63687	1.9932	2.43333	0.626337	0.416993	0.360574	0.547454	0.478461	0.543511	0.461541	0.36621	0.217285	0.357826	0.625914	0.901153
cp32-3	0.707969	0.497475	0.41749	1.40615	1.53019	1.25003	0.532814	0.408997	0.376116	0.753413	0.734491	0.553505	0.553682	0.589607	0.472136	0.350145	0.454721	0.810138
cp32-4	0.718317	0.46246	0.300245	0.986625	0.887647	1.18264	0.58365	0.462782	0.217975	0.255562	0.554393	0.704097	0.336104	0.376934	0.476411	0.193263	0.504528	0.806782
cp32-6	0.593565	0.502998	0.452492	1.35632	1.57746	1.7798	0.419987	0.278144	0.324465	0.375781	0.546831	0.453323	0.224347	0.138561	0.346797	0.21796	0.274168	0.559864
cp32-7	0.402113	0.931614	0.794368	1.05613	1.6666	1.25988	0.391246	0.69857	0.530113	0.463016	0.396865	0.643839	0.148732	0.267107	0.179993	0.526127	0.504257	0.586346
cp32-8	0.694088	0.463273	0.450672	1.20069	0.690263	1.43633	0.286359	0.219504	0.247191	0.077338	0.373333	0.739632	0.996071	0.922016	0.688864	0.547335	0.443981	0.661803
cp32-9	0.270679	0.376023	0.251691	0.328998	0.54438	1.14868	0.115088	0.388237	0.252632	0.127445	0.35243	0.489031	0.346612	0.224521	0.339459	0.410378	0.350515	0.350579
cp26	0.700134	0.597379	0.888269	0.494602	1.23529	0.570893	1.44793	0.977688	1.2752	2.1739	0.639257	0.915965	2.20038	0.352886	0.510352	0.650993	0.729239	1.116
Figure 5b	flacp::ibbd18 + 1 mM IPTG			flacp::ibbd18 w/o IPTG			flacp::ibbd18ΔrpoS + 1 mM IPTG			flacp::ibbd18ΔrpoS w/o IPTG			wt			ΔrpoS
	Rep 1	Rep 2	Rep 3	Rep 1	Rep 2	Rep 3	Rep 1	Rep 2	Rep 3	Rep 1	Rep 2	Rep 3	Rep 1	Rep 2	Rep 3	Rep 1	Rep 2	Rep 3
lp28-1	1.20555	1.15621	1.184	3.68916	2.10557	4.2493	1.0764	0.784294	1.71874	0.815189	1.46358	1.85309	1.08531	0.301489	1.7269	1.95177	1.72771	1.77257
lp28-2	0.637388	0.656555	0.521615	2.42617	1.66059	1.64073	1.15315	0.97188	0.968147	1.1398	0.814912	0.920461	1.24763	0.648746	0.761041	0.663954	0.809725	1.01477
lp28-3	1.45796	1.04926	0.94588	0.983926	1.88682	1.38479	1.86257	1.65929	1.26409	1.27933	1.20231	1.00686	0.955752	1.26602	1.02887	1.03177	0.911703	1.59981
lp28-4	1.1893	1.19822	1.02179	0.201852	0.904302	1.09709	3.02204	2.14165	1.25727	2.0815	1.98617	2.8469	2.58187	1.5009	1.10389	1.34028	1.88147	2.45007
lp36	0.597186	0.774643	0.598385	0.90805	1.32137	1.42903	1.4387	1.454	1.10441	1.18134	1.0796	1.12179	1.25967	1.16275	0.712617	0.926867	1.34363	1.44766
lp54	0.186901	0.316413	0.379103	0.801043	0.832786	0.384119	0.738988	0.693067	0.803958	0.614472	0.70052	0.745458	1.23829	0.923862	0.617017	0.849327	0.614039	0.516465
Figure 5c	0		17		18		19		20		21		22		23		24		25		26		27
qRT-PCR	Rep 1	Rep 2	Rep 1	Rep 2	Rep 1	Rep 2	Rep 1	Rep 2	Rep 1	Rep 2	Rep 1	Rep 2	Rep 1	Rep 2	Rep 1	Rep 2	Rep 1	Rep 2	Rep 1	Rep 2	Rep 1	Rep 2	Rep 1	Rep 2
cp32-1	7.61733	7.70921	71.4364	121.531	176.77	140.515	130.23	122.488	14.7392	9.46531	178.163	149.212	98.2631	136.899	39.1366	48.72	64.5184	69.1372	1.60348	7.30513	2.48008	11.4294	2.34684	25.3133
cp32-3	7.88897	6.35114	77.3588	78.8206	85.4802	189.595	67.6186	123.323	40.059	47.5616	32.2044	108.605	65.8023	123.97	42.9571	166.196	44.5538	87.5158	152.191	52.3841	147.903	56.4669	121.59	28.7599
cp32-4	3.6324	3.92321	14.6877	65.4339	24.2697	16.8194	17.3233	15.677	20.0362	21.0083	25.5357	53.9745	27.3644	32.2233	19.435	34.3186	15.1464	11.6897	4.54963	16.2855	3.75469	15.4404	2.40516	5.55756
cp32-6	8.27361	8.66308	90.8268	55.1893	51.5063	59.5633	34.9769	36.2959	74.7638	102.426	137.773	103.822	114.36	99.2814	36.5869	57.3582	55.6546	48.4635	36.9386	50.643	53.0531	54.5299	3.8605	4.27551
cp32-7	0.0726388	0.0741121	1.58471	4.81492	2.4815	5.67119	2.11477	4.52087	0.791203	0.299069	2.39323	5.35862	2.55612	8.47521	2.40186	11.5156	2.32916	13.2276	0.118736	0.250674	0.177219	0.502125	0.0509439	0.221286
cp32-8	2.44068	1.89094	22.7844	32.7493	32.6147	35.6096	36.0527	41.56	3.53447	4.29739	30.9836	50.6903	22.8064	39.349	27.0677	52.1922	21.2845	65.2132	0.279478	3.04169	0.680095	7.95166	0.247206	3.56326
cp32-9	0.182198	0.181323	4.86777	3.75631	6.41513	5.40521	9.34621	2.48856	0.661478	0.860924	8.05612	9.5306	10.9766	11.2183	6.52352	15.8831	6.0701	6.79207	0.0826749	0.704802	0.211941	1.37199	0.118757	0.693946
Figure 5 statistics
Plasmid	Dunn's test	Summary	P Value
cp32-1	flacp::ibbd18 w/o IPTG vs. flacp::ibbd18ΔrpoS + 1 mM IPTG	*	0.0218
cp32-1	flacp::ibbd18 w/o IPTG vs. wt	**	0.0029
cp32-3	flacp::ibbd18 + 1 mM IPTG vs. flacp::ibbd18 w/o IPTG	*	0.0323
cp32-3	flacp::ibbd18 w/o IPTG vs. flacp::ibbd18ΔrpoS + 1 mM IPTG	**	0.0037
cp32-3	flacp::ibbd18 w/o IPTG vs. ΔrpoS	*	0.0218
cp32-4	flacp::ibbd18 + 1 mM IPTG vs. flacp::ibbd18 w/o IPTG	*	0.0468
cp32-4	flacp::ibbd18 w/o IPTG vs. flacp::ibbd18ΔrpoS + 1 mM IPTG	*	0.0266
cp32-4	flacp::ibbd18 w/o IPTG vs. wt	*	0.0178
cp32-6	flacp::ibbd18 + 1 mM IPTG vs. wt	*	0.0468
cp32-6	flacp::ibbd18 w/o IPTG vs. flacp::ibbd18ΔrpoS + 1 mM IPTG	*	0.0178
cp32-6	flacp::ibbd18 w/o IPTG vs. wt	**	0.0022
cp32-6	flacp::ibbd18 w/o IPTG vs. ΔrpoS	*	0.0178
cp32-7	flacp::ibbd18 + 1 mM IPTG vs. wt	*	0.0266
cp32-7	flacp::ibbd18 w/o IPTG vs. flacp::ibbd18ΔrpoS w/o IPTG	*	0.0389
cp32-7	flacp::ibbd18 w/o IPTG vs. wt	***	0.0006
cp32-8	flacp::ibbd18 w/o IPTG vs. flacp::ibbd18ΔrpoS + 1 mM IPTG	**	0.0037
cp32-8	flacp::ibbd18 w/o IPTG vs. flacp::ibbd18ΔrpoS w/o IPTG	*	0.0389
cp32-8	flacp::ibbd18ΔrpoS + 1 mM IPTG vs. wt	*	0.0116
lp28-1	flacp::ibbd18 + 1 mM IPTG vs. flacp::ibbd18 w/o IPTG	*	0.0218
lp28-1	flacp::ibbd18 w/o IPTG vs. flacp::ibbd18ΔrpoS + 1 mM IPTG	**	0.0074
lp28-1	flacp::ibbd18 w/o IPTG vs. wt	**	0.0093
lp28-2	flacp::ibbd18 + 1 mM IPTG vs. flacp::ibbd18 w/o IPTG	***	0.0008
lp28-2	flacp::ibbd18 + 1 mM IPTG vs. flacp::ibbd18ΔrpoS + 1 mM IPTG	*	0.0323
lp28-2	flacp::ibbd18 w/o IPTG vs. wt	*	0.0389
lp28-2	flacp::ibbd18 w/o IPTG vs. ΔrpoS	*	0.0389
lp28-4	flacp::ibbd18 + 1 mM IPTG vs. flacp::ibbd18ΔrpoS w/o IPTG	*	0.0468
lp28-4	flacp::ibbd18 w/o IPTG vs. flacp::ibbd18ΔrpoS + 1 mM IPTG	*	0.0116
lp28-4	flacp::ibbd18 w/o IPTG vs. flacp::ibbd18ΔrpoS w/o IPTG	**	0.0074
lp28-4	flacp::ibbd18 w/o IPTG vs. ΔrpoS	*	0.0323
lp36	flacp::ibbd18 + 1 mM IPTG vs. flacp::ibbd18 w/o IPTG	*	0.0468
lp36	flacp::ibbd18 + 1 mM IPTG vs. flacp::ibbd18ΔrpoS + 1 mM IPTG	**	0.0074
lp36	flacp::ibbd18 + 1 mM IPTG vs. ΔrpoS	*	0.0218
lp54	flacp::ibbd18 + 1 mM IPTG vs. flacp::ibbd18 w/o IPTG	*	0.0468
lp54	flacp::ibbd18 + 1 mM IPTG vs. flacp::ibbd18ΔrpoS + 1 mM IPTG	*	0.0323
lp54	flacp::ibbd18 + 1 mM IPTG vs. wt	**	0.0047

## Sheet: Figure 6
Uncropped Agarose gel Figure 6 (edited to add lane numbers and band sizes).
Lane 1: Dye
Lane 2: Blank
Lane 3: BstEII lambda DNA
Lane 4: B. burgdorferi B31-A3 total genomic DNA
Lane 5: wt (B31-A3-68-LS) + 1 mM IPTG DNase-treated culture supernatant
Lane 6: wt (B31-A3-68-LS) w/o IPTG DNase-treated culture supernatant
Lane 7: flacp::ibbd18 + 1 mM IPTG DNase-treated culture supernatant
Lane 8: flacp::ibbd18 w/o IPTG DNase-treated culture supernatant
Lane 9: B. burgdorferi B31.4A DNase-treated culture supernatant
Lane 10: B. burgdorferi B31.4A DNase-treated culture supernatant
Lane 11: Uncut lambda DNA
Lane 12: HindIII Lamda ladder
Lane 13: Blank
Lane 14: Blank
Lane 15: Dye

## Sheet: Figure 7
Figure 7c	wt			Δcp32			flacp::ibbd18 + 1 mM IPTG			flacp::ibbd18 w/o IPTG			flacp::ibbd18Δcp32 + 1 mM IPTG			flacp::ibbd18Δcp32 w/o IPTG
Day	Rep 1	Rep 2	Rep 3	Rep 1	Rep 2	Rep 3	Rep 1	Rep 2	Rep 3	Rep 1	Rep 2	Rep 3	Rep 1	Rep 2	Rep 3	Rep 1	Rep 2	Rep 3
0	100000	100000	100000	150000	100000	100000	150000	150000	50000	150000	150000	100000	100000	50000	100000	300000	50000	150000
1	150000	300000	700000	6875000	5310000	4060000	150000	150000	250000	200000	100000	300000	1400000	350000	700000	4380000	450000	250000
2	4250000	4750000	7500000	62500000	68800000	50000000	400000	1000000	650000	100000	50000	50000	6250000	9300000	6250000	2250000	500000	500000
3	65000000	107500000	102500000	112000000	140000000	118000000	10750000	12000000	10250000	25000	25000	25000	50000000	44000000	15000000	250000	100000	100000
	Uncropped Agarose gel Figure 7.
	This gel contains two sets of wells. Lane numbers have been added for orientation.
	Template:
	Lanes 1, 8, 15, 21, 28, and 35: wt (B31-A3-68-LS) cell lysates
	Lanes 2, 9, 16, 22, 29, and 36: Δcp32 cell lysates
	Lanes 3, 10, 17, 23, 30, and 37: flacp::ibbd18 cell lysates
	Lanes 4, 11, 18, 24, 31, and 38: flacp::ibbd18 Δcp32 cell lysates
	Lanes 5, 12, 19, 25, 32, and 39: negative water control
	Lanes 6, 13, 20, 26, 33, and 40: B. burgdorferi MI positive control
	Primers:
	Lanes 1-6: lp1 multiplex primers (amplify lp21, lp28-1, lp17, lp28-2)
	Lanes 8-13: lp2 multiplex primers (amplify lp28-3, lp25, lp56, and lp28-4)
	Lanes 15-20: lp3 multiplex primers (amplify lp38, lp36, lp54, and lp5)
	Lanes 21-26: cp1 multiplex primers (amplify cp32-8, cp32-4, and cp9)
	Lanes 28-33: cp2 multiplex primers (amplify cp32-1, cp32-6, and cp32-7)
	Lanes 35-40: cp3 multiplex primers (amplify cp26, cp32-9, and cp32-3)
	Ladder:
	Lanes 7, 14, 27, and 34: O’geneRuler 1 kb Plus DNA Ladder

## Sheet: Figure 8
Figure 8a	qRT-PCR
	Rep 1	Rep 2	Rep 3
wt Ear	0.00664124	0.0171538	No Ct
wt Heart	0.0126601	0.00609804	0.00707863
flacp::ibbd18 Ear	0.0547446	0.696273	0.211442
flacp::ibbd18 Heart	0.0624134	0.0150536	No Ct
Figure 8b	Unfed						Interrupted										Replete												24 hrs													48 hrs
	Rep 1	Rep 2	Rep 3	Rep 4	Rep 5	Rep 6	Rep 1	Rep 2	Rep 3	Rep 4	Rep 5	Rep 6	Rep 7	Rep 8	Rep 9	Rep 10	Rep 1	Rep 2	Rep 3	Rep 4	Rep 5	Rep 6	Rep 7	Rep 8	Rep 9	Rep 10	Rep 11	Rep 12	Rep 1	Rep 2	Rep 3	Rep 4	Rep 5	Rep 6	Rep 7	Rep 8	Rep 9	Rep 10	Rep 11	Rep 12	Rep 13	Rep 1	Rep 2	Rep 3	Rep 4	Rep 5	Rep 6	Rep 7	Rep 8
wt	539	189	982	5400	745	0	447	0	0	0	0	0	0	0	-	-	770000	1066.67	574000	72000	425000	633.333	0	0	-	-	-	-	380667	198000	678000	1510000	729000	513000	0	0	0	0	0	-	-	466667	184000	1664000	6500	4500000	101467	0	0
flacp::ibbd18	393	837	26	465	0	0	33	33	0	0	0	0	0	0	0	0	2	4	2	0	0	0	0	0	0	0	0	0	37.4	39.6	143	80.3	12	106	0	0	0	0	0	0	0	3	9	28	0	0	0	0	0
Figure 8c	Rep 1	Rep 2	Rep 3
wt 24 hrs	0.00316155	0.00161117	0.00280638
wt 48 hrs	0.00407106	0.00365417	0.00552743
flacp::ibbd18 24 hrs	0.0106116	0.0210576	0.0291418
flacp::ibbd18 48 hrs	0.0321071	0.0630666	No Ct
Figure 8 statistics
Figure	Dunn's test	Summary	P Value
8a	wt Ear vs. flacp::ibbd18 Ear	*	0.0359
8c	wt 24 hrs vs. flacp::ibbd18 24 hrs	*	0.0267
8c	wt 24 hrs vs. flacp::ibbd18 48 hrs	**	0.005
Figure	Mann Whitney test	Summary	P Value
8b	wt replete vs. flacp::ibbd18 replete	**	0.0022
8b	wt 24 hrs vs. flacp::ibbd18 24 hrs	**	0.0022
8b	wt 48 hrs vs. flacp::ibbd18 48 hrs	**	0.0022
8b	wt 10 days vs. flacp::ibbd18 10 days	**	0.0022
[truncated: 29 more columns]

## Sheet: Supplemental Figure S1
Figure S1a	flacp::ibbd18 + 1 mM IPTG v wt	flacp::ibbd18 w/o IPTG v wt	flacp::ibbd18 w/o IPTG v flacp::ibbd18 + IPTG	Genes differentially regulated in both 1 and 2
Down-regulated	1	98	70	54
Up-regulated	25	313	301	267
Figure S1b	flacp::ibbd18ΔrpoS + 1 mM IPTG v ΔrpoS	flacp::ibbd18ΔrpoS w/o IPTG v ΔrpoS	flacp::ibbd18ΔrpoS w/o IPTG v flacp::ibbd18ΔrpoS + IPTG	Genes differentially regulated in both 1 and 2
Down-regulated	3	17	15	15
Up-regulated	1	1	0	0

## Sheet: Supplemental Figure S2
RNA-seq		flacp::ibbd18 + 1 mM IPTG			flacp::ibbd18 without IPTG			wt
		Rep 1	Rep 2	Rep 3	Rep 1	Rep 2	Rep 3	Rep 1	Rep 2	Rep 3
Figure S2a	bb0764 (hk2)	0.483829	0.446815	0.407156	0.133626	0.129315	0.17242	0.443196	0.282618	0.510639
Figure S2b	bb0763 (rrp2)	9.29586	13.4388	11.7943	4.85364	3.59928	5.48297	14.1758	10.399	14.4649
Figure S2c	bb0450 (rpoN)	3.20702	2.77607	2.72055	1.35781	1.42678	1.46126	1.52549	1.1658	2.73625
Figure S2d	bb0420 (hk1)	11.6939	10.52	10.2291	13.9661	13.4704	13.2333	9.0534	5.84505	11.6805
Figure S2e	bb0419 (rrp1)	4.50252	4.86473	4.52102	8.19859	7.52615	7.62099	5.45645	3.50382	5.62024
Figure S2f	bb0733 (plzA)	6.18137	4.64	4.50516	6.35801	6.71147	6.97872	2.611	1.56082	5.46287
Figure S2g	bb0647 (bosR)	3.3207	2.90826	2.63859	2.65096	3.11219	2.45699	1.60899	1.15295	3.04778
Figure S2h	bb0693 (badR)	4.65586	3.64854	3.22553	6.2718	5.84074	5.36659	4.26817	2.39583	4.93296

[truncated: 7 more sheets: Supplemental Figure S3, Supplemental Figure S5, Supplemental Figure S7, Supplemental Figure S8, Supplemental Figure S9, Supplemental Figure S11, Supplemental Figure S12]
